# Supplementary material for: Artemisinin Suppressed Melanoma Recurrence and Metastasis after Radical Surgery through the KIT/PI3K/AKT Pathway
Source: Int J Biol Sci. 2025 Jan 1;21(1):75–94. doi: 10.7150/ijbs.97341 (PMC11667813; doi:10.7150/ijbs.97341)
Supplement: Supplementary file 2 — Supplementary material 1: N_recurVST_recur_Gene_differential_expression. [file ijbsv21p0075s2.zip › supplementary material_1-N_recurVST_recur_Gene_differential_expression.txt]

gene_id	gene_name	transcript_id	GO	KEGG	KO_ENTRY	EC	Description	trans_type	FPKM.N_recur1	FPKM.N_recur2	FPKM.N_recur3	FPKM.N_recur4	FPKM.T_recur1	FPKM.T_recur2	fc	log2(fc)	pval	qval	regulation	significant
ENSMUSG00000059878	Zfp422	ENSMUST00000079749;ENSMUST00000057540;ENSMUST00000112880;ENSMUST00000204557	GO:0003676(nucleic acid binding);GO:0003677(DNA binding);GO:0005634(nucleus);GO:0005654(nucleoplasm);GO:0006355(regulation of transcription, DNA-templated);GO:0042476(odontogenesis);GO:0046872(metal ion binding);GO:0046872(metal ion binding)	NA	NA	NA	zinc finger protein 422 [Source:MGI Symbol;Acc:MGI:1914505]	protein_coding;processed_transcript	1.80977519282759	1.32310333351724	1.60712662427586	1.38352898427586	16.739590624	11.4525388491034	0.108603611173443	-3.20285601996423	7.77171751347142e-17	1.13987780770085e-12	down	yes
ENSMUSG00000036896	C1qc	ENSMUST00000046332;ENSMUST00000153104	GO:0002376(immune system process);GO:0005515(protein binding);GO:0005576(extracellular region);GO:0005581(collagen trimer);GO:0005615(extracellular space);GO:0005623(cell);GO:0006958(complement activation, classical pathway);GO:0030853(negative regulation of granulocyte differentiation);GO:0045087(innate immune response);GO:0045202(synapse);GO:0045650(negative regulation of macrophage differentia…	04610(Complement and coagulation cascades);05020(Prion diseases);05133(Pertussis);05142(Chagas disease (American trypanosomiasis));05150(Staphylococcus aureus infection);05322(Systemic lupus erythematosus);05322(Systemic lupus erythematosus)	K03988	NA	complement component 1, q subcomponent, C chain [Source:MGI Symbol;Acc:MGI:88225]	protein_coding;processed_transcript	39.9407108171932	21.0414949854997	13.4017770761264	23.9080671740031	0.409084564474366	1.05410772760228	33.588220285565	5.06988344945913	1.65138313882835e-14	1.21104182485977e-10	up	yes
ENSMUSG00000036905	C1qb	ENSMUST00000046384	GO:0002376(immune system process);GO:0005515(protein binding);GO:0005576(extracellular region);GO:0005581(collagen trimer);GO:0005602(complement component C1 complex);GO:0005615(extracellular space);GO:0005623(cell);GO:0006958(complement activation, classical pathway);GO:0045087(innate immune response);GO:0045202(synapse);GO:0048839(inner ear development);GO:0098794(postsynapse);GO:0098883(synaps…	04610(Complement and coagulation cascades);05020(Prion diseases);05133(Pertussis);05142(Chagas disease (American trypanosomiasis));05150(Staphylococcus aureus infection);05322(Systemic lupus erythematosus)	K03987	NA	complement component 1, q subcomponent, beta polypeptide [Source:MGI Symbol;Acc:MGI:88224]	protein_coding	73.247124	36.136894	25.04253	44.653721	1.264926	2.538334	23.5429958772211	4.55722601178876	8.66866774994829e-14	4.23811166294972e-10	up	yes
ENSMUSG00000036887	C1qa	ENSMUST00000046285	GO:0001774(microglial cell activation);GO:0002376(immune system process);GO:0005515(protein binding);GO:0005576(extracellular region);GO:0005581(collagen trimer);GO:0005615(extracellular space);GO:0005623(cell);GO:0006958(complement activation, classical pathway);GO:0007568(aging);GO:0010039(response to iron ion);GO:0016322(neuron remodeling);GO:0045087(innate immune response);GO:0045202(synapse)…	04610(Complement and coagulation cascades);05020(Prion diseases);05133(Pertussis);05142(Chagas disease (American trypanosomiasis));05150(Staphylococcus aureus infection);05322(Systemic lupus erythematosus)	K03986	NA	complement component 1, q subcomponent, alpha polypeptide [Source:MGI Symbol;Acc:MGI:88223]	protein_coding	109.653107	54.917747	32.287914	59.041557	2.239679	3.674266	21.6353318301066	4.43531734303233	1.20818683542862e-13	4.43011907880789e-10	up	yes
ENSMUSG00000026390	Marco	ENSMUST00000027639;ENSMUST00000186432	GO:0001540(amyloid-beta binding);GO:0001664(G protein-coupled receptor binding);GO:0001934(positive regulation of protein phosphorylation);GO:0002376(immune system process);GO:0005044(scavenger receptor activity);GO:0005581(collagen trimer);GO:0005592(collagen type XI trimer);GO:0005737(cytoplasm);GO:0005886(plasma membrane);GO:0006897(endocytosis);GO:0006898(receptor-mediated endocytosis);GO:000…	04145(Phagosome);04145(Phagosome)	K13884	NA	macrophage receptor with collagenous structure [Source:MGI Symbol;Acc:MGI:1309998]	protein_coding	52.1009317064935	7.56726836883117	2.433498	2.477798	0.0001	0.0001	161448.740188312	17.3007166578404	1.63979006150541e-11	4.81016016641996e-08	up	yes
ENSMUSG00000027996	Sfrp2	ENSMUST00000029625;ENSMUST00000154794;ENSMUST00000140261	GO:0001569(branching involved in blood vessel morphogenesis);GO:0001756(somitogenesis);GO:0001843(neural tube closure);GO:0002063(chondrocyte development);GO:0003151(outflow tract morphogenesis);GO:0003214(cardiac left ventricle morphogenesis);GO:0005515(protein binding);GO:0005576(extracellular region);GO:0005615(extracellular space);GO:0006915(apoptotic process);GO:0007275(multicellular organis…	04310(Wnt signaling pathway);04310(Wnt signaling pathway)	K02176	NA	secreted frizzled-related protein 2 [Source:MGI Symbol;Acc:MGI:108078]	protein_coding;processed_transcript	12.8896463604273	8.51451111425917	1.94986700603809	2.38214938643753	0.0219539219693451	0.0001	583.482926595444	9.18854663135181	2.87524292878984e-11	7.02853133942675e-08	up	yes
ENSMUSG00000025784	Clec3b	ENSMUST00000026890	GO:0001503(ossification);GO:0001652(granular component);GO:0005509(calcium ion binding);GO:0005615(extracellular space);GO:0005737(cytoplasm);GO:0008201(heparin binding);GO:0030246(carbohydrate binding);GO:0030282(bone mineralization);GO:0036143(kringle domain binding);GO:0071310(cellular response to organic substance);GO:0071560(cellular response to transforming growth factor beta stimulus)	NA	NA	NA	C-type lectin domain family 3, member b [Source:MGI Symbol;Acc:MGI:104540]	protein_coding	23.392164	12.570972	3.934767	1.066064	0.0001	0.0001	102409.9175	16.6439959088689	5.17419046494354e-10	1.08414073641896e-06	up	yes
ENSMUSG00000053216	Btn2a2	ENSMUST00000110433;ENSMUST00000110432;ENSMUST00000223877;ENSMUST00000041541	GO:0001817(regulation of cytokine production);GO:0005102(signaling receptor binding);GO:0005515(protein binding);GO:0009897(external side of plasma membrane);GO:0009986(cell surface);GO:0014067(negative regulation of phosphatidylinositol 3-kinase signaling);GO:0016020(membrane);GO:0016021(integral component of membrane);GO:0031324(negative regulation of cellular metabolic process);GO:0045591(posi…	NA	K06712	NA	butyrophilin, subfamily 2, member A2 [Source:MGI Symbol;Acc:MGI:3606486]	protein_coding	0.634252	2.781677	4.297422	1.015682	0.0001	0.0001	21822.5825	14.4135342208755	7.41680831231558e-10	1.35977909395916e-06	up	yes
ENSMUSG00000038127	Ccdc50	ENSMUST00000100026;ENSMUST00000096127;ENSMUST00000039443;ENSMUST00000149077;ENSMUST00000143823;ENSMUST00000239351	GO:0005737(cytoplasm);GO:0005829(cytosol);GO:0005874(microtubule);GO:0007605(sensory perception of sound);GO:0031625(ubiquitin protein ligase binding);GO:0031625(ubiquitin protein ligase binding)	NA	NA	NA	coiled-coil domain containing 50 [Source:MGI Symbol;Acc:MGI:1914751]	protein_coding;processed_transcript	7.53906563498472	6.56741300927543	6.48518890866434	4.89683367634221	1.23806945776953	1.17245942765168	5.28691055797344	2.40242491993624	6.22900806649634e-09	1.01512068123669e-05	up	yes
ENSMUSG00000042254	Cilp	ENSMUST00000048762;ENSMUST00000141382	GO:0005615(extracellular space);GO:0010629(negative regulation of gene expression);GO:0043569(negative regulation of insulin-like growth factor receptor signaling pathway);GO:0060392(negative regulation of SMAD protein signal transduction);GO:0062023(collagen-containing extracellular matrix);GO:0071560(cellular response to transforming growth factor beta stimulus);GO:0071560(cellular response to …	NA	NA	NA	cartilage intermediate layer protein, nucleotide pyrophosphohydrolase [Source:MGI Symbol;Acc:MGI:2444507]	protein_coding;nonsense_mediated_decay	3.10221383936971	3.53361599317968	2.05522417709313	1.21272971942615	0.0333480430385701	0.0853201227657573	41.7288986559339	5.3829749391745	1.59053109002232e-08	2.33283194973574e-05	up	yes
ENSMUSG00000030406	Gipr	ENSMUST00000094790;ENSMUST00000206857;ENSMUST00000206971;ENSMUST00000206137	GO:0002029(desensitization of G protein-coupled receptor signaling pathway);GO:0004888(transmembrane signaling receptor activity);GO:0004930(G protein-coupled receptor activity);GO:0005623(cell);GO:0005886(plasma membrane);GO:0007165(signal transduction);GO:0007166(cell surface receptor signaling pathway);GO:0007186(G protein-coupled receptor signaling pathway);GO:0007204(positive regulation of c…	04024(cAMP signaling pathway);04080(Neuroactive ligand-receptor interaction);04080(Neuroactive ligand-receptor interaction)	K04580	NA	gastric inhibitory polypeptide receptor [Source:MGI Symbol;Acc:MGI:1352753]	protein_coding;retained_intron;nonsense_mediated_decay	0.183944970706491	0.178642774267662	0.190118560022975	0.154710813900057	0.91154423750718	6.05366411975876	0.0507821936266432	-4.2995334736801	2.43780966540065e-08	3.25048676022103e-05	down	yes
ENSMUSG00000051906	Cd209f	ENSMUST00000207294;ENSMUST00000138439;ENSMUST00000128568;ENSMUST00000145007;ENSMUST00000156276	GO:0005537(mannose binding);GO:0005575(cellular_component);GO:0008150(biological_process);GO:0016020(membrane);GO:0016021(integral component of membrane);GO:0030246(carbohydrate binding);GO:0030246(carbohydrate binding)	04145(Phagosome);04625(C-type lectin receptor signaling pathway);05152(Tuberculosis);05162(Measles);05162(Measles)	K06563	NA	CD209f antigen [Source:MGI Symbol;Acc:MGI:1916392]	retained_intron;protein_coding	4.28284482746479	1.06530983702213	0.586718864185111	0.755555474849095	0.0001	0.0001	16726.0725088028	14.0298111018375	3.66453986215809e-08	4.47898384652272e-05	up	yes
ENSMUSG00000026043	Col3a1	ENSMUST00000087883;ENSMUST00000129611;ENSMUST00000185687;ENSMUST00000123204;ENSMUST00000186021;ENSMUST00000189818;ENSMUST00000190943	GO:0001501(skeletal system development);GO:0001568(blood vessel development);GO:0002020(protease binding);GO:0005178(integrin binding);GO:0005201(extracellular matrix structural constituent);GO:0005515(protein binding);GO:0005576(extracellular region);GO:0005581(collagen trimer);GO:0005586(collagen type III trimer);GO:0005615(extracellular space);GO:0007160(cell-matrix adhesion);GO:0007179(transf…	04611(Platelet activation);04926(Relaxin signaling pathway);04933(AGE-RAGE signaling pathway in diabetic complications);04974(Protein digestion and absorption);05146(Amoebiasis);05146(Amoebiasis)	K19720	NA	collagen, type III, alpha 1 [Source:MGI Symbol;Acc:MGI:88453]	protein_coding;retained_intron;processed_transcript	96.4962642746536	146.663789077221	30.1275628470864	36.1245804731051	3.08961232569275	6.85763776589242	15.5526499194894	3.95908850804046	1.1486568414111e-07	0.000121601632556345	up	yes
ENSMUSG00000018927	Ccl6	ENSMUST00000019071;ENSMUST00000138145;ENSMUST00000150243	GO:0002548(monocyte chemotaxis);GO:0005125(cytokine activity);GO:0005576(extracellular region);GO:0005615(extracellular space);GO:0006935(chemotaxis);GO:0006954(inflammatory response);GO:0006955(immune response);GO:0007186(G protein-coupled receptor signaling pathway);GO:0008009(chemokine activity);GO:0030593(neutrophil chemotaxis);GO:0043547(positive regulation of GTPase activity);GO:0048020(CCR…	04060(Cytokine-cytokine receptor interaction);04062(Chemokine signaling pathway);04062(Chemokine signaling pathway)	K05510	NA	chemokine (C-C motif) ligand 6 [Source:MGI Symbol;Acc:MGI:98263]	protein_coding;retained_intron	28.0855535008357	41.5799157259053	6.95019631643454	22.6614373270195	1.59028059387187	2.22317733370474	13.0166773510576	3.70228932673153	1.16071647629975e-07	0.000121601632556345	up	yes
ENSMUSG00000020303	Stc2	ENSMUST00000020546;ENSMUST00000134199;ENSMUST00000152094;ENSMUST00000139991;ENSMUST00000149467	GO:0005179(hormone activity);GO:0005515(protein binding);GO:0005576(extracellular region);GO:0005615(extracellular space);GO:0005623(cell);GO:0005783(endoplasmic reticulum);GO:0005794(Golgi apparatus);GO:0006874(cellular calcium ion homeostasis);GO:0006979(response to oxidative stress);GO:0007165(signal transduction);GO:0007566(embryo implantation);GO:0010629(negative regulation of gene expressio…	NA	NA	NA	stanniocalcin 2 [Source:MGI Symbol;Acc:MGI:1316731]	protein_coding;processed_transcript	5.5635662	0.499510488888889	3.08995478434783	0.523224701062802	0.031287362705314	0.00897558647342995	120.163281275579	6.90885230367307	1.93776897928677e-07	0.00018947505079466	up	yes
ENSMUSG00000026712	Mrc1	ENSMUST00000028045;ENSMUST00000146168	GO:0004888(transmembrane signaling receptor activity);GO:0005537(mannose binding);GO:0005768(endosome);GO:0005886(plasma membrane);GO:0006897(endocytosis);GO:0006898(receptor-mediated endocytosis);GO:0009986(cell surface);GO:0010008(endosome membrane);GO:0016020(membrane);GO:0016021(integral component of membrane);GO:0030246(carbohydrate binding);GO:0038023(signaling receptor activity);GO:0038024…	04145(Phagosome);05152(Tuberculosis);05152(Tuberculosis)	K06560	NA	mannose receptor, C type 1 [Source:MGI Symbol;Acc:MGI:97142]	protein_coding;retained_intron	4.39275348312667	3.28859352613404	1.28340086548423	2.7371494773191	0.092604707267305	0.257306009574635	16.7212617231012	4.06361180671905	2.65075553556596e-07	0.000242991446500912	up	yes
ENSMUSG00000042436	Mfap4	ENSMUST00000040522;ENSMUST00000064783;ENSMUST00000126308;ENSMUST00000127073	GO:0001527(microfibril);GO:0005201(extracellular matrix structural constituent);GO:0005576(extracellular region);GO:0005615(extracellular space);GO:0007155(cell adhesion);GO:0009650(UV protection);GO:0010712(regulation of collagen metabolic process);GO:0048251(elastic fiber assembly);GO:0062023(collagen-containing extracellular matrix);GO:0071493(cellular response to UV-B);GO:0071953(elastic fibe…	NA	NA	NA	microfibrillar-associated protein 4 [Source:MGI Symbol;Acc:MGI:1342276]	protein_coding;processed_transcript	4.64046796045786	4.34755988085328	1.77656773673257	1.30423601612903	0.0001	0.0485212070759625	124.110777168872	6.95548458721724	3.62324805334195e-07	0.000312601054108038	up	yes
ENSMUSG00000049625	Tifab	ENSMUST00000225063;ENSMUST00000169652	GO:0003674(molecular_function);GO:0005515(protein binding);GO:0005575(cellular_component);GO:0007249(I-kappaB kinase/NF-kappaB signaling);GO:0007356(thorax and anterior abdomen determination);GO:0021559(trigeminal nerve development);GO:0021650(vestibulocochlear nerve formation);GO:0030432(peristalsis);GO:0031223(auditory behavior);GO:0035112(genitalia morphogenesis);GO:0042472(inner ear morphogen…	NA	NA	NA	TRAF-interacting protein with forkhead-associated domain, family member B [Source:MGI Symbol;Acc:MGI:2385852]	protein_coding	1.32512493365742	0.182281559336574	0.341132781527023	0.362354713182728	0.0001	0.0001	5527.23496925936	12.4323422291808	4.4161507997035e-07	0.000358718896988663	up	yes
ENSMUSG00000029059	Prxl2b	ENSMUST00000030935;ENSMUST00000123513;ENSMUST00000132281	GO:0001516(prostaglandin biosynthetic process);GO:0005737(cytoplasm);GO:0005783(endoplasmic reticulum);GO:0005829(cytosol);GO:0006629(lipid metabolic process);GO:0006631(fatty acid metabolic process);GO:0006633(fatty acid biosynthetic process);GO:0006693(prostaglandin metabolic process);GO:0008379(thioredoxin peroxidase activity);GO:0016209(antioxidant activity);GO:0016491(oxidoreductase activity…	NA	NA	NA	peroxiredoxin like 2B [Source:MGI Symbol;Acc:MGI:1913719]	protein_coding;processed_transcript	8.429639030185	0.779882451801363	2.16545733495618	0.767750874391431	0.0001	0.0001	30356.8242283349	14.8897332510117	4.64693464429303e-07	0.000358718896988663	up	yes
ENSMUSG00000069516	Lyz2	ENSMUST00000092163	GO:0000137(Golgi cis cisterna);GO:0003796(lysozyme activity);GO:0003824(catalytic activity);GO:0005576(extracellular region);GO:0005615(extracellular space);GO:0005737(cytoplasm);GO:0005788(endoplasmic reticulum lumen);GO:0005795(Golgi stack);GO:0005902(microvillus);GO:0008152(metabolic process);GO:0016787(hydrolase activity);GO:0016798(hydrolase activity, acting on glycosyl bonds);GO:0019835(cyt…	NA	NA	NA	lysozyme 2 [Source:MGI Symbol;Acc:MGI:96897]	protein_coding	212.693695	43.030869	55.72649	59.397018	3.361993	10.432248	13.4421340036034	3.74869028598189	5.0420555042175e-07	0.00036975914040179	up	yes
ENSMUSG00000000318	Clec10a	ENSMUST00000000327;ENSMUST00000178945;ENSMUST00000102571;ENSMUST00000180106;ENSMUST00000178567;ENSMUST00000143298;ENSMUST00000144935;ENSMUST00000150966;ENSMUST00000152635;ENSMUST00000153959	GO:0002248(connective tissue replacement involved in inflammatory response wound healing);GO:0016020(membrane);GO:0016021(integral component of membrane);GO:0030246(carbohydrate binding);GO:0030246(carbohydrate binding)	NA	K06721	NA	C-type lectin domain family 10, member A [Source:MGI Symbol;Acc:MGI:96975]	protein_coding;retained_intron;processed_transcript	6.19920547154191	4.07435646326319	0.920834788547775	2.0735273728872	0.0645230631252156	0.0001	102.656261206094	6.68167781269621	6.43752807455637e-07	0.000449615353664373	up	yes
ENSMUSG00000004707	Ly9	ENSMUST00000068878;ENSMUST00000143463;ENSMUST00000146596;ENSMUST00000111277;ENSMUST00000004827	GO:0002250(adaptive immune response);GO:0002376(immune system process);GO:0005886(plasma membrane);GO:0007155(cell adhesion);GO:0009986(cell surface);GO:0016020(membrane);GO:0016021(integral component of membrane);GO:0032740(positive regulation of interleukin-17 production);GO:0045087(innate immune response);GO:0072540(T-helper 17 cell lineage commitment);GO:0072540(T-helper 17 cell lineage commi…	NA	K06570	NA	lymphocyte antigen 9 [Source:MGI Symbol;Acc:MGI:96885]	protein_coding;nonsense_mediated_decay;retained_intron	3.08511365467191	0.107922924705171	0.7860211929241	0.377738888418506	0.0001	0.0001	10891.9916517992	13.4109801612861	6.89096815841767e-07	0.000459408318088691	up	yes
ENSMUSG00000038642	Ctss	ENSMUST00000015667;ENSMUST00000116304	GO:0001968(fibronectin binding);GO:0002250(adaptive immune response);GO:0004197(cysteine-type endopeptidase activity);GO:0005518(collagen binding);GO:0005615(extracellular space);GO:0005764(lysosome);GO:0005770(late endosome);GO:0006508(proteolysis);GO:0006955(immune response);GO:0008233(peptidase activity);GO:0008234(cysteine-type peptidase activity);GO:0009986(cell surface);GO:0010447(response …	04142(Lysosome);04145(Phagosome);04210(Apoptosis);04612(Antigen processing and presentation);05152(Tuberculosis);05152(Tuberculosis)	K01368	EC:3.4.22.27	cathepsin S [Source:MGI Symbol;Acc:MGI:107341]	protein_coding	56.1265166494845	12.5696355486009	14.8516321575847	20.5564645324006	1.89615686671576	3.00178298600884	10.6273506839983	3.40971008390741	7.83694278021893e-07	0.000499758433728135	up	yes
ENSMUSG00000043832	Clec4a3	ENSMUST00000088468;ENSMUST00000204427;ENSMUST00000117173	GO:0003674(molecular_function);GO:0004190(aspartic-type endopeptidase activity);GO:0005575(cellular_component);GO:0006508(proteolysis);GO:0008150(biological_process);GO:0016020(membrane);GO:0016021(integral component of membrane);GO:0030246(carbohydrate binding);GO:0030246(carbohydrate binding)	NA	K10057	NA	C-type lectin domain family 4, member a3 [Source:MGI Symbol;Acc:MGI:1920399]	protein_coding	4.29886689148455	0.533550565184627	1.18174591936699	0.531827354935946	0.0001	0.0001	16364.9768274303	13.9983239390983	8.52770077150952e-07	0.00051835913202834	up	yes
ENSMUSG00000069607	Cd300ld3	ENSMUST00000092459	GO:0002376(immune system process);GO:0005515(protein binding);GO:0005764(lysosome);GO:0005768(endosome);GO:0005769(early endosome);GO:0005886(plasma membrane);GO:0016020(membrane);GO:0016021(integral component of membrane);GO:0031398(positive regulation of protein ubiquitination);GO:0034165(positive regulation of toll-like receptor 9 signaling pathway)	NA	K20395	NA	CD300 molecule like family member D3 [Source:MGI Symbol;Acc:MGI:2687214]	protein_coding	2.757668	1.429217	0.597677	1.007537	0.0001	0.0001	14480.2475	13.8217986410846	9.0893769554488e-07	0.00051835913202834	up	yes
ENSMUSG00000009185	Ccl8	ENSMUST00000009329	GO:0002548(monocyte chemotaxis);GO:0005125(cytokine activity);GO:0005576(extracellular region);GO:0005615(extracellular space);GO:0005623(cell);GO:0006468(protein phosphorylation);GO:0006935(chemotaxis);GO:0006954(inflammatory response);GO:0006955(immune response);GO:0007165(signal transduction);GO:0007186(G protein-coupled receptor signaling pathway);GO:0008009(chemokine activity);GO:0008201(hep…	04060(Cytokine-cytokine receptor interaction);04062(Chemokine signaling pathway)	K16596	NA	chemokine (C-C motif) ligand 8 [Source:MGI Symbol;Acc:MGI:101878]	protein_coding	78.407539	14.350392	14.539317	27.91894	0.553996	1.819518	28.4843881266342	4.83209951088524	9.18888486584634e-07	0.00051835913202834	up	yes
ENSMUSG00000061353	Cxcl12	ENSMUST00000134244;ENSMUST00000073043;ENSMUST00000112871;ENSMUST00000112866	GO:0001569(branching involved in blood vessel morphogenesis);GO:0001666(response to hypoxia);GO:0001667(ameboidal-type cell migration);GO:0001764(neuron migration);GO:0001938(positive regulation of endothelial cell proliferation);GO:0005125(cytokine activity);GO:0005178(integrin binding);GO:0005576(extracellular region);GO:0005615(extracellular space);GO:0005634(nucleus);GO:0005737(cytoplasm);GO:…	04060(Cytokine-cytokine receptor interaction);04062(Chemokine signaling pathway);04064(NF-kappa B signaling pathway);04360(Axon guidance);04670(Leukocyte transendothelial migration);04672(Intestinal immune network for IgA production);04810(Regulation of actin cytoskeleton);05163(Human cytomegalovirus infection);05200(Pathways in cancer);05323(Rheumatoid arthritis);05323(Rheumatoid arthritis)	K10031	NA	chemokine (C-X-C motif) ligand 12 [Source:MGI Symbol;Acc:MGI:103556]	retained_intron;protein_coding	5.33994570499022	2.93814634319961	2.03109354537671	1.18562833292564	0.333143727005871	0.144113165973581	12.0425855504481	3.59007326774468	9.70324453214483e-07	0.000527101805751734	up	yes
ENSMUSG00000039518	Cdsn	ENSMUST00000044804	GO:0005576(extracellular region);GO:0005615(extracellular space);GO:0030057(desmosome);GO:0042803(protein homodimerization activity);GO:0043589(skin morphogenesis);GO:0098609(cell-cell adhesion)	NA	NA	NA	corneodesmosin [Source:MGI Symbol;Acc:MGI:3505689]	protein_coding	1.550881	1.972664	1.267747	1.505591	8.702789	8.224528	0.185997668738643	-2.42664355592113	1.04159050442992e-06	0.000545607426016917	down	yes
ENSMUSG00000045667	Smtnl2	ENSMUST00000108500;ENSMUST00000050226;ENSMUST00000125807;ENSMUST00000143345	GO:0003674(molecular_function);GO:0005515(protein binding);GO:0005815(microtubule organizing center);GO:0030036(actin cytoskeleton organization);GO:0031941(filamentous actin);GO:0031941(filamentous actin)	NA	NA	NA	smoothelin-like 2 [Source:MGI Symbol;Acc:MGI:2442764]	protein_coding;processed_transcript	2.76372862044561	5.09136972057667	2.52438090432503	3.06567844823067	11.2680748542595	16.1604102450852	0.245094791872031	-2.02858826682388	1.18273560544644e-06	0.000588795039874234	down	yes
ENSMUSG00000020017	Hal	ENSMUST00000129421;ENSMUST00000016031;ENSMUST00000132624;ENSMUST00000152883	GO:0003824(catalytic activity);GO:0004397(histidine ammonia-lyase activity);GO:0005737(cytoplasm);GO:0006547(histidine metabolic process);GO:0006548(histidine catabolic process);GO:0016829(lyase activity);GO:0016841(ammonia-lyase activity);GO:0019556(histidine catabolic process to glutamate and formamide);GO:0019557(histidine catabolic process to glutamate and formate);GO:0019557(histidine catabo…	NA	NA	NA	histidine ammonia lyase [Source:MGI Symbol;Acc:MGI:96010]	protein_coding;nonsense_mediated_decay;retained_intron;processed_transcript	1.66500748513246	2.0201308518652	0.787927865741575	0.886418061452514	0.0594138722292305	0.0565573899801766	23.1069497825859	4.53025492526976	1.20432611960367e-06	0.000588795039874234	up	yes
ENSMUSG00000023078	Cxcl13	ENSMUST00000023840	GO:0002518(lymphocyte chemotaxis across high endothelial venule);GO:0005125(cytokine activity);GO:0005576(extracellular region);GO:0005615(extracellular space);GO:0005623(cell);GO:0006935(chemotaxis);GO:0006952(defense response);GO:0006954(inflammatory response);GO:0006955(immune response);GO:0007165(signal transduction);GO:0007166(cell surface receptor signaling pathway);GO:0007204(positive regu…	04060(Cytokine-cytokine receptor interaction);04062(Chemokine signaling pathway)	K10032	NA	chemokine (C-X-C motif) ligand 13 [Source:MGI Symbol;Acc:MGI:1888499]	protein_coding	34.192936	8.91766	4.566256	6.537283	0.0001	0.241	112.430806719204	6.81289358664501	1.47834644654589e-06	0.000699448623596404	up	yes
ENSMUSG00000032911	Cspg4	ENSMUST00000035661;ENSMUST00000215666;ENSMUST00000214057;ENSMUST00000217052	GO:0000187(activation of MAPK activity);GO:0001525(angiogenesis);GO:0005515(protein binding);GO:0005518(collagen binding);GO:0005654(nucleoplasm);GO:0005886(plasma membrane);GO:0006954(inflammatory response);GO:0007165(signal transduction);GO:0007169(transmembrane receptor protein tyrosine kinase signaling pathway);GO:0007275(multicellular organism development);GO:0008283(cell population prolifer…	NA	K08115	NA	chondroitin sulfate proteoglycan 4 [Source:MGI Symbol;Acc:MGI:2153093]	protein_coding;retained_intron	1.36349797845948	1.47228870404828	0.900578310619395	2.52612604425446	1.73887361897578	25.4010801146593	0.115374018298719	-3.1156097226531	1.72147023596169e-06	0.000778605329923881	down	yes
ENSMUSG00000039252	Lgi2	ENSMUST00000199942;ENSMUST00000039750	GO:0003674(molecular_function);GO:0005515(protein binding);GO:0005576(extracellular region);GO:0005615(extracellular space);GO:0008150(biological_process);GO:0008150(biological_process)	NA	NA	NA	leucine-rich repeat LGI family, member 2 [Source:MGI Symbol;Acc:MGI:2180196]	protein_coding	0.9404243671875	0.7831957734375	0.142357918658088	0.117213234375	0.0001	0.00329327205882353	292.224033216139	8.190931023549	1.79770081736817e-06	0.000778605329923881	up	yes
ENSMUSG00000091971	Hspa1a	ENSMUST00000087328	GO:0000166(nucleotide binding);GO:0000723(telomere maintenance);GO:0001664(G protein-coupled receptor binding);GO:0002020(protease binding);GO:0003714(transcription corepressor activity);GO:0005102(signaling receptor binding);GO:0005515(protein binding);GO:0005524(ATP binding);GO:0005634(nucleus);GO:0005737(cytoplasm);GO:0005739(mitochondrion);GO:0005813(centrosome);GO:0005814(centriole);GO:00058…	03040(Spliceosome);04010(MAPK signaling pathway);04141(Protein processing in endoplasmic reticulum);04144(Endocytosis);04213(Longevity regulating pathway - multiple species);04612(Antigen processing and presentation);04915(Estrogen signaling pathway);05020(Prion diseases);05134(Legionellosis);05145(Toxoplasmosis);05162(Measles);05164(Influenza A)	K03283	NA	heat shock protein 1A [Source:MGI Symbol;Acc:MGI:96244]	protein_coding	1.791994	1.206191	1.909572	1.340715	0.086318	0.039178	24.8951042264295	4.637790150325	1.83767825384893e-06	0.000778605329923881	up	yes
ENSMUSG00000035000	Dpp4	ENSMUST00000047812;ENSMUST00000151818;ENSMUST00000156871;ENSMUST00000149306;ENSMUST00000150979;ENSMUST00000129738	GO:0001618(virus receptor activity);GO:0001662(behavioral fear response);GO:0001666(response to hypoxia);GO:0002020(protease binding);GO:0002709(regulation of T cell mediated immunity);GO:0004177(aminopeptidase activity);GO:0004252(serine-type endopeptidase activity);GO:0005102(signaling receptor binding);GO:0005518(collagen binding);GO:0005576(extracellular region);GO:0005783(endoplasmic reticul…	04974(Protein digestion and absorption);04974(Protein digestion and absorption)	K01278	EC:3.4.14.5	dipeptidylpeptidase 4 [Source:MGI Symbol;Acc:MGI:94919]	protein_coding;processed_transcript;retained_intron	1.19518096882418	0.540714194018041	0.101720169647096	0.0598379439784776	0.0001	0.0001	4743.63319116949	12.2117767402162	1.85799321929064e-06	0.000778605329923881	up	yes
ENSMUSG00000044338	Aplnr	ENSMUST00000057019;ENSMUST00000184728	GO:0001525(angiogenesis);GO:0001568(blood vessel development);GO:0001570(vasculogenesis);GO:0004930(G protein-coupled receptor activity);GO:0005623(cell);GO:0005886(plasma membrane);GO:0007165(signal transduction);GO:0007186(G protein-coupled receptor signaling pathway);GO:0007275(multicellular organism development);GO:0007369(gastrulation);GO:0007507(heart development);GO:0007512(adult heart dev…	04080(Neuroactive ligand-receptor interaction);04371(Apelin signaling pathway);04371(Apelin signaling pathway)	K04174	NA	apelin receptor [Source:MGI Symbol;Acc:MGI:1346086]	protein_coding	4.305664	0.670709	3.040379	4.715072	0.025556	0.145057	37.3119984995282	5.2215677305216	2.48683717379522e-06	0.0009901898197626	up	yes
ENSMUSG00000028581	Laptm5	ENSMUST00000151698;ENSMUST00000030316;ENSMUST00000139023;ENSMUST00000125332;ENSMUST00000136082;ENSMUST00000123550;ENSMUST00000156225;ENSMUST00000143450;ENSMUST00000156170;ENSMUST00000156742	GO:0005764(lysosome);GO:0005765(lysosomal membrane);GO:0016020(membrane);GO:0016021(integral component of membrane);GO:1990830(cellular response to leukemia inhibitory factor);GO:1990830(cellular response to leukemia inhibitory factor)	04142(Lysosome);04142(Lysosome)	K12387	NA	lysosomal-associated protein transmembrane 5 [Source:MGI Symbol;Acc:MGI:108046]	protein_coding;processed_transcript	45.6145110282471	7.79929640971489	8.96554056520591	7.99226816393875	1.19091982444562	1.52444195353749	12.95805530182	3.69577731488942	2.49792209253536e-06	0.0009901898197626	up	yes
ENSMUSG00000026393	Nek7	ENSMUST00000186017;ENSMUST00000191549;ENSMUST00000187407;ENSMUST00000027642	GO:0000166(nucleotide binding);GO:0000922(spindle pole);GO:0004672(protein kinase activity);GO:0004674(protein serine/threonine kinase activity);GO:0005515(protein binding);GO:0005524(ATP binding);GO:0005634(nucleus);GO:0005654(nucleoplasm);GO:0005737(cytoplasm);GO:0005815(microtubule organizing center);GO:0005856(cytoskeleton);GO:0006468(protein phosphorylation);GO:0016301(kinase activity);GO:00…	04621(NOD-like receptor signaling pathway);04621(NOD-like receptor signaling pathway)	K20876	EC:2.7.11.1	NIMA (never in mitosis gene a)-related expressed kinase 7 [Source:MGI Symbol;Acc:MGI:1890645]	protein_coding;retained_intron	6.47295824810195	4.65503031372017	4.65626764913232	4.39653668736443	1.39829875962581	1.05634896258134	4.11073098509078	2.03939496198348	2.76103331445358e-06	0.00106568620060765	up	yes
ENSMUSG00000094708	Gm10359	ENSMUST00000180167	NA	NA	NA	NA	predicted gene 10359 [Source:MGI Symbol;Acc:MGI:3708724]	processed_pseudogene	156.908981	297.521637	163.007217	99.479698	472.973419	1026.962402	0.238982736115347	-2.06502169182931	3.37223812208696e-06	0.00126822093683717	down	yes
ENSMUSG00000026536	Ifi211	ENSMUST00000009340	GO:0000122(negative regulation of transcription by RNA polymerase II);GO:0000978(RNA polymerase II proximal promoter sequence-specific DNA binding);GO:0001227(DNA-binding transcription repressor activity, RNA polymerase II-specific);GO:0002218(activation of innate immune response);GO:0003690(double-stranded DNA binding);GO:0005634(nucleus);GO:0005654(nucleoplasm);GO:0005730(nucleolus);GO:0005829(…	NA	NA	NA	interferon activated gene 211 [Source:MGI Symbol;Acc:MGI:3041120]	protein_coding	0.742361	0.830808	0.198056	0.33578	0.0001	0.0001	5267.5125	12.3629061172769	3.92448639912065e-06	0.00140651384086495	up	yes
ENSMUSG00000021319	Sfrp4	ENSMUST00000222464;ENSMUST00000221810;ENSMUST00000002883;ENSMUST00000222992	GO:0002092(positive regulation of receptor internalization);GO:0005515(protein binding);GO:0005576(extracellular region);GO:0005615(extracellular space);GO:0005634(nucleus);GO:0005737(cytoplasm);GO:0007275(multicellular organism development);GO:0008285(negative regulation of cell population proliferation);GO:0009986(cell surface);GO:0010628(positive regulation of gene expression);GO:0016021(integ…	04310(Wnt signaling pathway);04310(Wnt signaling pathway)	K02185	NA	secreted frizzled-related protein 4 [Source:MGI Symbol;Acc:MGI:892010]	protein_coding	0.683579148360852	0.255711200765733	0.243871105288347	0.0571671780330223	0.0001	0.0001	3100.82158111989	11.5984348014418	3.93175615159631e-06	0.00140651384086495	up	yes
ENSMUSG00000036412	Arsi	ENSMUST00000040359	GO:0003824(catalytic activity);GO:0005575(cellular_component);GO:0005576(extracellular region);GO:0005783(endoplasmic reticulum);GO:0008484(sulfuric ester hydrolase activity);GO:0016787(hydrolase activity);GO:0046872(metal ion binding)	NA	K12375	EC:3.1.6.-	arylsulfatase i [Source:MGI Symbol;Acc:MGI:2670959]	protein_coding	1.343571	1.191565	0.204137	0.084158	0.0001	0.0001	7058.5775	12.7851617542105	4.07362091765317e-06	0.00142256661902903	up	yes
ENSMUSG00000034634	Ly6d	ENSMUST00000040404	GO:0005886(plasma membrane);GO:0009986(cell surface);GO:0016020(membrane);GO:0030098(lymphocyte differentiation);GO:0031225(anchored component of membrane);GO:0035634(response to stilbenoid)	NA	K06846	NA	lymphocyte antigen 6 complex, locus D [Source:MGI Symbol;Acc:MGI:96881]	protein_coding	64.403763	0.182807	14.924644	0.604874	0.0001	0.0001	200290.22	17.6117324517433	4.29624748874375e-06	0.0014654200445908	up	yes
ENSMUSG00000092200	Tnxa	ENSMUST00000173277	NA	NA	NA	NA	tenascin XA (pseudogene) [Source:MGI Symbol;Acc:MGI:2148489]	unprocessed_pseudogene	0.677193	0.801074	0.093654	0.111007	0.0001	0.0001	4207.32	12.0386858353231	7.22350049095003e-06	0.00238739357401555	up	yes
ENSMUSG00000058248	Kcnh1	ENSMUST00000078470;ENSMUST00000110844;ENSMUST00000151152	GO:0001964(startle response);GO:0005216(ion channel activity);GO:0005244(voltage-gated ion channel activity);GO:0005249(voltage-gated potassium channel activity);GO:0005251(delayed rectifier potassium channel activity);GO:0005267(potassium channel activity);GO:0005516(calmodulin binding);GO:0005637(nuclear inner membrane);GO:0005886(plasma membrane);GO:0005887(integral component of plasma membran…	NA	K04904	NA	potassium voltage-gated channel, subfamily H (eag-related), member 1 [Source:MGI Symbol;Acc:MGI:1341721]	protein_coding	0.223982385759105	0.0325875182103397	0.167173533760742	0.0752709633065066	0.0001	0.0001	1247.53600259173	10.284865735504	7.32479108411399e-06	0.00238739357401555	up	yes
ENSMUSG00000015396	Cd83	ENSMUST00000221359;ENSMUST00000015540	GO:0009897(external side of plasma membrane);GO:0014070(response to organic cyclic compound);GO:0016020(membrane);GO:0016021(integral component of membrane);GO:0032713(negative regulation of interleukin-4 production);GO:0032733(positive regulation of interleukin-10 production);GO:0032743(positive regulation of interleukin-2 production);GO:0043372(positive regulation of CD4-positive, alpha-beta T …	NA	NA	NA	CD83 antigen [Source:MGI Symbol;Acc:MGI:1328316]	retained_intron;protein_coding	7.58792376205288	0.288717242612753	1.47153113841369	1.2556556251944	0.0274357604976672	0.0001	192.546484582695	7.58906297314639	7.64747563565863e-06	0.00238901936903773	up	yes
ENSMUSG00000027656	Ccn5	ENSMUST00000029188;ENSMUST00000138730	GO:0005515(protein binding);GO:0005520(insulin-like growth factor binding);GO:0005576(extracellular region);GO:0005615(extracellular space);GO:0005634(nucleus);GO:0005634(nucleus)	NA	K23089	NA	cellular communication network factor 5 [Source:MGI Symbol;Acc:MGI:1328326]	protein_coding;processed_transcript	4.73628381860707	2.50813999740125	1.37853254002079	1.0495087952183	0.0721958357588358	0.0832776876299376	31.1064705437358	4.95914280548087	7.65554717016249e-06	0.00238901936903773	up	yes
ENSMUSG00000116461	Gm44502	ENSMUST00000052315	GO:0016301(kinase activity);GO:0016310(phosphorylation);GO:0046474(glycerophospholipid biosynthetic process)	NA	NA	NA	predicted readthrough transcript (NMD candidate), 44502 [Source:MGI Symbol;Acc:MGI:3846135]	nonsense_mediated_decay	3.753414	2.111153	1.238478	2.589946	0.100176	0.0001	48.3315598946906	5.59489365319568	8.15697791736928e-06	0.00249246656487615	up	yes
ENSMUSG00000094365	Gm21982	ENSMUST00000146232	NA	NA	NA	NA	predicted gene 21982 [Source:MGI Symbol;Acc:MGI:5439451]	retained_intron	13.952366	9.627905	7.168709	0.27682	0.153839	0.275063	36.1688684128309	5.17667655711288	9.24784615691986e-06	0.00273020308394256	up	yes
ENSMUSG00000054203	Ifi205	ENSMUST00000059226;ENSMUST00000192166	GO:0000122(negative regulation of transcription by RNA polymerase II);GO:0000978(RNA polymerase II proximal promoter sequence-specific DNA binding);GO:0001227(DNA-binding transcription repressor activity, RNA polymerase II-specific);GO:0002218(activation of innate immune response);GO:0003690(double-stranded DNA binding);GO:0005634(nucleus);GO:0005654(nucleoplasm);GO:0005730(nucleolus);GO:0005829(…	NA	NA	NA	interferon activated gene 205 [Source:MGI Symbol;Acc:MGI:101847]	protein_coding;retained_intron	0.901694758439071	1.55352086377783	0.232963733540819	0.449953420397414	0.0001	0.0167446641129998	93.1491644803203	6.5414709235765	9.30729898391817e-06	0.00273020308394256	up	yes
ENSMUSG00000026399	Cd55	ENSMUST00000027650;ENSMUST00000140400;ENSMUST00000122830;ENSMUST00000140725;ENSMUST00000133057	GO:0001618(virus receptor activity);GO:0002376(immune system process);GO:0004857(enzyme inhibitor activity);GO:0005886(plasma membrane);GO:0006958(complement activation, classical pathway);GO:0008289(lipid binding);GO:0009897(external side of plasma membrane);GO:0009986(cell surface);GO:0016020(membrane);GO:0016324(apical plasma membrane);GO:0030449(regulation of complement activation);GO:0030450…	04610(Complement and coagulation cascades);04640(Hematopoietic cell lineage);05416(Viral myocarditis);05416(Viral myocarditis)	K04006	NA	CD55 molecule, decay accelerating factor for complement [Source:MGI Symbol;Acc:MGI:104850]	protein_coding;retained_intron;processed_transcript	3.69717749144859	0.727346477436637	0.53603168844014	0.0866449890789203	0.00973949721821554	0.0001	256.476552331382	8.00268312718016	9.78553990224083e-06	0.00281420615188561	up	yes
ENSMUSG00000052957	Gas1	ENSMUST00000065086;ENSMUST00000223933	GO:0002053(positive regulation of mesenchymal cell proliferation);GO:0005515(protein binding);GO:0005886(plasma membrane);GO:0007049(cell cycle);GO:0007050(cell cycle arrest);GO:0007411(axon guidance);GO:0008284(positive regulation of cell population proliferation);GO:0008589(regulation of smoothened signaling pathway);GO:0009953(dorsal/ventral pattern formation);GO:0010955(negative regulation of…	04340(Hedgehog signaling pathway);04340(Hedgehog signaling pathway)	K06232	NA	growth arrest specific 1 [Source:MGI Symbol;Acc:MGI:95655]	protein_coding	1.27279565248227	0.98737880141844	0.368601404255319	0.848926163120567	0.0159628723404255	0.0326684397163121	35.7557906027623	5.16010499824375	1.11374172418874e-05	0.00305098617182274	up	yes
ENSMUSG00000079017	Ifi27l2a	ENSMUST00000055071	GO:0003674(molecular_function);GO:0005634(nucleus);GO:0005637(nuclear inner membrane);GO:0005739(mitochondrion);GO:0007568(aging);GO:0009615(response to virus);GO:0016020(membrane);GO:0016021(integral component of membrane);GO:0097190(apoptotic signaling pathway)	NA	NA	NA	interferon, alpha-inducible protein 27 like 2A [Source:MGI Symbol;Acc:MGI:1924183]	protein_coding	104.357567	13.776281	68.016808	7.154972	0.849257	2.352115	30.191059958043	4.91604950325821	1.13503898053934e-05	0.00305098617182274	up	yes
ENSMUSG00000015854	Cd5l	ENSMUST00000015998	GO:0002376(immune system process);GO:0004252(serine-type endopeptidase activity);GO:0005044(scavenger receptor activity);GO:0005576(extracellular region);GO:0005737(cytoplasm);GO:0005886(plasma membrane);GO:0006897(endocytosis);GO:0006915(apoptotic process);GO:0006954(inflammatory response);GO:0009986(cell surface);GO:0016020(membrane);GO:0030449(regulation of complement activation);GO:0031638(zy…	NA	NA	NA	CD5 antigen-like [Source:MGI Symbol;Acc:MGI:1334419]	protein_coding	3.665659	0.463902	0.244236	0.17244	0.0001	0.0001	11365.5925	13.4723852748386	1.14118429172898e-05	0.00305098617182274	up	yes
ENSMUSG00000061100	Retnla	ENSMUST00000238847;ENSMUST00000023329	GO:0005179(hormone activity);GO:0005576(extracellular region);GO:0005615(extracellular space);GO:0007165(signal transduction);GO:0007165(signal transduction)	NA	NA	NA	resistin like alpha [Source:MGI Symbol;Acc:MGI:1888504]	protein_coding	13.1836401001669	0.955206	1.800437	0.448642	0.0001	0.0001	40969.8127504172	15.3222736786488	1.15803613090101e-05	0.00305098617182274	up	yes
ENSMUSG00000040016	Ptger3	ENSMUST00000173533;ENSMUST00000041175;ENSMUST00000196682	GO:0004930(G protein-coupled receptor activity);GO:0004955(prostaglandin receptor activity);GO:0004957(prostaglandin E receptor activity);GO:0007186(G protein-coupled receptor signaling pathway);GO:0016020(membrane);GO:0016021(integral component of membrane);GO:0016021(integral component of membrane)	04020(Calcium signaling pathway);04024(cAMP signaling pathway);04080(Neuroactive ligand-receptor interaction);04923(Regulation of lipolysis in adipocytes);05163(Human cytomegalovirus infection);05200(Pathways in cancer);05200(Pathways in cancer)	NA	NA	prostaglandin E receptor 3 (subtype EP3) [Source:MGI Symbol;Acc:MGI:97795]	protein_coding;retained_intron	0.921382794127989	0.0475401246483826	0.770266982067511	0.0352888143459916	0.0001	0.0001	4436.19678797469	12.1151076489755	1.16489551797964e-05	0.00305098617182274	up	yes
ENSMUSG00000023043	Krt18	ENSMUST00000023803	GO:0005198(structural molecule activity);GO:0005515(protein binding);GO:0005634(nucleus);GO:0005730(nucleolus);GO:0005737(cytoplasm);GO:0005815(microtubule organizing center);GO:0005829(cytosol);GO:0005882(intermediate filament);GO:0016363(nuclear matrix);GO:0033209(tumor necrosis factor-mediated signaling pathway);GO:0034451(centriolar satellite);GO:0043000(Golgi to plasma membrane CFTR protein …	04915(Estrogen signaling pathway)	K07604	NA	keratin 18 [Source:MGI Symbol;Acc:MGI:96692]	protein_coding	20.02446	0.0001	13.145319	2.610065	0.0001	0.0001	89449.86	16.4487916038337	1.24671185846127e-05	0.00320798646106165	up	yes
ENSMUSG00000026574	Dpt	ENSMUST00000027861	GO:0005201(extracellular matrix structural constituent);GO:0005576(extracellular region);GO:0005615(extracellular space);GO:0007155(cell adhesion);GO:0008285(negative regulation of cell population proliferation);GO:0030199(collagen fibril organization);GO:0062023(collagen-containing extracellular matrix)	NA	NA	NA	dermatopontin [Source:MGI Symbol;Acc:MGI:1928392]	protein_coding	16.711927	9.782289	3.2237	1.458974	0.176748	0.380866	27.9556198373786	4.80506642792102	1.28937397350159e-05	0.00326056001195653	up	yes
ENSMUSG00000103677	Pcdhga4	ENSMUST00000194418;ENSMUST00000195163	GO:0003674(molecular_function);GO:0005509(calcium ion binding);GO:0005886(plasma membrane);GO:0005887(integral component of plasma membrane);GO:0007155(cell adhesion);GO:0007156(homophilic cell adhesion via plasma membrane adhesion molecules);GO:0007283(spermatogenesis);GO:0016020(membrane);GO:0016021(integral component of membrane);GO:0016021(integral component of membrane)	NA	K16495	NA	protocadherin gamma subfamily A, 4 [Source:MGI Symbol;Acc:MGI:1935216]	protein_coding	0.256507	0.009857	0.100967	0.710352	0.031421	35.520935	0.0151562810633422	-6.04394039072929	1.41883324151764e-05	0.00352712324632868	down	yes
ENSMUSG00000021943	Gdf10	ENSMUST00000168727	GO:0001503(ossification);GO:0001649(osteoblast differentiation);GO:0005125(cytokine activity);GO:0005576(extracellular region);GO:0005615(extracellular space);GO:0008083(growth factor activity);GO:0010862(positive regulation of pathway-restricted SMAD protein phosphorylation);GO:0030509(BMP signaling pathway);GO:0045444(fat cell differentiation);GO:0045668(negative regulation of osteoblast differ…	04060(Cytokine-cytokine receptor interaction)	K22674	NA	growth differentiation factor 10 [Source:MGI Symbol;Acc:MGI:95684]	protein_coding	0.592278	0.12002	0.222477	0.028895	0.0001	0.0001	2409.175	11.2343234779322	1.45023579544843e-05	0.00354510140197368	up	yes
ENSMUSG00000061132	Blnk	ENSMUST00000054769;ENSMUST00000117695;ENSMUST00000134568	GO:0005070(SH3/SH2 adaptor activity);GO:0005515(protein binding);GO:0005737(cytoplasm);GO:0005886(plasma membrane);GO:0007169(transmembrane receptor protein tyrosine kinase signaling pathway);GO:0009967(positive regulation of signal transduction);GO:0016020(membrane);GO:0035556(intracellular signal transduction);GO:0036464(cytoplasmic ribonucleoprotein granule);GO:0042113(B cell activation);GO:00…	NA	NA	NA	B cell linker [Source:MGI Symbol;Acc:MGI:96878]	protein_coding;retained_intron	2.96386753196461	0.110783236855283	0.656197679686196	0.170484934401602	0.00788956434651978	0.0001	244.15182190798	7.93163473345889	1.58093580414557e-05	0.00380124351465624	up	yes
ENSMUSG00000020911	Krt19	ENSMUST00000007317;ENSMUST00000126460;ENSMUST00000125888	GO:0005198(structural molecule activity);GO:0005515(protein binding);GO:0005882(intermediate filament);GO:0005886(plasma membrane);GO:0007219(Notch signaling pathway);GO:0008307(structural constituent of muscle);GO:0016010(dystrophin-associated glycoprotein complex);GO:0016327(apicolateral plasma membrane);GO:0030018(Z disc);GO:0042383(sarcolemma);GO:0043034(costamere);GO:0043627(response to estr…	NA	NA	NA	keratin 19 [Source:MGI Symbol;Acc:MGI:96693]	protein_coding;processed_transcript	19.3234294555256	1.38120724959569	11.8263388334232	1.44246819622641	0.147053119137466	0.0001	115.435690163774	6.85094553214353	1.62429108090629e-05	0.00384249633607299	up	yes
ENSMUSG00000031548	Sfrp1	ENSMUST00000033952	GO:0001649(osteoblast differentiation);GO:0001657(ureteric bud development);GO:0001756(somitogenesis);GO:0001843(neural tube closure);GO:0002244(hematopoietic progenitor cell differentiation);GO:0004197(cysteine-type endopeptidase activity);GO:0005109(frizzled binding);GO:0005515(protein binding);GO:0005576(extracellular region);GO:0005615(extracellular space);GO:0005829(cytosol);GO:0005886(plasm…	04310(Wnt signaling pathway)	K02166	NA	secreted frizzled-related protein 1 [Source:MGI Symbol;Acc:MGI:892014]	protein_coding	1.467245	0.48458	0.522008	0.342217	0.021507	0.0001	65.1652242328875	6.02603036285078	1.75043849489179e-05	0.00407518752453617	up	yes
ENSMUSG00000024621	Csf1r	ENSMUST00000115268;ENSMUST00000237873;ENSMUST00000237485;ENSMUST00000237706;ENSMUST00000235447;ENSMUST00000025523	GO:0000166(nucleotide binding);GO:0001934(positive regulation of protein phosphorylation);GO:0002244(hematopoietic progenitor cell differentiation);GO:0002376(immune system process);GO:0002931(response to ischemia);GO:0004672(protein kinase activity);GO:0004713(protein tyrosine kinase activity);GO:0004714(transmembrane receptor protein tyrosine kinase activity);GO:0005011(macrophage colony-stimul…	04010(MAPK signaling pathway);04014(Ras signaling pathway);04015(Rap1 signaling pathway);04060(Cytokine-cytokine receptor interaction);04151(PI3K-Akt signaling pathway);04380(Osteoclast differentiation);04640(Hematopoietic cell lineage);05200(Pathways in cancer);05202(Transcriptional misregulation in cancer);05221(Acute myeloid leukemia);05221(Acute myeloid leukemia)	K05090	EC:2.7.10.1	colony stimulating factor 1 receptor [Source:MGI Symbol;Acc:MGI:1339758]	protein_coding;processed_transcript;retained_intron	10.6222384400762	1.60516299567025	3.32935040820921	3.23659493037755	0.204431623311396	0.59975120263249	11.6847476519255	3.54655467237593	1.91873037286705e-05	0.00435768208647413	up	yes
ENSMUSG00000008845	Cd163	ENSMUST00000032234;ENSMUST00000112541;ENSMUST00000203210	GO:0005044(scavenger receptor activity);GO:0005576(extracellular region);GO:0005886(plasma membrane);GO:0006897(endocytosis);GO:0006953(acute-phase response);GO:0006954(inflammatory response);GO:0009897(external side of plasma membrane);GO:0016020(membrane);GO:0016021(integral component of membrane);GO:0016021(integral component of membrane)	NA	K06545	NA	CD163 antigen [Source:MGI Symbol;Acc:MGI:2135946]	protein_coding;retained_intron	1.15817609833364	0.971926735213331	0.24221959989013	0.64629634169566	0.0412806037355796	0.00853859824208021	30.2957359341724	4.921042846357	1.93120157919696e-05	0.00435768208647413	up	yes
ENSMUSG00000030074	Gxylt2	ENSMUST00000032157;ENSMUST00000141333	GO:0005575(cellular_component);GO:0016020(membrane);GO:0016021(integral component of membrane);GO:0016266(O-glycan processing);GO:0016740(transferase activity);GO:0016757(transferase activity, transferring glycosyl groups);GO:0035252(UDP-xylosyltransferase activity);GO:0035252(UDP-xylosyltransferase activity)	00514(Other types of O-glycan biosynthesis);00514(Other types of O-glycan biosynthesis)	K13676	EC:2.4.2.-	glucoside xylosyltransferase 2 [Source:MGI Symbol;Acc:MGI:2682940]	protein_coding;processed_transcript	3.2253931027027	0.243341723854289	3.00287284958872	0.387153019036428	0.032616240893067	0.0001	104.821955517445	6.71179711846922	2.09326748616125e-05	0.00463175753708948	up	yes
ENSMUSG00000039462	Col10a1	ENSMUST00000105511	GO:0001958(endochondral ossification);GO:0005201(extracellular matrix structural constituent);GO:0005515(protein binding);GO:0005576(extracellular region);GO:0005581(collagen trimer);GO:0005615(extracellular space);GO:0005938(cell cortex);GO:0030020(extracellular matrix structural constituent conferring tensile strength);GO:0030198(extracellular matrix organization);GO:0031012(extracellular matri…	04974(Protein digestion and absorption)	K19479	NA	collagen, type X, alpha 1 [Source:MGI Symbol;Acc:MGI:88445]	protein_coding	0.087911	0.402944	0.478577	1.233799	2.035462	10.429955	0.088373738319384	-3.50023847655267	2.1158229698302e-05	0.00463175753708948	down	yes
ENSMUSG00000031495	Cd209d	ENSMUST00000011445;ENSMUST00000209176	GO:0005537(mannose binding);GO:0006897(endocytosis);GO:0016020(membrane);GO:0016021(integral component of membrane);GO:0030246(carbohydrate binding);GO:0042742(defense response to bacterium);GO:0042802(identical protein binding);GO:0046872(metal ion binding);GO:0050715(positive regulation of cytokine secretion);GO:0050715(positive regulation of cytokine secretion)	04145(Phagosome);04625(C-type lectin receptor signaling pathway);05152(Tuberculosis);05162(Measles);05162(Measles)	K06563	NA	CD209d antigen [Source:MGI Symbol;Acc:MGI:2157947]	protein_coding	6.109544	0.394657	1.110122	0.267023	0.0001	0.0001	19703.365	14.2661544180758	2.18863030332303e-05	0.00472068244982926	up	yes
ENSMUSG00000039109	F13a1	ENSMUST00000037491;ENSMUST00000224446;ENSMUST00000224783;ENSMUST00000164727;ENSMUST00000225168	GO:0003810(protein-glutamine gamma-glutamyltransferase activity);GO:0005576(extracellular region);GO:0005737(cytoplasm);GO:0007596(blood coagulation);GO:0007599(hemostasis);GO:0016740(transferase activity);GO:0016746(transferase activity, transferring acyl groups);GO:0018149(peptide cross-linking);GO:0046872(metal ion binding);GO:0062023(collagen-containing extracellular matrix);GO:0072378(blood …	04610(Complement and coagulation cascades);04610(Complement and coagulation cascades)	K03917	EC:2.3.2.13	coagulation factor XIII, A1 subunit [Source:MGI Symbol;Acc:MGI:1921395]	protein_coding;processed_transcript	2.99669451506158	2.68045521472028	0.922306223326903	2.12977085977148	0.257931481822229	0.271742663303161	8.24018587013886	3.04267687999384	2.24739394896643e-05	0.00477717783325952	up	yes
ENSMUSG00000027408	Cpxm1	ENSMUST00000028897;ENSMUST00000130533	GO:0004181(metallocarboxypeptidase activity);GO:0005576(extracellular region);GO:0005615(extracellular space);GO:0006508(proteolysis);GO:0006518(peptide metabolic process);GO:0008270(zinc ion binding);GO:0016485(protein processing);GO:0016787(hydrolase activity);GO:0046872(metal ion binding);GO:0046872(metal ion binding)	NA	K08638	EC:3.4.17.-	carboxypeptidase X 1 (M14 family) [Source:MGI Symbol;Acc:MGI:1934569]	protein_coding;retained_intron	20.3116598429276	8.647885796875	2.62073053125	6.38744686595395	0.577665626644737	1.08880473684211	11.3916586423909	3.5099059157646	2.35122583286691e-05	0.00488860154708211	up	yes
ENSMUSG00000058207	Serpina3k	ENSMUST00000043058	GO:0005615(extracellular space)	NA	NA	NA	serine (or cysteine) peptidase inhibitor, clade A, member 3K [Source:MGI Symbol;Acc:MGI:98377]	protein_coding	0.824837	0.026964	0.52998	1.019882	0.0001	0.0001	6004.1575	12.5517461066388	2.36647378361512e-05	0.00488860154708211	up	yes
ENSMUSG00000033825	Tpsb2	ENSMUST00000234477;ENSMUST00000234057;ENSMUST00000069616;ENSMUST00000234712	GO:0004252(serine-type endopeptidase activity);GO:0006508(proteolysis);GO:0008233(peptidase activity);GO:0008236(serine-type peptidase activity);GO:0016787(hydrolase activity);GO:0016787(hydrolase activity)	NA	K01340	EC:3.4.21.59	tryptase beta 2 [Source:MGI Symbol;Acc:MGI:96942]	protein_coding	2.57737484943538	0.639738686323714	0.459014749058971	0.0619577176913425	0.0001	0.0001	9345.21500627352	13.1900121412399	2.54121546864653e-05	0.0051766676775887	up	yes
ENSMUSG00000001506	Col1a1	ENSMUST00000001547;ENSMUST00000148593;ENSMUST00000148046;ENSMUST00000139974	GO:0001501(skeletal system development);GO:0001503(ossification);GO:0001568(blood vessel development);GO:0001649(osteoblast differentiation);GO:0001957(intramembranous ossification);GO:0001958(endochondral ossification);GO:0002020(protease binding);GO:0005201(extracellular matrix structural constituent);GO:0005515(protein binding);GO:0005576(extracellular region);GO:0005581(collagen trimer);GO:00…	04151(PI3K-Akt signaling pathway);04510(Focal adhesion);04512(ECM-receptor interaction);04611(Platelet activation);04926(Relaxin signaling pathway);04933(AGE-RAGE signaling pathway in diabetic complications);04974(Protein digestion and absorption);05146(Amoebiasis);05165(Human papillomavirus infection);05205(Proteoglycans in cancer);05205(Proteoglycans in cancer)	K06236	NA	collagen, type I, alpha 1 [Source:MGI Symbol;Acc:MGI:88467]	protein_coding;retained_intron;processed_transcript	171.918940506323	156.42745292153	56.5499442066128	59.7383740624714	6.64247562547615	24.1560843463355	7.21843346091325	2.85168577847117	2.67161388604048e-05	0.00534991705254078	up	yes
ENSMUSG00000025328	Padi3	ENSMUST00000026377;ENSMUST00000172098	GO:0004668(protein-arginine deiminase activity);GO:0005509(calcium ion binding);GO:0005634(nucleus);GO:0005737(cytoplasm);GO:0016787(hydrolase activity);GO:0018101(protein citrullination);GO:0036414(histone citrullination);GO:0042802(identical protein binding);GO:0042802(identical protein binding)	NA	K01481	EC:3.5.3.15	peptidyl arginine deiminase, type III [Source:MGI Symbol;Acc:MGI:1338891]	protein_coding	0.458246284885408	0.774823993037424	0.38374159210908	0.632594462431099	1.90493145633885	5.79113012706701	0.146140094390172	-2.77457605061162	2.69921498525955e-05	0.00534991705254078	down	yes
ENSMUSG00000049382	Krt8	ENSMUST00000023952	GO:0000904(cell morphogenesis involved in differentiation);GO:0005515(protein binding);GO:0005634(nucleus);GO:0005654(nucleoplasm);GO:0005737(cytoplasm);GO:0005882(intermediate filament);GO:0005911(cell-cell junction);GO:0007275(multicellular organism development);GO:0016010(dystrophin-associated glycoprotein complex);GO:0016327(apicolateral plasma membrane);GO:0016363(nuclear matrix);GO:0030018(…	NA	K07605	NA	keratin 8 [Source:MGI Symbol;Acc:MGI:96705]	protein_coding	10.621573	0.0001	5.735435	1.243534	0.0001	0.0001	44001.605	15.4252685279201	2.85189327122955e-05	0.0055771624812165	up	yes
ENSMUSG00000057614	Gnai1	ENSMUST00000074694	GO:0000166(nucleotide binding);GO:0000287(magnesium ion binding);GO:0001664(G protein-coupled receptor binding);GO:0003924(GTPase activity);GO:0005515(protein binding);GO:0005525(GTP binding);GO:0005634(nucleus);GO:0005737(cytoplasm);GO:0005813(centrosome);GO:0005815(microtubule organizing center);GO:0005834(heterotrimeric G-protein complex);GO:0005856(cytoskeleton);GO:0005886(plasma membrane);GO…	04015(Rap1 signaling pathway);04022(cGMP-PKG signaling pathway);04024(cAMP signaling pathway);04062(Chemokine signaling pathway);04071(Sphingolipid signaling pathway);04261(Adrenergic signaling in cardiomyocytes);04360(Axon guidance);04371(Apelin signaling pathway);04540(Gap junction);04611(Platelet activation);04670(Leukocyte transendothelial migration);04713(Circadian entrainment);04723(Retrogr…	K04630	NA	guanine nucleotide binding protein (G protein), alpha inhibiting 1 [Source:MGI Symbol;Acc:MGI:95771]	protein_coding	0.929112	0.086358	0.590166	0.047396	0.0001	0.0001	4132.58	12.01282703267	2.93552982222821e-05	0.00566518630297646	up	yes
ENSMUSG00000032068	Plet1	ENSMUST00000114474;ENSMUST00000188047	GO:0001953(negative regulation of cell-matrix adhesion);GO:0005886(plasma membrane);GO:0009897(external side of plasma membrane);GO:0016020(membrane);GO:0016324(apical plasma membrane);GO:0030154(cell differentiation);GO:0030335(positive regulation of cell migration);GO:0031225(anchored component of membrane);GO:0035313(wound healing, spreading of epidermal cells);GO:0035313(wound healing, spread…	NA	NA	NA	placenta expressed transcript 1 [Source:MGI Symbol;Acc:MGI:1923759]	protein_coding	1.95454341756549	0.162995873651772	1.14618125115562	0.0560250164355419	0.0001	0.0001	8299.36389702106	13.0187850503047	3.13555222990992e-05	0.00597261617611542	up	yes
ENSMUSG00000033174	Mgll	ENSMUST00000113585;ENSMUST00000113582;ENSMUST00000163271;ENSMUST00000089449;ENSMUST00000150180;ENSMUST00000203608;ENSMUST00000203824;ENSMUST00000205045;ENSMUST00000113581;ENSMUST00000151699	GO:0005654(nucleoplasm);GO:0005737(cytoplasm);GO:0005829(cytosol);GO:0006629(lipid metabolic process);GO:0006631(fatty acid metabolic process);GO:0006633(fatty acid biosynthetic process);GO:0009966(regulation of signal transduction);GO:0016020(membrane);GO:0016042(lipid catabolic process);GO:0016298(lipase activity);GO:0016787(hydrolase activity);GO:0019369(arachidonic acid metabolic process);GO:…	00561(Glycerolipid metabolism);04714(Thermogenesis);04723(Retrograde endocannabinoid signaling);04923(Regulation of lipolysis in adipocytes);04923(Regulation of lipolysis in adipocytes)	K01054	EC:3.1.1.23	monoglyceride lipase [Source:MGI Symbol;Acc:MGI:1346042]	protein_coding;nonsense_mediated_decay;retained_intron;processed_transcript	9.27620307307465	1.79354244888714	5.72510768701989	4.57009868288359	14.1202766889896	24.2744020504235	0.278228033067687	-1.84566030789641	3.35031240289577e-05	0.00629987589913747	down	yes
ENSMUSG00000049037	Clec4a1	ENSMUST00000060484	GO:0003674(molecular_function);GO:0005575(cellular_component);GO:0008150(biological_process);GO:0016020(membrane);GO:0016021(integral component of membrane);GO:0030246(carbohydrate binding)	NA	K10057	NA	C-type lectin domain family 4, member a1 [Source:MGI Symbol;Acc:MGI:3036291]	protein_coding	4.289567	1.806097	1.348346	3.228846	0.143727	0.156933	17.7490454333799	4.14966953158577	3.50842684035667e-05	0.00651368309715332	up	yes
ENSMUSG00000041548	Hspb8	ENSMUST00000036991;ENSMUST00000133335	GO:0005515(protein binding);GO:0005634(nucleus);GO:0005654(nucleoplasm);GO:0005737(cytoplasm);GO:0005829(cytosol);GO:0016604(nuclear body);GO:0034620(cellular response to unfolded protein);GO:0042802(identical protein binding);GO:0042803(protein homodimerization activity);GO:0101031(chaperone complex);GO:1905337(positive regulation of aggrephagy);GO:1905337(positive regulation of aggrephagy)	NA	K08879	NA	heat shock protein 8 [Source:MGI Symbol;Acc:MGI:2135756]	protein_coding;processed_transcript	8.8762773948718	5.83484152615385	4.71446544820513	2.33547657846154	0.233948295384615	0.641648676923077	12.4264139986344	3.63533811993443	3.76294110123436e-05	0.00689888214147554	up	yes
ENSMUSG00000027955	Gask1b	ENSMUST00000029567;ENSMUST00000118853;ENSMUST00000145992;ENSMUST00000193204;ENSMUST00000135021	GO:0000139(Golgi membrane);GO:0003674(molecular_function);GO:0005794(Golgi apparatus);GO:0008150(biological_process);GO:0016020(membrane);GO:0016021(integral component of membrane);GO:0016021(integral component of membrane)	NA	NA	NA	golgi associated kinase 1B [Source:MGI Symbol;Acc:MGI:1915909]	protein_coding;retained_intron	17.3420784180038	12.8551141482601	18.6378996550323	11.0560734128985	6.01453509804126	2.11225938195457	3.68479637215001	1.88158489584507	4.06382701192042e-05	0.00735853713380701	up	yes
ENSMUSG00000033022	Cdo1	ENSMUST00000035804;ENSMUST00000234819;ENSMUST00000234179;ENSMUST00000234222;ENSMUST00000234064	GO:0005506(iron ion binding);GO:0005829(cytosol);GO:0005886(plasma membrane);GO:0007595(lactation);GO:0008198(ferrous iron binding);GO:0010243(response to organonitrogen compound);GO:0016491(oxidoreductase activity);GO:0016702(oxidoreductase activity, acting on single donors with incorporation of molecular oxygen, incorporation of two atoms of oxygen);GO:0017172(cysteine dioxygenase activity);GO:…	00270(Cysteine and methionine metabolism);00430(Taurine and hypotaurine metabolism);00430(Taurine and hypotaurine metabolism)	K00456	EC:1.13.11.20	cysteine dioxygenase 1, cytosolic [Source:MGI Symbol;Acc:MGI:105925]	protein_coding;nonsense_mediated_decay	24.6727978984185	0.165264896593674	21.2548361131387	1.51102332664234	0.108961590632603	0.0850899513381995	122.657933431819	6.93849673922336	4.23942555437473e-05	0.00758288470805051	up	yes
ENSMUSG00000024011	Pi16	ENSMUST00000114701;ENSMUST00000234782;ENSMUST00000114699;ENSMUST00000135754;ENSMUST00000155348;ENSMUST00000234618	GO:0005576(extracellular region);GO:0005615(extracellular space);GO:0010466(negative regulation of peptidase activity);GO:0030414(peptidase inhibitor activity);GO:0061052(negative regulation of cell growth involved in cardiac muscle cell development);GO:0061052(negative regulation of cell growth involved in cardiac muscle cell development)	NA	K20412	NA	peptidase inhibitor 16 [Source:MGI Symbol;Acc:MGI:1921366]	protein_coding;retained_intron	1.02140052765556	11.0987441803897	0.589837063796355	0.501131087366436	0.0782146250785669	0.0142381957888121	71.4478624625149	6.15881894510476	4.41808183434777e-05	0.00780722967040708	up	yes
ENSMUSG00000061527	Krt5	ENSMUST00000023709	GO:0005515(protein binding);GO:0005737(cytoplasm);GO:0005739(mitochondrion);GO:0005882(intermediate filament);GO:0005886(plasma membrane);GO:0045095(keratin filament);GO:0097110(scaffold protein binding)	NA	K07605	NA	keratin 5 [Source:MGI Symbol;Acc:MGI:96702]	protein_coding	0.207083	0.040759	0.509418	0.430246	0.0001	0.0001	2968.765	11.5356471823811	4.59315487883479e-05	0.00801997650093689	up	yes
ENSMUSG00000032092	Mpzl2	ENSMUST00000034600;ENSMUST00000216777;ENSMUST00000215292;ENSMUST00000215886;ENSMUST00000217097	GO:0016020(membrane);GO:0016021(integral component of membrane);GO:0098609(cell-cell adhesion);GO:0098609(cell-cell adhesion)	NA	NA	NA	myelin protein zero-like 2 [Source:MGI Symbol;Acc:MGI:1289160]	protein_coding;retained_intron;processed_transcript	0.205082009184845	0.0130126521239954	0.372911515499426	0.0432099570895522	0.0001	0.0001	1585.54033474455	10.6307588634572	5.00923529667401e-05	0.0086435828348609	up	yes
ENSMUSG00000047592	Nxpe5	ENSMUST00000161047;ENSMUST00000159964;ENSMUST00000110929;ENSMUST00000159798;ENSMUST00000162519	GO:0003674(molecular_function);GO:0005575(cellular_component);GO:0008150(biological_process);GO:0016020(membrane);GO:0016021(integral component of membrane);GO:0016021(integral component of membrane)	NA	NA	NA	neurexophilin and PC-esterase domain family, member 5 [Source:MGI Symbol;Acc:MGI:3584036]	protein_coding	1.41413662173038	0.419809210596915	0.493652403085178	0.34029592555332	0.0105666532528504	0.0312735747820255	31.8819266322111	4.99466690924557	5.22747770088446e-05	0.00891528086498517	up	yes
ENSMUSG00000018819	Lsp1	ENSMUST00000105967;ENSMUST00000132956;ENSMUST00000038946;ENSMUST00000105968;ENSMUST00000128986;ENSMUST00000105966;ENSMUST00000018963;ENSMUST00000149521;ENSMUST00000140626;ENSMUST00000142408;ENSMUST00000156960;ENSMUST00000126149	GO:0003779(actin binding);GO:0005886(plasma membrane);GO:0006915(apoptotic process);GO:0006935(chemotaxis);GO:0006952(defense response);GO:0007010(cytoskeleton organization);GO:0007165(signal transduction);GO:0016020(membrane);GO:0098761(cellular response to interleukin-7);GO:0098761(cellular response to interleukin-7)	04625(C-type lectin receptor signaling pathway);05152(Tuberculosis);05152(Tuberculosis)	K14957	NA	lymphocyte specific 1 [Source:MGI Symbol;Acc:MGI:96832]	protein_coding;processed_transcript;retained_intron	15.5004720674526	3.42248809219173	2.85911381696946	0.990235526091998	0.29767601855431	0.451143405295709	15.2054746293993	3.9265189447841	5.439683081657e-05	0.009170555374559	up	yes
ENSMUSG00000044217	Aqp5	ENSMUST00000169082;ENSMUST00000088200;ENSMUST00000231163;ENSMUST00000230998;ENSMUST00000229728;ENSMUST00000229264	GO:0005515(protein binding);GO:0005783(endoplasmic reticulum);GO:0005886(plasma membrane);GO:0005887(integral component of plasma membrane);GO:0005902(microvillus);GO:0006833(water transport);GO:0009925(basal plasma membrane);GO:0015250(water channel activity);GO:0015267(channel activity);GO:0015670(carbon dioxide transport);GO:0016020(membrane);GO:0016021(integral component of membrane);GO:00163…	04970(Salivary secretion);04970(Salivary secretion)	K09867	NA	aquaporin 5 [Source:MGI Symbol;Acc:MGI:106215]	protein_coding;retained_intron	2.50121515198153	0.16961227856868	1.22449537899192	0.295504538668719	0.0001	0.0179409603693728	116.147568156222	6.85981513775969	5.60983579295156e-05	0.00934993881536597	up	yes
ENSMUSG00000018339	Gpx3	ENSMUST00000082430;ENSMUST00000125094;ENSMUST00000149324	GO:0004601(peroxidase activity);GO:0004602(glutathione peroxidase activity);GO:0005576(extracellular region);GO:0005615(extracellular space);GO:0006749(glutathione metabolic process);GO:0006979(response to oxidative stress);GO:0008430(selenium binding);GO:0016491(oxidoreductase activity);GO:0042744(hydrogen peroxide catabolic process);GO:0051289(protein homotetramerization);GO:0055114(oxidation-r…	00480(Glutathione metabolism);00590(Arachidonic acid metabolism);04918(Thyroid hormone synthesis);04918(Thyroid hormone synthesis)	K00432	EC:1.11.1.9	glutathione peroxidase 3 [Source:MGI Symbol;Acc:MGI:105102]	protein_coding	95.1515869939327	68.8463069459459	46.7180060485383	47.2028406315499	13.8031430601213	22.7294748687259	3.52997889615114	1.81965955842305	6.17986466802356e-05	0.0101020805491376	up	yes
ENSMUSG00000026185	Igfbp5	ENSMUST00000027377;ENSMUST00000137339	GO:0001558(regulation of cell growth);GO:0001649(osteoblast differentiation);GO:0001968(fibronectin binding);GO:0005520(insulin-like growth factor binding);GO:0005576(extracellular region);GO:0007565(female pregnancy);GO:0007568(aging);GO:0014912(negative regulation of smooth muscle cell migration);GO:0016942(insulin-like growth factor binding protein complex);GO:0017148(negative regulation of tr…	NA	NA	NA	insulin-like growth factor binding protein 5 [Source:MGI Symbol;Acc:MGI:96440]	protein_coding;processed_transcript	9.492744	4.226858	6.358464	1.379424	0.836316	0.780121	6.63728001771798	2.73059214083482	6.23988369831876e-05	0.0101020805491376	up	yes
ENSMUSG00000024713	Pcsk5	ENSMUST00000050715;ENSMUST00000235828;ENSMUST00000235505;ENSMUST00000237115;ENSMUST00000025618	GO:0001822(kidney development);GO:0002001(renin secretion into blood stream);GO:0003279(cardiac septum development);GO:0004175(endopeptidase activity);GO:0004252(serine-type endopeptidase activity);GO:0005576(extracellular region);GO:0005615(extracellular space);GO:0005788(endoplasmic reticulum lumen);GO:0005794(Golgi apparatus);GO:0005797(Golgi medial cisterna);GO:0005802(trans-Golgi network);GO…	NA	K08654	EC:3.4.21.-	proprotein convertase subtilisin/kexin type 5 [Source:MGI Symbol;Acc:MGI:97515]	protein_coding;retained_intron;processed_transcript	0.343157464525507	1.04385943365405	0.143290320343324	0.290463735862117	0.00929299979234443	0.0273195744445214	24.8653774329754	4.63606642494415	6.26773934663884e-05	0.0101020805491376	up	yes
ENSMUSG00000049130	C5ar1	ENSMUST00000168818;ENSMUST00000209442;ENSMUST00000050770	GO:0001774(microglial cell activation);GO:0001856(complement component C5a binding);GO:0002430(complement receptor mediated signaling pathway);GO:0004875(complement receptor activity);GO:0004878(complement component C5a receptor activity);GO:0004930(G protein-coupled receptor activity);GO:0005623(cell);GO:0005886(plasma membrane);GO:0006915(apoptotic process);GO:0006935(chemotaxis);GO:0006954(inf…	04080(Neuroactive ligand-receptor interaction);04610(Complement and coagulation cascades);05150(Staphylococcus aureus infection);05150(Staphylococcus aureus infection)	K04010	NA	complement component 5a receptor 1 [Source:MGI Symbol;Acc:MGI:88232]	protein_coding	2.46568770428016	1.12730635797665	0.781374171206226	1.21889757198444	0.073695579766537	0.0001	37.8970246127382	5.24401267824539	6.49552291825829e-05	0.0103210761978508	up	yes
ENSMUSG00000008193	Spib	ENSMUST00000035323;ENSMUST00000205506;ENSMUST00000098483	GO:0000978(RNA polymerase II proximal promoter sequence-specific DNA binding);GO:0000981(DNA-binding transcription factor activity, RNA polymerase II-specific);GO:0001228(DNA-binding transcription activator activity, RNA polymerase II-specific);GO:0003677(DNA binding);GO:0003700(DNA-binding transcription factor activity);GO:0005634(nucleus);GO:0005667(transcription factor complex);GO:0006355(regu…	NA	K09439	NA	Spi-B transcription factor (Spi-1/PU.1 related) [Source:MGI Symbol;Acc:MGI:892986]	protein_coding	16.8910329421199	0.079038050209205	2.21167557147838	0.226796217573222	0.0164801129707113	0.0001	585.295854608042	9.1930222505074	6.59141185792509e-05	0.0103210761978508	up	yes
ENSMUSG00000027750	Postn	ENSMUST00000143258;ENSMUST00000073012;ENSMUST00000117373;ENSMUST00000107985;ENSMUST00000145036;ENSMUST00000154157;ENSMUST00000150868;ENSMUST00000081564;ENSMUST00000127452	GO:0001666(response to hypoxia);GO:0001953(negative regulation of cell-matrix adhesion);GO:0003073(regulation of systemic arterial blood pressure);GO:0005201(extracellular matrix structural constituent);GO:0005515(protein binding);GO:0005576(extracellular region);GO:0005615(extracellular space);GO:0005737(cytoplasm);GO:0005794(Golgi apparatus);GO:0005802(trans-Golgi network);GO:0007155(cell adhes…	NA	NA	NA	periostin, osteoblast specific factor [Source:MGI Symbol;Acc:MGI:1926321]	protein_coding;retained_intron	6.01388625201103	7.21433285888302	2.12504095403356	2.15738239806941	0.466682717651115	0.932115816249138	6.25917243928341	2.64597192286625	6.61472122859466e-05	0.0103210761978508	up	yes
ENSMUSG00000051397	Tacstd2	ENSMUST00000058178	GO:0005615(extracellular space);GO:0005634(nucleus);GO:0005886(plasma membrane);GO:0009925(basal plasma membrane);GO:0010633(negative regulation of epithelial cell migration);GO:0016020(membrane);GO:0016021(integral component of membrane);GO:0016328(lateral plasma membrane);GO:0050678(regulation of epithelial cell proliferation);GO:0051497(negative regulation of stress fiber assembly);GO:0060675(…	NA	K17288	NA	tumor-associated calcium signal transducer 2 [Source:MGI Symbol;Acc:MGI:1861606]	protein_coding	1.184971	0.025945	0.897057	0.303688	0.0001	0.0001	6029.1525	12.5577395056966	6.69847766746896e-05	0.0103331291593872	up	yes
ENSMUSG00000064225	Paqr9	ENSMUST00000079597	GO:0005496(steroid binding);GO:0005886(plasma membrane);GO:0008289(lipid binding);GO:0016020(membrane);GO:0016021(integral component of membrane);GO:0038023(signaling receptor activity)	NA	NA	NA	progestin and adipoQ receptor family member IX [Source:MGI Symbol;Acc:MGI:1922802]	protein_coding	0.276056	0.031627	0.136842	0.011995	0.0001	0.0001	1141.3	10.1564623502796	6.76334901003049e-05	0.0103331291593872	up	yes
ENSMUSG00000040026	Saa3	ENSMUST00000006956;ENSMUST00000211660;ENSMUST00000210913	GO:0005576(extracellular region);GO:0005615(extracellular space);GO:0006953(acute-phase response);GO:0007252(I-kappaB phosphorylation);GO:0009617(response to bacterium);GO:0034364(high-density lipoprotein particle);GO:0035634(response to stilbenoid);GO:0035662(Toll-like receptor 4 binding);GO:0042056(chemoattractant activity);GO:0050918(positive chemotaxis);GO:0060326(cell chemotaxis);GO:0071347(…	NA	K17310	NA	serum amyloid A 3 [Source:MGI Symbol;Acc:MGI:98223]	protein_coding;processed_transcript	9.73981312509593	39.7004009735226	1.61019545126631	17.2542131059094	1.5492601323868	0.475941893323101	16.8636565114661	4.07584548164239	7.0894892263382e-05	0.0107197462353301	up	yes
ENSMUSG00000114608	Gm36161	ENSMUST00000224554	NA	NA	NA	NA	predicted gene, 36161 [Source:MGI Symbol;Acc:MGI:5595320]	lncRNA	2.476368	0.119323	0.616663	0.114739	0.0001	0.0001	8317.7325	13.0219745730211	7.20640543267138e-05	0.0107853416817338	up	yes
ENSMUSG00000046410	Kcnk6	ENSMUST00000085818;ENSMUST00000208807	GO:0003073(regulation of systemic arterial blood pressure);GO:0003085(negative regulation of systemic arterial blood pressure);GO:0005267(potassium channel activity);GO:0005887(integral component of plasma membrane);GO:0006811(ion transport);GO:0006813(potassium ion transport);GO:0016020(membrane);GO:0016021(integral component of membrane);GO:0022841(potassium ion leak channel activity);GO:003032…	NA	K04917	NA	potassium inwardly-rectifying channel, subfamily K, member 6 [Source:MGI Symbol;Acc:MGI:1891291]	protein_coding;processed_transcript	1.41956435846784	0.294693411708022	0.359974444712118	0.21558423608769	0.0001	0.0160536323777403	70.8762090602927	6.14722953574167	7.45970183934965e-05	0.011051661300782	up	yes
ENSMUSG00000008540	Mgst1	ENSMUST00000008684;ENSMUST00000118091;ENSMUST00000120230;ENSMUST00000140932;ENSMUST00000204628;ENSMUST00000125810;ENSMUST00000120302;ENSMUST00000120939	GO:0004364(glutathione transferase activity);GO:0004602(glutathione peroxidase activity);GO:0005634(nucleus);GO:0005739(mitochondrion);GO:0005741(mitochondrial outer membrane);GO:0005743(mitochondrial inner membrane);GO:0005778(peroxisomal membrane);GO:0005783(endoplasmic reticulum);GO:0005789(endoplasmic reticulum membrane);GO:0006749(glutathione metabolic process);GO:0010243(response to organon…	NA	NA	NA	microsomal glutathione S-transferase 1 [Source:MGI Symbol;Acc:MGI:1913850]	protein_coding	25.1949985588674	3.61009028017884	20.6021845211128	4.18549488623944	1.58974916989568	1.0807428733234	10.0342497523034	3.3268608472038	8.0968283272631e-05	0.0117631643644419	up	yes
ENSMUSG00000090877	Hspa1b	ENSMUST00000172753	GO:0000166(nucleotide binding);GO:0002199(zona pellucida receptor complex);GO:0005515(protein binding);GO:0005524(ATP binding);GO:0005634(nucleus);GO:0005737(cytoplasm);GO:0005739(mitochondrion);GO:0005759(mitochondrial matrix);GO:0005813(centrosome);GO:0005815(microtubule organizing center);GO:0005829(cytosol);GO:0005856(cytoskeleton);GO:0005886(plasma membrane);GO:0006457(protein folding);GO:00…	03040(Spliceosome);04010(MAPK signaling pathway);04141(Protein processing in endoplasmic reticulum);04144(Endocytosis);04213(Longevity regulating pathway - multiple species);04612(Antigen processing and presentation);04915(Estrogen signaling pathway);05134(Legionellosis);05145(Toxoplasmosis);05162(Measles);05164(Influenza A)	K03283	NA	heat shock protein 1B [Source:MGI Symbol;Acc:MGI:99517]	protein_coding	7.223001	6.171402	6.763349	4.664198	1.536349	1.012404	4.86943026648718	2.28375298384833	8.1359453861812e-05	0.0117631643644419	up	yes
ENSMUSG00000039196	Orm1	ENSMUST00000030044	GO:0002682(regulation of immune system process);GO:0005576(extracellular region);GO:0005615(extracellular space);GO:0006953(acute-phase response)	NA	K17308	NA	orosomucoid 1 [Source:MGI Symbol;Acc:MGI:97443]	protein_coding	6.770452	0.058498	6.728599	0.226623	0.0001	0.0001	34460.43	15.0726530832887	8.18056020435723e-05	0.0117631643644419	up	yes
ENSMUSG00000005251	Ripk4	ENSMUST00000019386	GO:0000166(nucleotide binding);GO:0002009(morphogenesis of an epithelium);GO:0004672(protein kinase activity);GO:0004674(protein serine/threonine kinase activity);GO:0005515(protein binding);GO:0005524(ATP binding);GO:0005737(cytoplasm);GO:0006468(protein phosphorylation);GO:0016020(membrane);GO:0016301(kinase activity);GO:0016310(phosphorylation);GO:0016740(transferase activity);GO:0051092(posit…	NA	NA	NA	receptor-interacting serine-threonine kinase 4 [Source:MGI Symbol;Acc:MGI:1919638]	protein_coding	0.45042	0.012625	0.4102	0.123784	0.0001	0.0001	2492.5725	11.2834197527236	8.47698358038549e-05	0.0119840032051459	up	yes
ENSMUSG00000021913	Ogdhl	ENSMUST00000228529;ENSMUST00000022480;ENSMUST00000228286	GO:0004591(oxoglutarate dehydrogenase (succinyl-transferring) activity);GO:0005739(mitochondrion);GO:0006099(tricarboxylic acid cycle);GO:0016624(oxidoreductase activity, acting on the aldehyde or oxo group of donors, disulfide as acceptor);GO:0030976(thiamine pyrophosphate binding);GO:0045252(oxoglutarate dehydrogenase complex);GO:0055114(oxidation-reduction process);GO:0055114(oxidation-reducti…	NA	NA	NA	oxoglutarate dehydrogenase-like [Source:MGI Symbol;Acc:MGI:3616088]	protein_coding;processed_transcript	1.14986578278689	0.0546485778688525	0.0104563524590164	0.965321490838958	0.0001	0.0001	5450.73050988429	12.4122338782878	8.63601053049404e-05	0.0119840032051459	up	yes
ENSMUSG00000028364	Tnc	ENSMUST00000107377;ENSMUST00000030056;ENSMUST00000107372;ENSMUST00000107371	GO:0001968(fibronectin binding);GO:0005201(extracellular matrix structural constituent);GO:0005515(protein binding);GO:0005576(extracellular region);GO:0005604(basement membrane);GO:0005614(interstitial matrix);GO:0005615(extracellular space);GO:0007155(cell adhesion);GO:0007162(negative regulation of cell adhesion);GO:0007528(neuromuscular junction development);GO:0008284(positive regulation of …	04151(PI3K-Akt signaling pathway);04510(Focal adhesion);04512(ECM-receptor interaction);05165(Human papillomavirus infection);05206(MicroRNAs in cancer);05206(MicroRNAs in cancer)	K06252	NA	tenascin C [Source:MGI Symbol;Acc:MGI:101922]	protein_coding	15.0492537610654	29.3854525006433	6.30553517292846	7.33572723494596	1.3580299859753	3.12416515826042	6.47851853842989	2.69566394557706	8.64960076599828e-05	0.0119840032051459	up	yes
ENSMUSG00000031995	St14	ENSMUST00000034478;ENSMUST00000217404;ENSMUST00000148789;ENSMUST00000133904;ENSMUST00000214418;ENSMUST00000123557	GO:0001843(neural tube closure);GO:0004252(serine-type endopeptidase activity);GO:0005515(protein binding);GO:0005576(extracellular region);GO:0005615(extracellular space);GO:0005886(plasma membrane);GO:0005887(integral component of plasma membrane);GO:0006508(proteolysis);GO:0008233(peptidase activity);GO:0008236(serine-type peptidase activity);GO:0016020(membrane);GO:0016021(integral component …	05206(MicroRNAs in cancer);05206(MicroRNAs in cancer)	K08670	EC:3.4.21.109	suppression of tumorigenicity 14 (colon carcinoma) [Source:MGI Symbol;Acc:MGI:1338881]	protein_coding;retained_intron;nonsense_mediated_decay	1.57691967421762	0.0888356023307582	0.570054412596569	0.390097861725809	0.0119390696608616	0.0244226566714679	36.1081254348482	5.17425161913272	8.66096911260287e-05	0.0119840032051459	up	yes
ENSMUSG00000046805	Mpeg1	ENSMUST00000081035	GO:0016020(membrane);GO:0016021(integral component of membrane)	NA	NA	NA	macrophage expressed gene 1 [Source:MGI Symbol;Acc:MGI:1333743]	protein_coding	10.041206	1.406356	3.822761	2.444976	0.229022	0.576214	11.0000664401492	3.4594403325086	8.92969735381049e-05	0.0122403617839569	up	yes
ENSMUSG00000022490	Ppp1r1a	ENSMUST00000023133;ENSMUST00000228813	GO:0004864(protein phosphatase inhibitor activity);GO:0005515(protein binding);GO:0005615(extracellular space);GO:0005737(cytoplasm);GO:0005975(carbohydrate metabolic process);GO:0005977(glycogen metabolic process);GO:0007165(signal transduction);GO:0032515(negative regulation of phosphoprotein phosphatase activity);GO:0035556(intracellular signal transduction);GO:0035556(intracellular signal tra…	04261(Adrenergic signaling in cardiomyocytes);04720(Long-term potentiation);04720(Long-term potentiation)	K08050	NA	protein phosphatase 1, regulatory inhibitor subunit 1A [Source:MGI Symbol;Acc:MGI:1889595]	protein_coding;processed_transcript	3.577019	0.019006	4.890621	0.153693	0.0001	0.0001	21600.8475	14.3988002965707	9.01442538866004e-05	0.0122420904792108	up	yes
ENSMUSG00000040147	Maob	ENSMUST00000040820;ENSMUST00000173143;ENSMUST00000168613;ENSMUST00000163344	GO:0005739(mitochondrion);GO:0005741(mitochondrial outer membrane);GO:0005743(mitochondrial inner membrane);GO:0008131(primary amine oxidase activity);GO:0009636(response to toxic substance);GO:0010044(response to aluminum ion);GO:0010269(response to selenium ion);GO:0014063(negative regulation of serotonin secretion);GO:0016020(membrane);GO:0016021(integral component of membrane);GO:0016491(oxid…	00260(Glycine, serine and threonine metabolism);00330(Arginine and proline metabolism);00340(Histidine metabolism);00350(Tyrosine metabolism);00360(Phenylalanine metabolism);00380(Tryptophan metabolism);00982(Drug metabolism - cytochrome P450);04726(Serotonergic synapse);04728(Dopaminergic synapse);05030(Cocaine addiction);05031(Amphetamine addiction);05034(Alcoholism);05034(Alcoholism)	K00274	EC:1.4.3.4	monoamine oxidase B [Source:MGI Symbol;Acc:MGI:96916]	protein_coding;nonsense_mediated_decay	0.748467243814988	0.146010298314808	0.406884993546074	0.0179921631409107	0.0001	0.0001	3298.38674704195	11.6875448542461	9.1844145059536e-05	0.0123585144549378	up	yes
ENSMUSG00000058818	Pirb	ENSMUST00000078451;ENSMUST00000129493;ENSMUST00000136238;ENSMUST00000137474;ENSMUST00000155131	GO:0001540(amyloid-beta binding);GO:0001782(B cell homeostasis);GO:0002250(adaptive immune response);GO:0002376(immune system process);GO:0005515(protein binding);GO:0005886(plasma membrane);GO:0007611(learning or memory);GO:0016020(membrane);GO:0016021(integral component of membrane);GO:0019221(cytokine-mediated signaling pathway);GO:0019724(B cell mediated immunity);GO:0035307(positive regulati…	04380(Osteoclast differentiation);04662(B cell receptor signaling pathway);04662(B cell receptor signaling pathway)	K06512	NA	paired Ig-like receptor B [Source:MGI Symbol;Acc:MGI:894311]	protein_coding;retained_intron	2.61094184209349	1.1258445783941	0.752251389398345	1.16800492059942	0.152664925072691	0.0719332802505032	12.593695311022	3.65462976354029	0.000100931926603783	0.0132935901293721	up	yes
ENSMUSG00000026725	Tnn	ENSMUST00000039178;ENSMUST00000131919	GO:0002076(osteoblast development);GO:0005178(integrin binding);GO:0005515(protein binding);GO:0005576(extracellular region);GO:0007160(cell-matrix adhesion);GO:0007409(axonogenesis);GO:0009986(cell surface);GO:0031012(extracellular matrix);GO:0033689(negative regulation of osteoblast proliferation);GO:0042802(identical protein binding);GO:0043005(neuron projection);GO:0043025(neuronal cell body)…	04151(PI3K-Akt signaling pathway);04510(Focal adhesion);04512(ECM-receptor interaction);05165(Human papillomavirus infection);05206(MicroRNAs in cancer);05206(MicroRNAs in cancer)	K06252	NA	tenascin N [Source:MGI Symbol;Acc:MGI:2665790]	protein_coding	0.459473	0.728475	0.134199	0.063542	0.008126	0.0001	84.2261731096523	6.39619671235956	0.000101721406245294	0.0132935901293721	up	yes
ENSMUSG00000100801	Gm15459	ENSMUST00000117405	NA	NA	NA	NA	predicted gene 15459 [Source:MGI Symbol;Acc:MGI:3705702]	processed_pseudogene	226.961899	46.588902	118.978279	167.206802	29.219038	35.321728	4.33629717069054	2.11646362938336	0.000102332982428158	0.0132935901293721	up	yes
ENSMUSG00000001348	Acp5	ENSMUST00000069330;ENSMUST00000213815;ENSMUST00000217643;ENSMUST00000165735;ENSMUST00000115315;ENSMUST00000216684	GO:0001503(ossification);GO:0003993(acid phosphatase activity);GO:0005764(lysosome);GO:0008198(ferrous iron binding);GO:0008199(ferric iron binding);GO:0016311(dephosphorylation);GO:0016787(hydrolase activity);GO:0032496(response to lipopolysaccharide);GO:0032691(negative regulation of interleukin-1 beta production);GO:0032695(negative regulation of interleukin-12 production);GO:0032720(negative …	00740(Riboflavin metabolism);04142(Lysosome);04380(Osteoclast differentiation);05323(Rheumatoid arthritis);05323(Rheumatoid arthritis)	NA	NA	acid phosphatase 5, tartrate resistant [Source:MGI Symbol;Acc:MGI:87883]	protein_coding;processed_transcript	18.6039078004926	2.33936529802956	7.48157609507389	4.33708847783251	0.301873425123153	0.959448671921182	12.9871417254165	3.69901204512604	0.000102418741707169	0.0132935901293721	up	yes
ENSMUSG00000054640	Slc8a1	ENSMUST00000234131;ENSMUST00000163123;ENSMUST00000163680;ENSMUST00000235015;ENSMUST00000234923;ENSMUST00000086538	GO:0001666(response to hypoxia);GO:0002028(regulation of sodium ion transport);GO:0005432(calcium:sodium antiporter activity);GO:0005623(cell);GO:0005654(nucleoplasm);GO:0005739(mitochondrion);GO:0005874(microtubule);GO:0005886(plasma membrane);GO:0005887(integral component of plasma membrane);GO:0006814(sodium ion transport);GO:0006816(calcium ion transport);GO:0006874(cellular calcium ion homeo…	04020(Calcium signaling pathway);04022(cGMP-PKG signaling pathway);04260(Cardiac muscle contraction);04261(Adrenergic signaling in cardiomyocytes);04371(Apelin signaling pathway);04740(Olfactory transduction);04961(Endocrine and other factor-regulated calcium reabsorption);04974(Protein digestion and absorption);04978(Mineral absorption);05410(Hypertrophic cardiomyopathy (HCM));05412(Arrhythmogen…	K05849	NA	solute carrier family 8 (sodium/calcium exchanger), member 1 [Source:MGI Symbol;Acc:MGI:107956]	protein_coding	0.18914192832456	0.0685377946509278	0.0436477573775722	0.0271643758175148	0.0001	0.0024789493273781	63.6871482280223	5.99293036755205	0.000103965139833074	0.0133759360169447	up	yes
ENSMUSG00000035105	Egln3	ENSMUST00000039516	GO:0001666(response to hypoxia);GO:0005506(iron ion binding);GO:0005634(nucleus);GO:0005737(cytoplasm);GO:0005829(cytosol);GO:0006915(apoptotic process);GO:0006919(activation of cysteine-type endopeptidase activity involved in apoptotic process);GO:0016491(oxidoreductase activity);GO:0016705(oxidoreductase activity, acting on paired donors, with incorporation or reduction of molecular oxygen);GO:…	04066(HIF-1 signaling pathway);05200(Pathways in cancer);05211(Renal cell carcinoma)	K09592	EC:1.14.11.29	egl-9 family hypoxia-inducible factor 3 [Source:MGI Symbol;Acc:MGI:1932288]	protein_coding	1.702088	4.389901	0.857217	2.468453	7.218765	16.701878	0.196852128933156	-2.34481577972494	0.000107058789871509	0.0136541849656124	down	yes
ENSMUSG00000021130	Galnt16	ENSMUST00000021558;ENSMUST00000219993;ENSMUST00000218648;ENSMUST00000218943;ENSMUST00000219267;ENSMUST00000217926	GO:0000139(Golgi membrane);GO:0004653(polypeptide N-acetylgalactosaminyltransferase activity);GO:0005794(Golgi apparatus);GO:0006486(protein glycosylation);GO:0016020(membrane);GO:0016021(integral component of membrane);GO:0016740(transferase activity);GO:0016757(transferase activity, transferring glycosyl groups);GO:0018242(protein O-linked glycosylation via serine);GO:0018243(protein O-linked g…	00512(Mucin type O-glycan biosynthesis);00512(Mucin type O-glycan biosynthesis)	K00710	EC:2.4.1.41	polypeptide N-acetylgalactosaminyltransferase 16 [Source:MGI Symbol;Acc:MGI:1917754]	protein_coding;retained_intron;nonsense_mediated_decay	1.38677630918355	1.00107227662483	0.358288635764881	0.640993116689449	0.0456420690940723	0.0851273393811358	12.9507748706566	3.69496651469956	0.000108695467749727	0.0137434174610798	up	yes
ENSMUSG00000049892	Rasd1	ENSMUST00000062405	GO:0000166(nucleotide binding);GO:0003924(GTPase activity);GO:0005515(protein binding);GO:0005525(GTP binding);GO:0005634(nucleus);GO:0005737(cytoplasm);GO:0005886(plasma membrane);GO:0007165(signal transduction);GO:0007263(nitric oxide mediated signal transduction);GO:0016020(membrane);GO:0016529(sarcoplasmic reticulum);GO:0045892(negative regulation of transcription, DNA-templated);GO:0048471(p…	04713(Circadian entrainment);04934(Cushing syndrome)	K07843	NA	RAS, dexamethasone-induced 1 [Source:MGI Symbol;Acc:MGI:1270848]	protein_coding	3.242913	0.43696	2.19438	2.509473	0.080418	0.112051	21.7794190233232	4.44489356485818	0.000114537621242982	0.0142537119063066	up	yes
ENSMUSG00000004730	Adgre1	ENSMUST00000086763;ENSMUST00000004850;ENSMUST00000233840;ENSMUST00000232808;ENSMUST00000233376	GO:0002250(adaptive immune response);GO:0002376(immune system process);GO:0004888(transmembrane signaling receptor activity);GO:0004930(G protein-coupled receptor activity);GO:0005509(calcium ion binding);GO:0005886(plasma membrane);GO:0005887(integral component of plasma membrane);GO:0007165(signal transduction);GO:0007166(cell surface receptor signaling pathway);GO:0007186(G protein-coupled rec…	NA	K04591	NA	adhesion G protein-coupled receptor E1 [Source:MGI Symbol;Acc:MGI:106912]	protein_coding	3.09158674613959	0.595499	1.82162956145769	1.094139	0.0001	0.07905	41.7110189993511	5.38235665255572	0.000114674984996535	0.0142537119063066	up	yes
ENSMUSG00000032649	Colgalt2	ENSMUST00000044311;ENSMUST00000127586	GO:0005575(cellular_component);GO:0005783(endoplasmic reticulum);GO:0005788(endoplasmic reticulum lumen);GO:0008150(biological_process);GO:0016740(transferase activity);GO:0016757(transferase activity, transferring glycosyl groups);GO:0050211(procollagen galactosyltransferase activity);GO:0050211(procollagen galactosyltransferase activity)	00310(Lysine degradation);00514(Other types of O-glycan biosynthesis);00514(Other types of O-glycan biosynthesis)	K11703	EC:2.4.1.50	collagen beta(1-O)galactosyltransferase 2 [Source:MGI Symbol;Acc:MGI:2138232]	protein_coding;nonsense_mediated_decay	0.386512258657244	0.0427195425206125	0.281346745583039	0.153255611542992	0.394461067137809	4.1613366942285	0.0948060255910942	-3.3988774342996	0.000115808915583618	0.0142736921417221	down	yes
ENSMUSG00000031877	Ces2g	ENSMUST00000043183;ENSMUST00000212330	GO:0005615(extracellular space);GO:0008150(biological_process);GO:0016787(hydrolase activity);GO:0052689(carboxylic ester hydrolase activity);GO:0052689(carboxylic ester hydrolase activity)	00983(Drug metabolism - other enzymes);00983(Drug metabolism - other enzymes)	K03927	3.1.1.56;3.1.1.84;EC:3.1.1.1	carboxylesterase 2G [Source:MGI Symbol;Acc:MGI:1919611]	protein_coding;retained_intron	1.84911996278679	0.363369780637941	0.200697960268607	0.144722002797985	0.0132246748740907	0.0001	95.9839444737626	6.58472119691631	0.000120586157459429	0.014633166074421	up	yes
ENSMUSG00000029661	Col1a2	ENSMUST00000031668;ENSMUST00000203346;ENSMUST00000132029;ENSMUST00000155687;ENSMUST00000124686;ENSMUST00000148864;ENSMUST00000141483;ENSMUST00000138511	GO:0001501(skeletal system development);GO:0001568(blood vessel development);GO:0002020(protease binding);GO:0005201(extracellular matrix structural constituent);GO:0005515(protein binding);GO:0005576(extracellular region);GO:0005581(collagen trimer);GO:0005584(collagen type I trimer);GO:0005615(extracellular space);GO:0005783(endoplasmic reticulum);GO:0007179(transforming growth factor beta rece…	04151(PI3K-Akt signaling pathway);04510(Focal adhesion);04512(ECM-receptor interaction);04611(Platelet activation);04926(Relaxin signaling pathway);04933(AGE-RAGE signaling pathway in diabetic complications);04974(Protein digestion and absorption);05146(Amoebiasis);05165(Human papillomavirus infection);05205(Proteoglycans in cancer);05205(Proteoglycans in cancer)	K06236	NA	collagen, type I, alpha 2 [Source:MGI Symbol;Acc:MGI:88468]	protein_coding;retained_intron	58.6478915978593	62.7490078480605	21.2519768351843	23.9714767786094	2.93959157870594	11.1234495720264	5.92405125156861	2.56658412206903	0.00012072087645769	0.014633166074421	up	yes
ENSMUSG00000041329	Atp1b2	ENSMUST00000047889;ENSMUST00000138694;ENSMUST00000130394;ENSMUST00000153198;ENSMUST00000144425	GO:0001671(ATPase activator activity);GO:0001895(retina homeostasis);GO:0001917(photoreceptor inner segment);GO:0005391(sodium:potassium-exchanging ATPase activity);GO:0005623(cell);GO:0005737(cytoplasm);GO:0005886(plasma membrane);GO:0005890(sodium:potassium-exchanging ATPase complex);GO:0006811(ion transport);GO:0006813(potassium ion transport);GO:0006814(sodium ion transport);GO:0006883(cellul…	04022(cGMP-PKG signaling pathway);04024(cAMP signaling pathway);04260(Cardiac muscle contraction);04261(Adrenergic signaling in cardiomyocytes);04911(Insulin secretion);04918(Thyroid hormone synthesis);04919(Thyroid hormone signaling pathway);04925(Aldosterone synthesis and secretion);04960(Aldosterone-regulated sodium reabsorption);04961(Endocrine and other factor-regulated calcium reabsorption)…	K01540	NA	ATPase, Na+/K+ transporting, beta 2 polypeptide [Source:MGI Symbol;Acc:MGI:88109]	protein_coding;processed_transcript	1.58052797772338	2.86113156548348	1.56779270966952	3.47505171823745	5.22295776670747	11.8177874149327	0.278289002916742	-1.84534419574336	0.000139487584135474	0.0167693802993033	down	yes
ENSMUSG00000025150	Cbr2	ENSMUST00000026148;ENSMUST00000154565;ENSMUST00000154479;ENSMUST00000149450	GO:0004090(carbonyl reductase (NADPH) activity);GO:0005515(protein binding);GO:0005739(mitochondrion);GO:0005759(mitochondrial matrix);GO:0005997(xylulose metabolic process);GO:0006006(glucose metabolic process);GO:0006116(NADH oxidation);GO:0016491(oxidoreductase activity);GO:0042802(identical protein binding);GO:0043621(protein self-association);GO:0050038(L-xylulose reductase (NADP+) activity)…	00590(Arachidonic acid metabolism);00980(Metabolism of xenobiotics by cytochrome P450);00980(Metabolism of xenobiotics by cytochrome P450)	K00081	EC:1.1.1.184	carbonyl reductase 2 [Source:MGI Symbol;Acc:MGI:107200]	protein_coding;retained_intron	28.4886971145441	17.5007316390354	11.5727074845516	12.9694947475509	1.09356583119819	4.33067516880181	6.50152076444262	2.70077721701826	0.000143548513347781	0.0170038551415324	up	yes
ENSMUSG00000039899	Fgl2	ENSMUST00000035799	GO:0002291(T cell activation via T cell receptor contact with antigen bound to MHC molecule on antigen presenting cell);GO:0002381(immunoglobulin production involved in immunoglobulin mediated immune response);GO:0002605(negative regulation of dendritic cell antigen processing and presentation);GO:0002617(negative regulation of macrophage antigen processing and presentation);GO:0005576(extracellu…	NA	NA	NA	fibrinogen-like protein 2 [Source:MGI Symbol;Acc:MGI:103266]	protein_coding	1.693215	0.689412	0.347573	0.722496	0.049911	0.048453	17.5506079459965	4.13344910065841	0.00014375659900116	0.0170038551415324	up	yes
ENSMUSG00000025473	Adam8	ENSMUST00000026546;ENSMUST00000156647;ENSMUST00000106069;ENSMUST00000132903;ENSMUST00000149915;ENSMUST00000128332;ENSMUST00000173209;ENSMUST00000148670	GO:0000902(cell morphogenesis);GO:0001525(angiogenesis);GO:0002102(podosome);GO:0002523(leukocyte migration involved in inflammatory response);GO:0002675(positive regulation of acute inflammatory response);GO:0002693(positive regulation of cellular extravasation);GO:0004222(metalloendopeptidase activity);GO:0005178(integrin binding);GO:0005509(calcium ion binding);GO:0005515(protein binding);GO:0…	NA	K06540	EC:3.4.24.-	a disintegrin and metallopeptidase domain 8 [Source:MGI Symbol;Acc:MGI:107825]	protein_coding;retained_intron;processed_transcript;nonsense_mediated_decay	4.95768539111686	6.62212561384217	2.52292191785252	5.38897731047865	0.635024249676585	1.25615299870634	5.15332718018812	2.3655041908318	0.000153537834653646	0.0180155153669202	up	yes
ENSMUSG00000028369	Svep1	ENSMUST00000042850;ENSMUST00000149152;ENSMUST00000146329;ENSMUST00000128783	GO:0003682(chromatin binding);GO:0005509(calcium ion binding);GO:0005576(extracellular region);GO:0005615(extracellular space);GO:0005737(cytoplasm);GO:0007155(cell adhesion);GO:0008150(biological_process);GO:0016020(membrane);GO:0016020(membrane)	NA	K17495	NA	sushi, von Willebrand factor type A, EGF and pentraxin domain containing 1 [Source:MGI Symbol;Acc:MGI:1928849]	protein_coding;processed_transcript	0.77447971111249	1.15731025854688	0.264453864552956	0.352147939256686	0.020091898864553	0.0776849236210213	13.0316761615208	3.70395075319024	0.000155431341343569	0.0180929482816359	up	yes
ENSMUSG00000046668	Cxxc5	ENSMUST00000060722;ENSMUST00000237291;ENSMUST00000235169;ENSMUST00000235404;ENSMUST00000235161;ENSMUST00000235337	GO:0000122(negative regulation of transcription by RNA polymerase II);GO:0003677(DNA binding);GO:0005634(nucleus);GO:0005654(nucleoplasm);GO:0005737(cytoplasm);GO:0005829(cytosol);GO:0008134(transcription factor binding);GO:0008270(zinc ion binding);GO:0008327(methyl-CpG binding);GO:0043565(sequence-specific DNA binding);GO:0046872(metal ion binding);GO:0046872(metal ion binding)	NA	K22760	NA	CXXC finger 5 [Source:MGI Symbol;Acc:MGI:1914643]	protein_coding	5.78731757180851	4.50566124168883	3.19607668417553	5.95120222739362	5.89678777426862	28.9831340754654	0.278674043606189	-1.84334946239375	0.000167543969969887	0.0193493496657349	down	yes
ENSMUSG00000039329	Tex19	ENSMUST00000039088;ENSMUST00000155694	GO:0001701(in utero embryonic development);GO:0001890(placenta development);GO:0003723(RNA binding);GO:0005515(protein binding);GO:0005634(nucleus);GO:0005737(cytoplasm);GO:0007129(synapsis);GO:0007131(reciprocal meiotic recombination);GO:0007140(male meiotic nuclear division);GO:0007283(spermatogenesis);GO:0008584(male gonad development);GO:0010529(negative regulation of transposition);GO:001060…	NA	NA	NA	testis expressed gene 19.1 [Source:MGI Symbol;Acc:MGI:1920929]	protein_coding	0.0810110657051282	0.0968717361111111	0.0695100988247863	0.0753798985042735	1.0203397232906	0.482540972222222	0.107384704623929	-3.21913957767819	0.000174648334021578	0.0200122430866757	down	yes
ENSMUSG00000049551	Fzd9	ENSMUST00000062572	GO:0001503(ossification);GO:0001836(release of cytochrome c from mitochondria);GO:0004888(transmembrane signaling receptor activity);GO:0004930(G protein-coupled receptor activity);GO:0005515(protein binding);GO:0005623(cell);GO:0005737(cytoplasm);GO:0005789(endoplasmic reticulum membrane);GO:0005794(Golgi apparatus);GO:0005886(plasma membrane);GO:0007165(signal transduction);GO:0007166(cell surf…	04150(mTOR signaling pathway);04310(Wnt signaling pathway);04390(Hippo signaling pathway);04550(Signaling pathways regulating pluripotency of stem cells);04916(Melanogenesis);04934(Cushing syndrome);05165(Human papillomavirus infection);05200(Pathways in cancer);05205(Proteoglycans in cancer);05217(Basal cell carcinoma);05224(Breast cancer);05225(Hepatocellular carcinoma);05226(Gastric cancer)	K02842	NA	frizzled class receptor 9 [Source:MGI Symbol;Acc:MGI:1313278]	protein_coding	1.57104	2.744672	2.213294	5.6315	4.438028	25.512508	0.203009822595495	-2.30037856123566	0.000185629712642315	0.0211056666304251	down	yes
ENSMUSG00000010064	Slc38a3	ENSMUST00000167868;ENSMUST00000177567;ENSMUST00000193495;ENSMUST00000192323;ENSMUST00000194895;ENSMUST00000192990;ENSMUST00000194230;ENSMUST00000192211;ENSMUST00000010208;ENSMUST00000193932;ENSMUST00000191923;ENSMUST00000195739;ENSMUST00000195843;ENSMUST00000195033	GO:0003333(amino acid transmembrane transport);GO:0005290(L-histidine transmembrane transporter activity);GO:0005886(plasma membrane);GO:0005887(integral component of plasma membrane);GO:0006811(ion transport);GO:0006814(sodium ion transport);GO:0006865(amino acid transport);GO:0006867(asparagine transport);GO:0006868(glutamine transport);GO:0007420(brain development);GO:0007565(female pregnancy)…	04724(Glutamatergic synapse);04727(GABAergic synapse);04964(Proximal tubule bicarbonate reclamation);04964(Proximal tubule bicarbonate reclamation)	K13576	NA	solute carrier family 38, member 3 [Source:MGI Symbol;Acc:MGI:1923507]	protein_coding;processed_transcript;retained_intron;nonsense_mediated_decay	0.24238736232708	0.470078959257154	0.216034026909229	0.439670926852378	1.05455816031836	2.99656924085655	0.168863027480825	-2.56607460990398	0.00019086600589689	0.0215340900653053	down	yes
ENSMUSG00000047501	Cldn4	ENSMUST00000051401	GO:0005198(structural molecule activity);GO:0005254(chloride channel activity);GO:0005515(protein binding);GO:0005886(plasma membrane);GO:0005887(integral component of plasma membrane);GO:0005911(cell-cell junction);GO:0005923(bicellular tight junction);GO:0006811(ion transport);GO:0006821(chloride transport);GO:0007565(female pregnancy);GO:0007623(circadian rhythm);GO:0009925(basal plasma membra…	04514(Cell adhesion molecules (CAMs));04530(Tight junction);04670(Leukocyte transendothelial migration);05160(Hepatitis C)	K06087	NA	claudin 4 [Source:MGI Symbol;Acc:MGI:1313314]	protein_coding	1.701581	0.0001	1.925747	0.584597	0.0001	0.0001	10530.0625	13.3622263788924	0.000196497853596855	0.0220002596847716	up	yes
ENSMUSG00000105211	Gm47302	ENSMUST00000198698	NA	NA	NA	NA	predicted gene, 47302 [Source:MGI Symbol;Acc:MGI:6096169]	miRNA	46.155521	145.293167	21.678007	21.877172	3.21767	4.086431	16.0871178396903	4.00783397154889	0.000205108854037919	0.0227903906225314	up	yes
ENSMUSG00000081214	Rpl35a-ps2	ENSMUST00000117444	NA	NA	NA	NA	ribosomal protein L35A, pseudogene 2 [Source:MGI Symbol;Acc:MGI:3705461]	processed_pseudogene	32.061443	23.02552	22.933884	29.437092	230.345703	21.426188	0.213403367971685	-2.22834514966361	0.000209817908996815	0.0231017383431442	down	yes
ENSMUSG00000033327	Tnxb	ENSMUST00000238967;ENSMUST00000238305;ENSMUST00000087399;ENSMUST00000168533	GO:0005201(extracellular matrix structural constituent);GO:0005515(protein binding);GO:0005518(collagen binding);GO:0005576(extracellular region);GO:0005615(extracellular space);GO:0006629(lipid metabolic process);GO:0006631(fatty acid metabolic process);GO:0006641(triglyceride metabolic process);GO:0007160(cell-matrix adhesion);GO:0008201(heparin binding);GO:0030198(extracellular matrix organiza…	04151(PI3K-Akt signaling pathway);04510(Focal adhesion);04512(ECM-receptor interaction);05165(Human papillomavirus infection);05206(MicroRNAs in cancer);05206(MicroRNAs in cancer)	K06252	NA	tenascin XB [Source:MGI Symbol;Acc:MGI:1932137]	protein_coding	1.94748168742586	4.20568916073547	0.35491712633452	0.437273984282325	0.0603805011862396	0.166293386714116	15.3201633040135	3.93735977052064	0.000211061085292243	0.0231017383431442	up	yes
ENSMUSG00000020216	Jsrp1	ENSMUST00000181945;ENSMUST00000020435;ENSMUST00000181039;ENSMUST00000180438	GO:0003009(skeletal muscle contraction);GO:0005515(protein binding);GO:0005783(endoplasmic reticulum);GO:0005789(endoplasmic reticulum membrane);GO:0016020(membrane);GO:0016021(integral component of membrane);GO:0016529(sarcoplasmic reticulum);GO:0033017(sarcoplasmic reticulum membrane);GO:0060314(regulation of ryanodine-sensitive calcium-release channel activity);GO:0072657(protein localization …	NA	NA	NA	junctional sarcoplasmic reticulum protein 1 [Source:MGI Symbol;Acc:MGI:1916700]	nonsense_mediated_decay;protein_coding	0.547336327831958	0.988515603900975	0.715476144036009	1.82821853188297	2.46938641410353	11.8055703503376	0.142891732527487	-2.80700564791927	0.000217208627067909	0.0235985106163335	down	yes
ENSMUSG00000070473	Cldn3	ENSMUST00000094245	GO:0001666(response to hypoxia);GO:0001934(positive regulation of protein phosphorylation);GO:0003382(epithelial cell morphogenesis);GO:0005198(structural molecule activity);GO:0005515(protein binding);GO:0005737(cytoplasm);GO:0005886(plasma membrane);GO:0005911(cell-cell junction);GO:0005923(bicellular tight junction);GO:0008285(negative regulation of cell population proliferation);GO:0010628(po…	04514(Cell adhesion molecules (CAMs));04530(Tight junction);04670(Leukocyte transendothelial migration);05160(Hepatitis C)	K06087	NA	claudin 3 [Source:MGI Symbol;Acc:MGI:1329044]	protein_coding	3.305975	0.0001	2.470718	0.637441	0.0001	0.0001	16035.585	13.9689893657708	0.000228903397908065	0.0246862215964528	up	yes
ENSMUSG00000047730	Fcgbp	ENSMUST00000140004;ENSMUST00000076648;ENSMUST00000148946;ENSMUST00000131090;ENSMUST00000154481;ENSMUST00000138392	GO:0005515(protein binding);GO:0008150(biological_process);GO:0031012(extracellular matrix);GO:0031012(extracellular matrix)	NA	NA	NA	Fc fragment of IgG binding protein [Source:MGI Symbol;Acc:MGI:2444336]	retained_intron;protein_coding;processed_transcript	1.09799014623226	0.0129565437744117	0.695008713060875	0.0334128531961513	0.0001	0.00420908297608841	213.429199028025	7.73761375305628	0.000236249679998095	0.0252925113615479	up	yes
ENSMUSG00000054196	Cthrc1	ENSMUST00000067072;ENSMUST00000226433;ENSMUST00000132192;ENSMUST00000144800	GO:0005109(frizzled binding);GO:0005515(protein binding);GO:0005576(extracellular region);GO:0005581(collagen trimer);GO:0005615(extracellular space);GO:0005737(cytoplasm);GO:0016477(cell migration);GO:0017147(Wnt-protein binding);GO:0031012(extracellular matrix);GO:0032092(positive regulation of protein binding);GO:0033690(positive regulation of osteoblast proliferation);GO:0043932(ossification …	NA	NA	NA	collagen triple helix repeat containing 1 [Source:MGI Symbol;Acc:MGI:1915838]	protein_coding;retained_intron	7.19332926051475	6.80518414061519	2.21029291902072	1.26070388198368	0.15845522787194	0.409694924042687	15.3740258127744	3.94242309073064	0.000243521904559214	0.0258821432910869	up	yes
ENSMUSG00000022483	Col2a1	ENSMUST00000088355;ENSMUST00000023123;ENSMUST00000139246;ENSMUST00000131910;ENSMUST00000128547;ENSMUST00000230148;ENSMUST00000140064;ENSMUST00000131560;ENSMUST00000133488;ENSMUST00000127879	GO:0001501(skeletal system development);GO:0001502(cartilage condensation);GO:0001503(ossification);GO:0001894(tissue homeostasis);GO:0001958(endochondral ossification);GO:0002062(chondrocyte differentiation);GO:0003007(heart morphogenesis);GO:0005201(extracellular matrix structural constituent);GO:0005515(protein binding);GO:0005576(extracellular region);GO:0005581(collagen trimer);GO:0005585(co…	04151(PI3K-Akt signaling pathway);04510(Focal adhesion);04512(ECM-receptor interaction);04974(Protein digestion and absorption);05165(Human papillomavirus infection);05165(Human papillomavirus infection)	K19719	NA	collagen, type II, alpha 1 [Source:MGI Symbol;Acc:MGI:88452]	protein_coding;retained_intron;processed_transcript	0.687327672184356	3.21612492480796	0.367548189981608	12.6210615249378	6.55173515784918	98.5580645622633	0.0803543644688321	-3.63747980337857	0.000259632790507847	0.0273959290530834	down	yes
ENSMUSG00000022665	Ccdc80	ENSMUST00000061050;ENSMUST00000139509;ENSMUST00000099498;ENSMUST00000134924;ENSMUST00000138048;ENSMUST00000155800	GO:0001968(fibronectin binding);GO:0005539(glycosaminoglycan binding);GO:0005576(extracellular region);GO:0005604(basement membrane);GO:0005614(interstitial matrix);GO:0005615(extracellular space);GO:0008201(heparin binding);GO:0009617(response to bacterium);GO:0010811(positive regulation of cell-substrate adhesion);GO:0030198(extracellular matrix organization);GO:0031012(extracellular matrix);GO…	NA	NA	NA	coiled-coil domain containing 80 [Source:MGI Symbol;Acc:MGI:1915146]	protein_coding;processed_transcript	8.78766531516422	6.8818853487072	3.70594188120196	4.38700957931516	0.665830104821803	1.78266436687631	4.85247208009999	2.27871991205956	0.00026731986435676	0.0280055746465758	up	yes
ENSMUSG00000034040	Galnt17	ENSMUST00000086023;ENSMUST00000162966;ENSMUST00000161228;ENSMUST00000160807;ENSMUST00000160609	GO:0000139(Golgi membrane);GO:0003674(molecular_function);GO:0004653(polypeptide N-acetylgalactosaminyltransferase activity);GO:0005794(Golgi apparatus);GO:0006486(protein glycosylation);GO:0008150(biological_process);GO:0016020(membrane);GO:0016021(integral component of membrane);GO:0016740(transferase activity);GO:0016757(transferase activity, transferring glycosyl groups);GO:0030246(carbohydra…	NA	NA	NA	polypeptide N-acetylgalactosaminyltransferase 17 [Source:MGI Symbol;Acc:MGI:2137594]	protein_coding;processed_transcript;retained_intron	0.419060216836735	0.466408299319728	0.168506115539966	0.185269629570578	0.0289860459183673	0.0122155357142857	15.0387947763258	3.91061704754856	0.000274995502758677	0.028413163668957	up	yes
ENSMUSG00000036526	Card11	ENSMUST00000199091;ENSMUST00000085786;ENSMUST00000196169	GO:0001772(immunological synapse);GO:0001819(positive regulation of cytokine production);GO:0002377(immunoglobulin production);GO:0005515(protein binding);GO:0005737(cytoplasm);GO:0005886(plasma membrane);GO:0007165(signal transduction);GO:0007249(I-kappaB kinase/NF-kappaB signaling);GO:0016020(membrane);GO:0030183(B cell differentiation);GO:0030890(positive regulation of B cell proliferation);GO…	04064(NF-kappa B signaling pathway);04660(T cell receptor signaling pathway);04662(B cell receptor signaling pathway);04662(B cell receptor signaling pathway)	K07367	NA	caspase recruitment domain family, member 11 [Source:MGI Symbol;Acc:MGI:1916978]	retained_intron;protein_coding	2.31432766974928	0.013049389025894	0.285807982120838	0.0103122330456227	0.0001	0.0001	6558.74318485409	12.6792036704362	0.000275084832685068	0.028413163668957	up	yes
ENSMUSG00000015354	Pcolce2	ENSMUST00000015498;ENSMUST00000151210	GO:0005201(extracellular matrix structural constituent);GO:0005515(protein binding);GO:0005518(collagen binding);GO:0005576(extracellular region);GO:0008201(heparin binding);GO:0010952(positive regulation of peptidase activity);GO:0016504(peptidase activator activity);GO:0062023(collagen-containing extracellular matrix);GO:1990830(cellular response to leukemia inhibitory factor);GO:1990830(cellul…	NA	NA	NA	procollagen C-endopeptidase enhancer 2 [Source:MGI Symbol;Acc:MGI:1923727]	protein_coding;processed_transcript	0.415803656648649	0.890716675459459	0.125209174054054	0.227386807351351	0.0204387891891892	0.00958128216216216	27.6334505354003	4.78834381481904	0.000280264233258161	0.0287457028615206	up	yes
ENSMUSG00000022816	Fstl1	ENSMUST00000114763;ENSMUST00000152579;ENSMUST00000125279;ENSMUST00000135668;ENSMUST00000127495;ENSMUST00000123077	GO:0005509(calcium ion binding);GO:0005515(protein binding);GO:0005576(extracellular region);GO:0005615(extracellular space);GO:0007275(multicellular organism development);GO:0008201(heparin binding);GO:0030154(cell differentiation);GO:0030510(regulation of BMP signaling pathway);GO:0042594(response to starvation);GO:0042594(response to starvation)	NA	NA	NA	follistatin-like 1 [Source:MGI Symbol;Acc:MGI:102793]	protein_coding;processed_transcript;retained_intron	30.5267618357753	36.017043010989	15.4014456426536	10.0961221461131	4.70609292226292	6.78260673321123	4.00573500029113	2.0020669827054	0.000288747013885778	0.0294100864768243	up	yes
ENSMUSG00000032332	Col12a1	ENSMUST00000071750;ENSMUST00000135009;ENSMUST00000150289;ENSMUST00000121227;ENSMUST00000122827;ENSMUST00000141667	GO:0003429(growth plate cartilage chondrocyte morphogenesis);GO:0005515(protein binding);GO:0005576(extracellular region);GO:0005581(collagen trimer);GO:0005595(collagen type XII trimer);GO:0005615(extracellular space);GO:0007155(cell adhesion);GO:0030020(extracellular matrix structural constituent conferring tensile strength);GO:0031012(extracellular matrix);GO:0035987(endodermal cell differenti…	04974(Protein digestion and absorption);04974(Protein digestion and absorption)	K08132	NA	collagen, type XII, alpha 1 [Source:MGI Symbol;Acc:MGI:88448]	protein_coding;retained_intron	2.90486520278434	5.41932618071973	1.39145712772524	2.52986599665091	0.347380158655109	0.895898349225112	4.92468679795596	2.30003197443621	0.000291319449429423	0.0294674645846989	up	yes
ENSMUSG00000040856	Dlk1	ENSMUST00000109844;ENSMUST00000109842;ENSMUST00000173539;ENSMUST00000174539;ENSMUST00000124293;ENSMUST00000109846;ENSMUST00000056110;ENSMUST00000109843;ENSMUST00000109841;ENSMUST00000173812	GO:0005509(calcium ion binding);GO:0005615(extracellular space);GO:0016020(membrane);GO:0016021(integral component of membrane);GO:0030154(cell differentiation);GO:0045746(negative regulation of Notch signaling pathway);GO:0045746(negative regulation of Notch signaling pathway)	NA	NA	NA	delta like non-canonical Notch ligand 1 [Source:MGI Symbol;Acc:MGI:94900]	protein_coding;retained_intron	0.417282170054799	0.0977201870249249	0.279385391019975	0.0519027056743857	0.0001	0.00824248064345059	50.7217511159873	5.66453264877835	0.000296696545961586	0.0298058098604013	up	yes
ENSMUSG00000004317	Clcn5	ENSMUST00000004428;ENSMUST00000115746;ENSMUST00000132126;ENSMUST00000128319;ENSMUST00000154382	GO:0000139(Golgi membrane);GO:0000166(nucleotide binding);GO:0005247(voltage-gated chloride channel activity);GO:0005254(chloride channel activity);GO:0005524(ATP binding);GO:0005768(endosome);GO:0005769(early endosome);GO:0005794(Golgi apparatus);GO:0005829(cytosol);GO:0005886(plasma membrane);GO:0005887(integral component of plasma membrane);GO:0006811(ion transport);GO:0006821(chloride transpo…	NA	K05012	NA	chloride channel, voltage-sensitive 5 [Source:MGI Symbol;Acc:MGI:99486]	protein_coding;processed_transcript;retained_intron	2.33963872162068	1.89333719612295	2.39079044559902	3.78632898803702	0.66063439259518	0.858834560600768	3.42557027225985	1.77634418091272	0.000305076324230202	0.0304391459012542	up	yes
ENSMUSG00000033220	Rac2	ENSMUST00000043214;ENSMUST00000230952;ENSMUST00000229394	GO:0000166(nucleotide binding);GO:0003924(GTPase activity);GO:0005525(GTP binding);GO:0005635(nuclear envelope);GO:0005737(cytoplasm);GO:0005829(cytosol);GO:0005856(cytoskeleton);GO:0005884(actin filament);GO:0005886(plasma membrane);GO:0005938(cell cortex);GO:0006935(chemotaxis);GO:0007015(actin filament organization);GO:0007163(establishment or maintenance of cell polarity);GO:0007186(G protein…	04010(MAPK signaling pathway);04014(Ras signaling pathway);04015(Rap1 signaling pathway);04024(cAMP signaling pathway);04062(Chemokine signaling pathway);04071(Sphingolipid signaling pathway);04310(Wnt signaling pathway);04360(Axon guidance);04370(VEGF signaling pathway);04510(Focal adhesion);04520(Adherens junction);04650(Natural killer cell mediated cytotoxicity);04662(B cell receptor signaling…	K07860	NA	Rac family small GTPase 2 [Source:MGI Symbol;Acc:MGI:97846]	protein_coding;nonsense_mediated_decay	25.1924114747019	2.15053341411537	4.18964801224621	2.48559958814051	0.802558703190461	0.567621169191105	12.413768868928	3.63386928473367	0.000312988030691455	0.0310175367983214	up	yes
ENSMUSG00000022548	Apod	ENSMUST00000023207;ENSMUST00000130560;ENSMUST00000115230;ENSMUST00000155682;ENSMUST00000156456;ENSMUST00000145837	GO:0000302(response to reactive oxygen species);GO:0005576(extracellular region);GO:0005615(extracellular space);GO:0005737(cytoplasm);GO:0005783(endoplasmic reticulum);GO:0006006(glucose metabolic process);GO:0006629(lipid metabolic process);GO:0006869(lipid transport);GO:0007420(brain development);GO:0007568(aging);GO:0008289(lipid binding);GO:0010642(negative regulation of platelet-derived gro…	NA	K03098	NA	apolipoprotein D [Source:MGI Symbol;Acc:MGI:88056]	retained_intron;protein_coding	4.67736000116414	3.79378422778425	2.45001686069073	8.4704378653473	3.28186936592937	46.809332524253	0.193562923460088	-2.36912546078154	0.000320095390301164	0.0315089871781689	down	yes
ENSMUSG00000029675	Eln	ENSMUST00000202570;ENSMUST00000015138;ENSMUST00000201399;ENSMUST00000202620;ENSMUST00000201856	GO:0003151(outflow tract morphogenesis);GO:0005201(extracellular matrix structural constituent);GO:0005515(protein binding);GO:0005576(extracellular region);GO:0005739(mitochondrion);GO:0007519(skeletal muscle tissue development);GO:0030023(extracellular matrix constituent conferring elasticity);GO:0030198(extracellular matrix organization);GO:0030833(regulation of actin filament polymerization);…	04974(Protein digestion and absorption);04974(Protein digestion and absorption)	K14211	NA	elastin [Source:MGI Symbol;Acc:MGI:95317]	retained_intron;protein_coding;nonsense_mediated_decay	5.05143456149667	2.02556788281057	1.91140689664115	1.08695139145468	0.00583659557915535	0.258484057545073	19.0589736619403	4.25239852616584	0.000322280544469419	0.0315125916382198	up	yes
ENSMUSG00000067704	Wfdc13	ENSMUST00000088260	GO:0003674(molecular_function);GO:0004867(serine-type endopeptidase inhibitor activity);GO:0005575(cellular_component);GO:0005576(extracellular region);GO:0008150(biological_process);GO:0010466(negative regulation of peptidase activity);GO:0010951(negative regulation of endopeptidase activity);GO:0030414(peptidase inhibitor activity)	NA	NA	NA	WAP four-disulfide core domain 13 [Source:MGI Symbol;Acc:MGI:3582777]	protein_coding	0.541283	5.253359	0.620678	5.911495	12.809783	35.804695	0.126781316051568	-2.97958594582854	0.000335513194740746	0.0325892187235929	down	yes
ENSMUSG00000034472	Rasd2	ENSMUST00000139848;ENSMUST00000132133	GO:0000166(nucleotide binding);GO:0001963(synaptic transmission, dopaminergic);GO:0003924(GTPase activity);GO:0005525(GTP binding);GO:0005886(plasma membrane);GO:0007165(signal transduction);GO:0007610(behavior);GO:0007626(locomotory behavior);GO:0016020(membrane);GO:0031397(negative regulation of protein ubiquitination);GO:0031624(ubiquitin conjugating enzyme binding);GO:0031681(G-protein beta-s…	NA	K07844	NA	RASD family, member 2 [Source:MGI Symbol;Acc:MGI:1922391]	protein_coding	5.22662742758186	8.15693630352645	5.87873942065491	3.93566069584383	8.51957582808564	27.1369760170025	0.325297352761309	-1.62016901297457	0.000338104923554171	0.0326249007484804	down	yes
ENSMUSG00000078636	Gm7336	ENSMUST00000107041	NA	NA	NA	NA	predicted gene 7336 [Source:MGI Symbol;Acc:MGI:3644851]	processed_pseudogene	723.066833	770.947205	837.442261	1914.817627	3090.56958	2411.601318	0.385872595082742	-1.37380350848982	0.000345309526708365	0.0331023191387685	down	yes
ENSMUSG00000021109	Hif1a	ENSMUST00000021530;ENSMUST00000110461;ENSMUST00000110464;ENSMUST00000157041;ENSMUST00000149740	GO:0000122(negative regulation of transcription by RNA polymerase II);GO:0000790(nuclear chromatin);GO:0000977(RNA polymerase II regulatory region sequence-specific DNA binding);GO:0000978(RNA polymerase II proximal promoter sequence-specific DNA binding);GO:0000981(DNA-binding transcription factor activity, RNA polymerase II-specific);GO:0001228(DNA-binding transcription activator activity, RNA …	04066(HIF-1 signaling pathway);04137(Mitophagy - animal);04140(Autophagy - animal);04659(Th17 cell differentiation);04919(Thyroid hormone signaling pathway);05167(Kaposi sarcoma-associated herpesvirus infection);05200(Pathways in cancer);05205(Proteoglycans in cancer);05211(Renal cell carcinoma);05230(Central carbon metabolism in cancer);05231(Choline metabolism in cancer);05231(Choline metabolis…	K08268	NA	hypoxia inducible factor 1, alpha subunit [Source:MGI Symbol;Acc:MGI:106918]	protein_coding;processed_transcript;retained_intron	27.1268375032225	37.5243886996269	21.3726977157395	34.0138902625509	58.6090514767639	81.213060907734	0.429251897765093	-1.22010358234839	0.000352041751106311	0.0334807126246778	down	yes
ENSMUSG00000086503	Xist	ENSMUST00000127786;ENSMUST00000153883	NA	NA	NA	NA	inactive X specific transcripts [Source:MGI Symbol;Acc:MGI:98974]	lncRNA	2.08691454820016	0.345134	0.56919138727293	0.336785003566254	0.099122	0.007786	15.6116704972469	3.96455301331463	0.000353822217005868	0.0334807126246778	up	yes
ENSMUSG00000014030	Pax5	ENSMUST00000014174;ENSMUST00000172866;ENSMUST00000173821;ENSMUST00000107826;ENSMUST00000102932;ENSMUST00000107827;ENSMUST00000191036;ENSMUST00000174319;ENSMUST00000194075;ENSMUST00000173733;ENSMUST00000174242;ENSMUST00000187197;ENSMUST00000186542;ENSMUST00000174761;ENSMUST00000107825;ENSMUST00000146335;ENSMUST00000134968;ENSMUST00000172949;ENSMUST00000165417;ENSMUST00000143235	GO:0000122(negative regulation of transcription by RNA polymerase II);GO:0000978(RNA polymerase II proximal promoter sequence-specific DNA binding);GO:0001228(DNA-binding transcription activator activity, RNA polymerase II-specific);GO:0001650(fibrillar center);GO:0003677(DNA binding);GO:0003700(DNA-binding transcription factor activity);GO:0005515(protein binding);GO:0005634(nucleus);GO:0005654(…	05202(Transcriptional misregulation in cancer);05202(Transcriptional misregulation in cancer)	K09383	NA	paired box 5 [Source:MGI Symbol;Acc:MGI:97489]	protein_coding;processed_transcript;nonsense_mediated_decay	4.06261771614142	0.035846672992206	0.50571140280131	0.0533256441884107	0.0106783287021349	0.0001	216.05861005152	7.7552789140193	0.00036967477049127	0.0346689237965017	up	yes
ENSMUSG00000024990	Rbp4	ENSMUST00000112335;ENSMUST00000236283;ENSMUST00000237287;ENSMUST00000025951	GO:0001654(eye development);GO:0005501(retinoid binding);GO:0005515(protein binding);GO:0005576(extracellular region);GO:0005615(extracellular space);GO:0006094(gluconeogenesis);GO:0007283(spermatogenesis);GO:0007507(heart development);GO:0008584(male gonad development);GO:0016918(retinal binding);GO:0019841(retinol binding);GO:0030277(maintenance of gastrointestinal epithelium);GO:0030324(lung d…	NA	K18271	NA	retinol binding protein 4, plasma [Source:MGI Symbol;Acc:MGI:97879]	protein_coding	7.94473753239017	2.17976075651526	6.99284262397617	0.48481373641102	0.0001	0.169337416976917	51.9429384705818	5.69885572609703	0.000371106636398088	0.0346689237965017	up	yes
ENSMUSG00000072789	Gm10420	ENSMUST00000121713	NA	NA	NA	NA	predicted gene 10420 [Source:MGI Symbol;Acc:MGI:3704275]	processed_pseudogene	30.57349	15.04672	49.343357	26.246864	8.562204	7.136045	3.86063538041727	1.94883830468023	0.000396012253034501	0.0367614665522597	up	yes
ENSMUSG00000073490	Ifi207	ENSMUST00000042610;ENSMUST00000127730	GO:0000122(negative regulation of transcription by RNA polymerase II);GO:0000978(RNA polymerase II proximal promoter sequence-specific DNA binding);GO:0001227(DNA-binding transcription repressor activity, RNA polymerase II-specific);GO:0002218(activation of innate immune response);GO:0003690(double-stranded DNA binding);GO:0005634(nucleus);GO:0005654(nucleoplasm);GO:0005730(nucleolus);GO:0005829(…	04621(NOD-like receptor signaling pathway);04621(NOD-like receptor signaling pathway)	K20914	NA	interferon activated gene 207 [Source:MGI Symbol;Acc:MGI:2138302]	protein_coding	1.349778	0.537361	0.444306	0.387464	0.0001	0.040492	33.4907001379582	5.06568863142772	0.000413974616027545	0.0381872056180881	up	yes
ENSMUSG00000034957	Cebpa	ENSMUST00000042985;ENSMUST00000205391	GO:0000050(urea cycle);GO:0000122(negative regulation of transcription by RNA polymerase II);GO:0000978(RNA polymerase II proximal promoter sequence-specific DNA binding);GO:0000981(DNA-binding transcription factor activity, RNA polymerase II-specific);GO:0001013(RNA polymerase I regulatory region DNA binding);GO:0001228(DNA-binding transcription activator activity, RNA polymerase II-specific);GO…	04932(Non-alcoholic fatty liver disease (NAFLD));05200(Pathways in cancer);05202(Transcriptional misregulation in cancer);05221(Acute myeloid leukemia);05221(Acute myeloid leukemia)	K09055	NA	CCAAT/enhancer binding protein (C/EBP), alpha [Source:MGI Symbol;Acc:MGI:99480]	protein_coding	9.3496378952959	1.56412071396055	6.84543309028832	1.60070639301973	0.376803106221548	0.589521060698027	10.0172896194243	3.32442030585892	0.00042893556514819	0.0392406814796639	up	yes
ENSMUSG00000046058	Eid2	ENSMUST00000059596	GO:0000122(negative regulation of transcription by RNA polymerase II);GO:0003714(transcription corepressor activity);GO:0005634(nucleus);GO:0005654(nucleoplasm);GO:0007181(transforming growth factor beta receptor complex assembly);GO:0007183(SMAD protein complex assembly);GO:0007275(multicellular organism development);GO:0007517(muscle organ development);GO:0017015(regulation of transforming grow…	NA	NA	NA	EP300 interacting inhibitor of differentiation 2 [Source:MGI Symbol;Acc:MGI:2681174]	protein_coding	1.172655	0.698273	0.327176	0.479126	0.043347	0.0001	30.8102976039773	4.94534071266575	0.000430745872927381	0.0392406814796639	up	yes
ENSMUSG00000036067	Slc2a6	ENSMUST00000145742;ENSMUST00000102890;ENSMUST00000045702;ENSMUST00000129835;ENSMUST00000153388;ENSMUST00000135725	GO:0005351(carbohydrate:proton symporter activity);GO:0005764(lysosome);GO:0005765(lysosomal membrane);GO:0005887(integral component of plasma membrane);GO:0006110(regulation of glycolytic process);GO:0008643(carbohydrate transport);GO:0016020(membrane);GO:0016021(integral component of membrane);GO:0022857(transmembrane transporter activity);GO:0046323(glucose import);GO:0055085(transmembrane tra…	NA	K08144	NA	solute carrier family 2 (facilitated glucose transporter), member 6 [Source:MGI Symbol;Acc:MGI:2443286]	processed_transcript;protein_coding	2.31068681625662	2.63262265929617	2.04219441108689	3.5097232388664	4.97725274338212	11.7820381859234	0.313116681659663	-1.67522772308733	0.000437083880314342	0.0395722794603115	down	yes
ENSMUSG00000032496	Ltf	ENSMUST00000035077;ENSMUST00000199313;ENSMUST00000199815;ENSMUST00000198884;ENSMUST00000198233;ENSMUST00000196209;ENSMUST00000197575;ENSMUST00000197893;ENSMUST00000200459;ENSMUST00000198152;ENSMUST00000196122;ENSMUST00000196777	GO:0001503(ossification);GO:0001530(lipopolysaccharide binding);GO:0001817(regulation of cytokine production);GO:0002227(innate immune response in mucosa);GO:0002376(immune system process);GO:0004252(serine-type endopeptidase activity);GO:0004869(cysteine-type endopeptidase inhibitor activity);GO:0005506(iron ion binding);GO:0005576(extracellular region);GO:0005615(extracellular space);GO:0005737…	NA	K17283	EC:3.4.21.-	lactotransferrin [Source:MGI Symbol;Acc:MGI:96837]	protein_coding;nonsense_mediated_decay;retained_intron	10.964304724058	1.15262828985507	6.23831368521739	0.98786049942029	0.50434917884058	0.0675787742028986	16.910440463364	4.07984233275679	0.000442440354164132	0.0398114888007688	up	yes
ENSMUSG00000074622	Mafb	ENSMUST00000099126	GO:0000978(RNA polymerase II proximal promoter sequence-specific DNA binding);GO:0000981(DNA-binding transcription factor activity, RNA polymerase II-specific);GO:0001228(DNA-binding transcription activator activity, RNA polymerase II-specific);GO:0003677(DNA binding);GO:0003700(DNA-binding transcription factor activity);GO:0005515(protein binding);GO:0005634(nucleus);GO:0005654(nucleoplasm);GO:0…	04928(Parathyroid hormone synthesis, secretion and action)	K09036	NA	v-maf musculoaponeurotic fibrosarcoma oncogene family, protein B (avian) [Source:MGI Symbol;Acc:MGI:104555]	protein_coding	4.242364	2.084517	1.715087	4.901222	0.13955	0.594392	8.81758367827431	3.14038336179511	0.000453948387815896	0.0401553084157214	up	yes
ENSMUSG00000044734	Serpinb1a	ENSMUST00000076352;ENSMUST00000091668;ENSMUST00000223016;ENSMUST00000221967	GO:0004867(serine-type endopeptidase inhibitor activity);GO:0005515(protein binding);GO:0005576(extracellular region);GO:0005615(extracellular space);GO:0005623(cell);GO:0005737(cytoplasm);GO:0006954(inflammatory response);GO:0010466(negative regulation of peptidase activity);GO:0010951(negative regulation of endopeptidase activity);GO:0019725(cellular homeostasis);GO:0030414(peptidase inhibitor …	05146(Amoebiasis);05146(Amoebiasis)	K13963	NA	serine (or cysteine) peptidase inhibitor, clade B, member 1a [Source:MGI Symbol;Acc:MGI:1913472]	protein_coding;processed_transcript;retained_intron	4.45303483630048	4.67221700738168	0.917578161094225	9.28426877073383	10.5751067142857	33.1404955588363	0.221054929710911	-2.17752318692345	0.000453951319274262	0.0401553084157214	down	yes
ENSMUSG00000022491	Glycam1	ENSMUST00000023134;ENSMUST00000228895;ENSMUST00000226679;ENSMUST00000228060	GO:0005576(extracellular region);GO:0005886(plasma membrane);GO:0007155(cell adhesion);GO:0009617(response to bacterium);GO:0016020(membrane);GO:0043199(sulfate binding);GO:0050839(cell adhesion molecule binding);GO:0050839(cell adhesion molecule binding)	04514(Cell adhesion molecules (CAMs));04514(Cell adhesion molecules (CAMs))	K06815	NA	glycosylation dependent cell adhesion molecule 1 [Source:MGI Symbol;Acc:MGI:95759]	protein_coding;retained_intron	342.703769049695	0.216918015939991	57.5198133258322	0.295575849976559	0.256246925457103	0.271709800281294	379.516025372133	8.56801699567047	0.000454803559240162	0.0401553084157214	up	yes
ENSMUSG00000034981	Parm1	ENSMUST00000040576	GO:0000139(Golgi membrane);GO:0003674(molecular_function);GO:0005654(nucleoplasm);GO:0005768(endosome);GO:0005769(early endosome);GO:0005770(late endosome);GO:0005794(Golgi apparatus);GO:0005829(cytosol);GO:0005886(plasma membrane);GO:0010008(endosome membrane);GO:0016020(membrane);GO:0016021(integral component of membrane);GO:0043231(intracellular membrane-bounded organelle);GO:0051973(positive …	NA	NA	NA	prostate androgen-regulated mucin-like protein 1 [Source:MGI Symbol;Acc:MGI:2443349]	protein_coding	1.838257	0.319067	0.637998	0.23265	0.037305	0.050212	17.2993361289807	4.11264476963928	0.000461969721095962	0.0401553084157214	up	yes
ENSMUSG00000064357	mt-Atp6	ENSMUST00000082408	GO:0005739(mitochondrion);GO:0005743(mitochondrial inner membrane);GO:0005753(mitochondrial proton-transporting ATP synthase complex);GO:0006754(ATP biosynthetic process);GO:0006811(ion transport);GO:0007568(aging);GO:0015078(proton transmembrane transporter activity);GO:0015986(ATP synthesis coupled proton transport);GO:0016020(membrane);GO:0016021(integral component of membrane);GO:0016787(hydr…	00190(Oxidative phosphorylation);04714(Thermogenesis);05010(Alzheimer disease);05012(Parkinson disease);05016(Huntington disease)	K02126	NA	mitochondrially encoded ATP synthase 6 [Source:MGI Symbol;Acc:MGI:99927]	protein_coding	1023.152832	1358.924927	650.004822	607.005676	927.910706	5440.500488	0.285713983138256	-1.80735644989569	0.000467482778321158	0.0401553084157214	down	yes
ENSMUSG00000058914	C1qtnf3	ENSMUST00000022853;ENSMUST00000110523	GO:0005515(protein binding);GO:0005576(extracellular region);GO:0005581(collagen trimer);GO:0005615(extracellular space);GO:0005623(cell);GO:0010629(negative regulation of gene expression);GO:0032991(protein-containing complex);GO:0035356(cellular triglyceride homeostasis);GO:0042593(glucose homeostasis);GO:0042802(identical protein binding);GO:0045721(negative regulation of gluconeogenesis);GO:0…	NA	NA	NA	C1q and tumor necrosis factor related protein 3 [Source:MGI Symbol;Acc:MGI:1932136]	protein_coding	2.28378784982401	3.64263218068049	1.47622387328901	0.44058807821666	0.0369700250293312	0.182359428236214	17.8800244682921	4.16027680569604	0.000468503796181991	0.0401553084157214	up	yes
ENSMUSG00000000385	Tmprss2	ENSMUST00000000395;ENSMUST00000232141;ENSMUST00000231908;ENSMUST00000232599;ENSMUST00000231715;ENSMUST00000231544	GO:0004252(serine-type endopeptidase activity);GO:0005044(scavenger receptor activity);GO:0005515(protein binding);GO:0005576(extracellular region);GO:0005886(plasma membrane);GO:0006508(proteolysis);GO:0006897(endocytosis);GO:0008233(peptidase activity);GO:0008236(serine-type peptidase activity);GO:0016020(membrane);GO:0016021(integral component of membrane);GO:0016540(protein autoprocessing);GO…	05164(Influenza A);05202(Transcriptional misregulation in cancer);05215(Prostate cancer);05215(Prostate cancer)	K09633	EC:3.4.21.-	transmembrane protease, serine 2 [Source:MGI Symbol;Acc:MGI:1354381]	protein_coding;retained_intron;nonsense_mediated_decay	1.86674924554916	0.00620858148452479	1.00716635113667	0.0489257943029307	0.00647292070665571	0.0001	222.811905330559	7.79968251088391	0.000471115186295046	0.0401553084157214	up	yes
ENSMUSG00000021536	Adcy2	ENSMUST00000022013	GO:0000166(nucleotide binding);GO:0004016(adenylate cyclase activity);GO:0005524(ATP binding);GO:0005737(cytoplasm);GO:0005886(plasma membrane);GO:0006171(cAMP biosynthetic process);GO:0009190(cyclic nucleotide biosynthetic process);GO:0016020(membrane);GO:0016021(integral component of membrane);GO:0016829(lyase activity);GO:0016849(phosphorus-oxygen lyase activity);GO:0035556(intracellular signa…	00230(Purine metabolism);01522(Endocrine resistance);04015(Rap1 signaling pathway);04020(Calcium signaling pathway);04022(cGMP-PKG signaling pathway);04024(cAMP signaling pathway);04062(Chemokine signaling pathway);04072(Phospholipase D signaling pathway);04114(Oocyte meiosis);04211(Longevity regulating pathway);04213(Longevity regulating pathway - multiple species);04261(Adrenergic signaling in …	K08042	EC:4.6.1.1	adenylate cyclase 2 [Source:MGI Symbol;Acc:MGI:99676]	protein_coding	1.332121	0.421979	1.73867	0.26394	0.088243	0.03322	15.4644212640887	3.95088093833379	0.00047191466328651	0.0401553084157214	up	yes
ENSMUSG00000048794	Cfap100	ENSMUST00000165673;ENSMUST00000153843;ENSMUST00000062750;ENSMUST00000135757;ENSMUST00000127508;ENSMUST00000128124;ENSMUST00000134224	GO:0003341(cilium movement);GO:0003674(molecular_function);GO:0005575(cellular_component);GO:0005737(cytoplasm);GO:0005856(cytoskeleton);GO:0005929(cilium);GO:0008150(biological_process);GO:0031514(motile cilium);GO:0036159(inner dynein arm assembly);GO:0042995(cell projection);GO:0070840(dynein complex binding);GO:0097545(axonemal outer doublet);GO:2000574(regulation of microtubule motor activit…	NA	NA	NA	cilia and flagella associated protein 100 [Source:MGI Symbol;Acc:MGI:2141635]	protein_coding;nonsense_mediated_decay;processed_transcript	0.279804115235323	0.337058182678312	0.199085589519651	0.250335726589034	0.631090522804464	2.5192095373605	0.169235246430222	-2.5628980266984	0.000473764396924332	0.0401553084157214	down	yes
ENSMUSG00000059213	Ddn	ENSMUST00000075444;ENSMUST00000230409	GO:0000978(RNA polymerase II proximal promoter sequence-specific DNA binding);GO:0000981(DNA-binding transcription factor activity, RNA polymerase II-specific);GO:0005634(nucleus);GO:0005737(cytoplasm);GO:0005783(endoplasmic reticulum);GO:0005789(endoplasmic reticulum membrane);GO:0005886(plasma membrane);GO:0016020(membrane);GO:0030054(cell junction);GO:0030425(dendrite);GO:0032591(dendritic spi…	NA	NA	NA	dendrin [Source:MGI Symbol;Acc:MGI:108101]	protein_coding	0.16020002644803	0.0537443652472891	0.0994202909283259	0.145990618883893	0.362658827029886	1.25485530547474	0.141994215777346	-2.81609593303982	0.000474626261000144	0.0401553084157214	down	yes
ENSMUSG00000024529	Lox	ENSMUST00000025409;ENSMUST00000171470	GO:0001568(blood vessel development);GO:0001649(osteoblast differentiation);GO:0001932(regulation of protein phosphorylation);GO:0004720(protein-lysine 6-oxidase activity);GO:0005507(copper ion binding);GO:0005515(protein binding);GO:0005518(collagen binding);GO:0005576(extracellular region);GO:0005581(collagen trimer);GO:0005615(extracellular space);GO:0005623(cell);GO:0005634(nucleus);GO:000750…	NA	K00277	EC:1.4.3.13	lysyl oxidase [Source:MGI Symbol;Acc:MGI:96817]	protein_coding	6.63334663352867	22.8411090303474	2.05173175052323	4.72676906195061	1.08341077982419	1.29644520364169	7.61662821788764	2.92915247673583	0.000476377150360369	0.0401553084157214	up	yes
ENSMUSG00000004558	Ndrg2	ENSMUST00000111632;ENSMUST00000227402;ENSMUST00000227237;ENSMUST00000004673;ENSMUST00000226184;ENSMUST00000226528;ENSMUST00000228173;ENSMUST00000226364;ENSMUST00000226698;ENSMUST00000226366;ENSMUST00000228164;ENSMUST00000228620;ENSMUST00000226122	GO:0001818(negative regulation of cytokine production);GO:0005634(nucleus);GO:0005737(cytoplasm);GO:0005794(Golgi apparatus);GO:0007165(signal transduction);GO:0007275(multicellular organism development);GO:0007399(nervous system development);GO:0010574(regulation of vascular endothelial growth factor production);GO:0016055(Wnt signaling pathway);GO:0030154(cell differentiation);GO:0030426(growth…	NA	NA	NA	N-myc downstream regulated gene 2 [Source:MGI Symbol;Acc:MGI:1352498]	protein_coding;retained_intron;processed_transcript	8.06285357639093	12.4907324183103	7.96625554577568	16.8271402181336	22.3007626608772	34.8945087000294	0.396422472344502	-1.3348893467398	0.000482124223346797	0.0402672126223665	down	yes
ENSMUSG00000024164	C3	ENSMUST00000024988;ENSMUST00000177046;ENSMUST00000176457;ENSMUST00000177425	GO:0001798(positive regulation of type IIa hypersensitivity);GO:0001934(positive regulation of protein phosphorylation);GO:0001970(positive regulation of activation of membrane attack complex);GO:0002376(immune system process);GO:0004866(endopeptidase inhibitor activity);GO:0005515(protein binding);GO:0005576(extracellular region);GO:0005615(extracellular space);GO:0006629(lipid metabolic process…	04080(Neuroactive ligand-receptor interaction);04145(Phagosome);04610(Complement and coagulation cascades);05133(Pertussis);05134(Legionellosis);05140(Leishmaniasis);05142(Chagas disease (American trypanosomiasis));05150(Staphylococcus aureus infection);05152(Tuberculosis);05167(Kaposi sarcoma-associated herpesvirus infection);05168(Herpes simplex virus 1 infection);05203(Viral carcinogenesis);05…	K03990	NA	complement component 3 [Source:MGI Symbol;Acc:MGI:88227]	protein_coding;processed_transcript	89.6968646004278	20.2070712097997	26.8822174637371	4.77628127085359	2.3265480816644	5.5478227151468	8.98880927744381	3.16813001859832	0.000483195569750904	0.0402672126223665	up	yes
ENSMUSG00000022488	Nckap1l	ENSMUST00000229127;ENSMUST00000229468;ENSMUST00000230276;ENSMUST00000047405;ENSMUST00000229835	GO:0000902(cell morphogenesis);GO:0001782(B cell homeostasis);GO:0002262(myeloid cell homeostasis);GO:0005096(GTPase activator activity);GO:0005737(cytoplasm);GO:0005829(cytosol);GO:0006935(chemotaxis);GO:0016020(membrane);GO:0016021(integral component of membrane);GO:0016477(cell migration);GO:0030011(maintenance of cell polarity);GO:0030031(cell projection assembly);GO:0030295(protein kinase ac…	04810(Regulation of actin cytoskeleton);04810(Regulation of actin cytoskeleton)	K05750	NA	NCK associated protein 1 like [Source:MGI Symbol;Acc:MGI:1926063]	nonsense_mediated_decay;retained_intron;processed_transcript;protein_coding	6.86836290614996	0.895507736310025	1.52074762426285	0.946270421566976	0.33768967935973	0.136241647177759	10.7936404658413	3.43210963220711	0.000489035682454129	0.0405236517206481	up	yes
ENSMUSG00000021559	Dapk1	ENSMUST00000077453;ENSMUST00000226059;ENSMUST00000224789;ENSMUST00000225632;ENSMUST00000044083;ENSMUST00000224340;ENSMUST00000225952	GO:0000166(nucleotide binding);GO:0004672(protein kinase activity);GO:0004674(protein serine/threonine kinase activity);GO:0004683(calmodulin-dependent protein kinase activity);GO:0005515(protein binding);GO:0005516(calmodulin binding);GO:0005524(ATP binding);GO:0005525(GTP binding);GO:0005634(nucleus);GO:0005737(cytoplasm);GO:0005829(cytosol);GO:0005886(plasma membrane);GO:0006417(regulation of …	04140(Autophagy - animal);05200(Pathways in cancer);05219(Bladder cancer);05219(Bladder cancer)	K08803	EC:2.7.11.1	death associated protein kinase 1 [Source:MGI Symbol;Acc:MGI:1916885]	protein_coding;nonsense_mediated_decay;retained_intron	0.700897293053706	0.428695036395917	0.326031853417665	0.265159488237905	0.0149607205947625	0.0577852806258322	11.8273419997829	3.56405398305444	0.000498121930625899	0.0409469950830829	up	yes
ENSMUSG00000065987	Cd209b	ENSMUST00000084086;ENSMUST00000111014;ENSMUST00000188386;ENSMUST00000171635	GO:0001872((1->3)-beta-D-glucan binding);GO:0001879(detection of yeast);GO:0005537(mannose binding);GO:0006897(endocytosis);GO:0006910(phagocytosis, recognition);GO:0009897(external side of plasma membrane);GO:0016020(membrane);GO:0016021(integral component of membrane);GO:0016045(detection of bacterium);GO:0030246(carbohydrate binding);GO:0030247(polysaccharide binding);GO:0042535(positive regul…	04145(Phagosome);04625(C-type lectin receptor signaling pathway);05152(Tuberculosis);05162(Measles);05162(Measles)	K06563	NA	CD209b antigen [Source:MGI Symbol;Acc:MGI:1916415]	protein_coding;nonsense_mediated_decay	41.1803288047281	0.0857421191489362	1.81058057257683	0.198980370212766	0.0436654501182033	0.0001	494.404053309017	8.94954676081808	0.000499728105261596	0.0409469950830829	up	yes
ENSMUSG00000031380	Vegfd	ENSMUST00000033751;ENSMUST00000124851	GO:0001525(angiogenesis);GO:0001666(response to hypoxia);GO:0001934(positive regulation of protein phosphorylation);GO:0001938(positive regulation of endothelial cell proliferation);GO:0002040(sprouting angiogenesis);GO:0005172(vascular endothelial growth factor receptor binding);GO:0005515(protein binding);GO:0005576(extracellular region);GO:0005615(extracellular space);GO:0007275(multicellular …	04010(MAPK signaling pathway);04014(Ras signaling pathway);04015(Rap1 signaling pathway);04151(PI3K-Akt signaling pathway);04510(Focal adhesion);04926(Relaxin signaling pathway);04933(AGE-RAGE signaling pathway in diabetic complications);05200(Pathways in cancer);05200(Pathways in cancer)	K05449	NA	vascular endothelial growth factor D [Source:MGI Symbol;Acc:MGI:108037]	protein_coding;retained_intron	0.775697962624585	1.75321090240864	0.272142598006645	0.37296326038206	0.0196288754152824	0.0454311291528239	24.3929795616545	4.60839408657123	0.000507109877687018	0.0413210032001972	up	yes
ENSMUSG00000024998	Plce1	ENSMUST00000169713;ENSMUST00000182267;ENSMUST00000182589;ENSMUST00000183131;ENSMUST00000182481;ENSMUST00000181994;ENSMUST00000182999	GO:0000139(Golgi membrane);GO:0000187(activation of MAPK activity);GO:0004435(phosphatidylinositol phospholipase C activity);GO:0004629(phospholipase C activity);GO:0005085(guanyl-nucleotide exchange factor activity);GO:0005515(protein binding);GO:0005623(cell);GO:0005737(cytoplasm);GO:0005794(Golgi apparatus);GO:0005829(cytosol);GO:0005886(plasma membrane);GO:0006629(lipid metabolic process);GO:…	00562(Inositol phosphate metabolism);04014(Ras signaling pathway);04015(Rap1 signaling pathway);04020(Calcium signaling pathway);04024(cAMP signaling pathway);04070(Phosphatidylinositol signaling system);04919(Thyroid hormone signaling pathway);04933(AGE-RAGE signaling pathway in diabetic complications);05205(Proteoglycans in cancer);05205(Proteoglycans in cancer)	K05860	EC:3.1.4.11	phospholipase C, epsilon 1 [Source:MGI Symbol;Acc:MGI:1921305]	protein_coding;retained_intron;processed_transcript	0.148337088761095	0.0732870675709464	0.0689534349293662	0.0364603352919115	0.00295418633579197	0.00582931116389549	18.6166118089608	4.21851862368106	0.000522875589158516	0.0423702556142981	up	yes
ENSMUSG00000022504	Ciita	ENSMUST00000023147;ENSMUST00000230450;ENSMUST00000230395;ENSMUST00000230533;ENSMUST00000229906;ENSMUST00000230392;ENSMUST00000230892;ENSMUST00000230146	GO:0000122(negative regulation of transcription by RNA polymerase II);GO:0000166(nucleotide binding);GO:0005515(protein binding);GO:0005524(ATP binding);GO:0005525(GTP binding);GO:0005634(nucleus);GO:0005654(nucleoplasm);GO:0005829(cytosol);GO:0006355(regulation of transcription, DNA-templated);GO:0006954(inflammatory response);GO:0007568(aging);GO:0008022(protein C-terminus binding);GO:0009986(c…	04612(Antigen processing and presentation);05145(Toxoplasmosis);05152(Tuberculosis);05164(Influenza A);05340(Primary immunodeficiency);05340(Primary immunodeficiency)	K08060	NA	class II transactivator [Source:MGI Symbol;Acc:MGI:108445]	protein_coding;retained_intron;processed_transcript	1.94591618363922	0.0001	0.179537795595176	0.0204540397482958	0.0001	0.0001	5365.02004745673	12.3893678465688	0.000529844305091535	0.0423884757550746	up	yes
ENSMUSG00000038910	Plcl2	ENSMUST00000043938;ENSMUST00000233823	GO:0002322(B cell proliferation involved in immune response);GO:0002337(B-1a B cell differentiation);GO:0004435(phosphatidylinositol phospholipase C activity);GO:0005623(cell);GO:0005737(cytoplasm);GO:0006629(lipid metabolic process);GO:0007165(signal transduction);GO:0007214(gamma-aminobutyric acid signaling pathway);GO:0008081(phosphoric diester hydrolase activity);GO:0032228(regulation of syna…	NA	K15370	NA	phospholipase C-like 2 [Source:MGI Symbol;Acc:MGI:1352756]	protein_coding;processed_transcript	1.99946112134017	0.137638002263809	0.352421717476607	0.210791110775732	0.00964331119830969	0.0341829692121944	30.8069944170886	4.94518603234171	0.000530849033366766	0.0423884757550746	up	yes
ENSMUSG00000027322	Siglec1	ENSMUST00000028794;ENSMUST00000110227;ENSMUST00000110226	GO:0016020(membrane);GO:0016021(integral component of membrane);GO:0030246(carbohydrate binding);GO:0030246(carbohydrate binding)	04514(Cell adhesion molecules (CAMs));04514(Cell adhesion molecules (CAMs))	K06548	NA	sialic acid binding Ig-like lectin 1, sialoadhesin [Source:MGI Symbol;Acc:MGI:99668]	protein_coding	5.67761248201036	0.273586567828643	0.76521995800084	0.333998491390172	0.0278012885342293	0.0956717698446031	28.5504286999936	4.83544050347763	0.000531770610140706	0.0423884757550746	up	yes
ENSMUSG00000110104	Gm45717	ENSMUST00000211129	GO:0005886(plasma membrane);GO:0016020(membrane);GO:0016021(integral component of membrane);GO:0034341(response to interferon-gamma);GO:0035455(response to interferon-alpha);GO:0035456(response to interferon-beta);GO:0045071(negative regulation of viral genome replication);GO:0046597(negative regulation of viral entry into host cell);GO:0051607(defense response to virus);GO:0060337(type I interfe…	NA	NA	NA	predicted gene 45717 [Source:MGI Symbol;Acc:MGI:5804832]	protein_coding	0.0001	306.4599	168.758347	0.002697	0.0001	0.002819	81401.3436108256	16.3127649873662	0.000535563578416721	0.04246005948453	up	yes
ENSMUSG00000002111	Spi1	ENSMUST00000002180;ENSMUST00000169852;ENSMUST00000131400;ENSMUST00000132741	GO:0000122(negative regulation of transcription by RNA polymerase II);GO:0000790(nuclear chromatin);GO:0000978(RNA polymerase II proximal promoter sequence-specific DNA binding);GO:0000981(DNA-binding transcription factor activity, RNA polymerase II-specific);GO:0001085(RNA polymerase II transcription factor binding);GO:0001227(DNA-binding transcription repressor activity, RNA polymerase II-speci…	04380(Osteoclast differentiation);05166(Human T-cell leukemia virus 1 infection);05200(Pathways in cancer);05202(Transcriptional misregulation in cancer);05221(Acute myeloid leukemia);05221(Acute myeloid leukemia)	K09438	NA	spleen focus forming virus (SFFV) proviral integration oncogene [Source:MGI Symbol;Acc:MGI:98282]	protein_coding;processed_transcript	6.62783739146568	1.37585596141002	1.96016980074212	1.74449335102041	0.322162005194805	0.286929246011132	9.61133203067431	3.26473638738583	0.000550181470834122	0.0433844711436778	up	yes
ENSMUSG00000031451	Gas6	ENSMUST00000033828	GO:0001764(neuron migration);GO:0001786(phosphatidylserine binding);GO:0001934(positive regulation of protein phosphorylation);GO:0001961(positive regulation of cytokine-mediated signaling pathway);GO:0003104(positive regulation of glomerular filtration);GO:0005102(signaling receptor binding);GO:0005509(calcium ion binding);GO:0005576(extracellular region);GO:0005615(extracellular space);GO:00056…	01521(EGFR tyrosine kinase inhibitor resistance)	K05464	NA	growth arrest specific 6 [Source:MGI Symbol;Acc:MGI:95660]	protein_coding	34.613338	6.87325	9.665551	6.758327	0.505196	3.004142	8.25091028564362	3.04455329416305	0.000556173256775577	0.0436224233001464	up	yes
ENSMUSG00000034810	Scn7a	ENSMUST00000042792	GO:0001518(voltage-gated sodium channel complex);GO:0005216(ion channel activity);GO:0005244(voltage-gated ion channel activity);GO:0005248(voltage-gated sodium channel activity);GO:0005261(cation channel activity);GO:0005272(sodium channel activity);GO:0005515(protein binding);GO:0005886(plasma membrane);GO:0006811(ion transport);GO:0006814(sodium ion transport);GO:0006936(muscle contraction);GO…	04261(Adrenergic signaling in cardiomyocytes)	K04839	NA	sodium channel, voltage-gated, type VII, alpha [Source:MGI Symbol;Acc:MGI:102965]	protein_coding	0.717403	0.235841	0.181745	0.110968	0.012882	0.018861	19.6256970040639	4.2946719869273	0.000561628830603104	0.0437893896798549	up	yes
ENSMUSG00000025479	Cyp2e1	ENSMUST00000026552;ENSMUST00000210403;ENSMUST00000210235;ENSMUST00000209253	GO:0000139(Golgi membrane);GO:0002933(lipid hydroxylation);GO:0004497(monooxygenase activity);GO:0005506(iron ion binding);GO:0005737(cytoplasm);GO:0005739(mitochondrion);GO:0005743(mitochondrial inner membrane);GO:0005783(endoplasmic reticulum);GO:0005789(endoplasmic reticulum membrane);GO:0006082(organic acid metabolic process);GO:0006629(lipid metabolic process);GO:0006631(fatty acid metabolic…	00140(Steroid hormone biosynthesis);00590(Arachidonic acid metabolism);00591(Linoleic acid metabolism);00980(Metabolism of xenobiotics by cytochrome P450);00982(Drug metabolism - cytochrome P450);00983(Drug metabolism - other enzymes);04932(Non-alcoholic fatty liver disease (NAFLD));05204(Chemical carcinogenesis);05204(Chemical carcinogenesis)	K07415	EC:1.14.13.-	cytochrome P450, family 2, subfamily e, polypeptide 1 [Source:MGI Symbol;Acc:MGI:88607]	protein_coding;retained_intron	94.2181124198332	0.061742593141798	90.2174986445783	2.75285252270621	0.0814745880444856	0.589904482391103	139.451923976996	7.12362402871551	0.000564273174438712	0.0437893896798549	up	yes
ENSMUSG00000034522	Zfp395	ENSMUST00000066994;ENSMUST00000224687;ENSMUST00000225865;ENSMUST00000225512;ENSMUST00000224623	GO:0000978(RNA polymerase II proximal promoter sequence-specific DNA binding);GO:0000987(proximal promoter sequence-specific DNA binding);GO:0003676(nucleic acid binding);GO:0003677(DNA binding);GO:0005634(nucleus);GO:0005654(nucleoplasm);GO:0005737(cytoplasm);GO:0005829(cytosol);GO:0006357(regulation of transcription by RNA polymerase II);GO:0006357(regulation of transcription by RNA polymerase …	NA	NA	NA	zinc finger protein 395 [Source:MGI Symbol;Acc:MGI:2682318]	protein_coding;processed_transcript;retained_intron	4.28459467631523	7.5803290156349	2.57736989837312	3.17044875723643	11.6191418675259	13.5785915345447	0.349490608272575	-1.5166744077577	0.000571389068773455	0.0440375331914835	down	yes
ENSMUSG00000029436	Mmp17	ENSMUST00000031390;ENSMUST00000177802	GO:0001822(kidney development);GO:0004222(metalloendopeptidase activity);GO:0005576(extracellular region);GO:0005615(extracellular space);GO:0005886(plasma membrane);GO:0006508(proteolysis);GO:0008233(peptidase activity);GO:0008237(metallopeptidase activity);GO:0008270(zinc ion binding);GO:0016020(membrane);GO:0016787(hydrolase activity);GO:0030198(extracellular matrix organization);GO:0030574(co…	04928(Parathyroid hormone synthesis, secretion and action);04928(Parathyroid hormone synthesis, secretion and action)	K07997	EC:3.4.24.-	matrix metallopeptidase 17 [Source:MGI Symbol;Acc:MGI:1346076]	protein_coding;retained_intron	0.458967760386765	0.651555819308053	0.287099007705091	1.31351145611119	1.68009410907992	4.36350209759782	0.224298079388187	-2.15651082786933	0.000573475750976569	0.0440375331914835	down	yes
ENSMUSG00000025279	Dnase1l3	ENSMUST00000026315;ENSMUST00000145234	GO:0000737(DNA catabolic process, endonucleolytic);GO:0002283(neutrophil activation involved in immune response);GO:0002673(regulation of acute inflammatory response);GO:0003677(DNA binding);GO:0004518(nuclease activity);GO:0004519(endonuclease activity);GO:0004520(endodeoxyribonuclease activity);GO:0004530(deoxyribonuclease I activity);GO:0004536(deoxyribonuclease activity);GO:0005576(extracellu…	NA	K11995	EC:3.1.21.-	deoxyribonuclease 1-like 3 [Source:MGI Symbol;Acc:MGI:1314633]	protein_coding;processed_transcript	4.87539478431373	0.0245939019607843	0.536733901378373	0.0391058431372549	0.0001	0.00905256862745098	299.14162098532	8.22468484316631	0.000584934700627267	0.0446835273651048	up	yes
ENSMUSG00000015950	Ncf1	ENSMUST00000111275;ENSMUST00000144086;ENSMUST00000182626;ENSMUST00000016094;ENSMUST00000126934;ENSMUST00000139249;ENSMUST00000146354	GO:0001878(response to yeast);GO:0001909(leukocyte mediated cytotoxicity);GO:0002679(respiratory burst involved in defense response);GO:0005515(protein binding);GO:0005737(cytoplasm);GO:0005791(rough endoplasmic reticulum);GO:0005794(Golgi apparatus);GO:0005829(cytosol);GO:0005886(plasma membrane);GO:0006612(protein targeting to membrane);GO:0006691(leukotriene metabolic process);GO:0006742(NADP …	04062(Chemokine signaling pathway);04145(Phagosome);04380(Osteoclast differentiation);04666(Fc gamma R-mediated phagocytosis);04670(Leukocyte transendothelial migration);05140(Leishmaniasis);05418(Fluid shear stress and atherosclerosis);05418(Fluid shear stress and atherosclerosis)	K08011	NA	neutrophil cytosolic factor 1 [Source:MGI Symbol;Acc:MGI:97283]	protein_coding;retained_intron;nonsense_mediated_decay	6.10500445700246	1.4367596975157	1.35191791673492	1.03030940868141	0.265898752661753	0.227494134862135	10.056885426276	3.33011167281566	0.000592422269269665	0.0450210229190579	up	yes
ENSMUSG00000037095	Lrg1	ENSMUST00000041357	GO:0001938(positive regulation of endothelial cell proliferation);GO:0005160(transforming growth factor beta receptor binding);GO:0005515(protein binding);GO:0005615(extracellular space);GO:0009617(response to bacterium);GO:0030511(positive regulation of transforming growth factor beta receptor signaling pathway);GO:0043231(intracellular membrane-bounded organelle);GO:0045766(positive regulation …	NA	NA	NA	leucine-rich alpha-2-glycoprotein 1 [Source:MGI Symbol;Acc:MGI:1924155]	protein_coding	45.109177	10.733917	12.794112	30.891499	2.192373	6.938673	5.45001662460139	2.44626063065899	0.000599351701067914	0.0453128422657892	up	yes
ENSMUSG00000032725	Folr2	ENSMUST00000094141;ENSMUST00000211604;ENSMUST00000209329;ENSMUST00000211566;ENSMUST00000210598	GO:0005542(folic acid binding);GO:0005886(plasma membrane);GO:0006620(posttranslational protein targeting to endoplasmic reticulum membrane);GO:0008144(drug binding);GO:0008284(positive regulation of cell population proliferation);GO:0009986(cell surface);GO:0015884(folic acid transport);GO:0016020(membrane);GO:0031225(anchored component of membrane);GO:0031362(anchored component of external side…	01523(Antifolate resistance);04144(Endocytosis);04144(Endocytosis)	K13649	NA	folate receptor 2 (fetal) [Source:MGI Symbol;Acc:MGI:95569]	protein_coding;retained_intron	6.15545160672704	4.37734314553687	2.52611978913325	3.69426906532988	0.393075968952135	0.669175556921087	7.88569524197912	2.97923795576892	0.000607395873392437	0.0456855142310096	up	yes
ENSMUSG00000051159	Cited1	ENSMUST00000101336;ENSMUST00000050551;ENSMUST00000136277;ENSMUST00000134887;ENSMUST00000130589	GO:0000578(embryonic axis specification);GO:0001570(vasculogenesis);GO:0001658(branching involved in ureteric bud morphogenesis);GO:0001890(placenta development);GO:0003340(negative regulation of mesenchymal to epithelial transition involved in metanephros morphogenesis);GO:0003682(chromatin binding);GO:0003713(transcription coactivator activity);GO:0005515(protein binding);GO:0005634(nucleus);GO…	NA	K22527	NA	Cbp/p300-interacting transactivator with Glu/Asp-rich carboxy-terminal domain 1 [Source:MGI Symbol;Acc:MGI:108023]	protein_coding	18.5804560866591	64.6476630074116	17.4510756014823	19.5219824868871	76.7954355188141	127.956977306727	0.293528109201959	-1.76842942778895	0.000620768818388053	0.0464531441800896	down	yes
ENSMUSG00000076617	Ighm	ENSMUST00000103426;ENSMUST00000177715	GO:0002250(adaptive immune response);GO:0003697(single-stranded DNA binding);GO:0005615(extracellular space);GO:0009986(cell surface);GO:0016020(membrane);GO:0016021(integral component of membrane);GO:0019731(antibacterial humoral response);GO:0031210(phosphatidylcholine binding);GO:0034987(immunoglobulin receptor binding);GO:0042834(peptidoglycan binding);GO:0045087(innate immune response);GO:00…	NA	NA	NA	immunoglobulin heavy constant mu [Source:MGI Symbol;Acc:MGI:96448]	IG_C_gene	186.709483794274	0.129141633085896	21.2670760493107	0.568371222163308	0.354370619300106	0.0491843796394486	258.544774872296	8.01427033837093	0.000632128070214317	0.0470630578976314	up	yes
ENSMUSG00000037872	Ackr1	ENSMUST00000038227;ENSMUST00000194046;ENSMUST00000194298	GO:0006954(inflammatory response);GO:0016020(membrane);GO:0016021(integral component of membrane);GO:0019956(chemokine binding);GO:0019957(C-C chemokine binding);GO:0070098(chemokine-mediated signaling pathway);GO:0070098(chemokine-mediated signaling pathway)	05144(Malaria);05144(Malaria)	K06574	NA	atypical chemokine receptor 1 (Duffy blood group) [Source:MGI Symbol;Acc:MGI:1097689]	protein_coding;processed_transcript	2.98435891245552	1.20510164911032	0.36060276227758	0.106134265480427	0.0001	0.0331883459074733	69.9373528841894	6.12799128621716	0.000647450520390141	0.0479603877907182	up	yes
ENSMUSG00000024677	Ms4a6b	ENSMUST00000025580;ENSMUST00000161283;ENSMUST00000159587;ENSMUST00000161157;ENSMUST00000163078	GO:0003674(molecular_function);GO:0005575(cellular_component);GO:0008150(biological_process);GO:0016020(membrane);GO:0016021(integral component of membrane);GO:0016021(integral component of membrane)	NA	K22191	NA	membrane-spanning 4-domains, subfamily A, member 6B [Source:MGI Symbol;Acc:MGI:1917024]	protein_coding;nonsense_mediated_decay;retained_intron	1.27125009721293	0.349368550724638	0.223173135340022	0.277453653734671	0.0355660200668896	0.0275337881828317	16.8086520058611	4.07113212508678	0.000688623525651863	0.0507539761343511	up	yes
ENSMUSG00000041653	Pnpla3	ENSMUST00000230926;ENSMUST00000045289	GO:0001676(long-chain fatty acid metabolic process);GO:0003841(1-acylglycerol-3-phosphate O-acyltransferase activity);GO:0004623(phospholipase A2 activity);GO:0004806(triglyceride lipase activity);GO:0005811(lipid droplet);GO:0006629(lipid metabolic process);GO:0006650(glycerophospholipid metabolic process);GO:0006654(phosphatidic acid biosynthetic process);GO:0016020(membrane);GO:0016021(integra…	00561(Glycerolipid metabolism);00561(Glycerolipid metabolism)	K13534	2.3.1.-;EC:3.1.1.3	patatin-like phospholipase domain containing 3 [Source:MGI Symbol;Acc:MGI:2151796]	processed_transcript;protein_coding	1.33505212338501	1.88695814147287	1.46415589534884	4.90257288372093	5.3945454496124	17.0020360213178	0.214067023049331	-2.22386552871796	0.000695124913481181	0.0509769855301424	down	yes
ENSMUSG00000016356	Col20a1	ENSMUST00000108856;ENSMUST00000228434;ENSMUST00000152473;ENSMUST00000149179;ENSMUST00000155425	GO:0003429(growth plate cartilage chondrocyte morphogenesis);GO:0005515(protein binding);GO:0005576(extracellular region);GO:0005581(collagen trimer);GO:0005615(extracellular space);GO:0031012(extracellular matrix);GO:0062023(collagen-containing extracellular matrix);GO:0062023(collagen-containing extracellular matrix)	NA	NA	NA	collagen, type XX, alpha 1 [Source:MGI Symbol;Acc:MGI:1920618]	protein_coding;nonsense_mediated_decay	1.02710691501361	1.05403373706729	0.770793011863088	2.14697995254765	2.2870579898872	6.9026739192921	0.271983647939631	-1.87840817777039	0.000706823502714882	0.0515770164891501	down	yes
ENSMUSG00000018168	Ikzf3	ENSMUST00000103141;ENSMUST00000152400;ENSMUST00000140876;ENSMUST00000153902	GO:0000977(RNA polymerase II regulatory region sequence-specific DNA binding);GO:0001228(DNA-binding transcription activator activity, RNA polymerase II-specific);GO:0003676(nucleic acid binding);GO:0003677(DNA binding);GO:0003700(DNA-binding transcription factor activity);GO:0005515(protein binding);GO:0005634(nucleus);GO:0005654(nucleoplasm);GO:0005737(cytoplasm);GO:0005829(cytosol);GO:0005886(…	NA	NA	NA	IKAROS family zinc finger 3 [Source:MGI Symbol;Acc:MGI:1342542]	protein_coding;retained_intron;processed_transcript	1.67856094768106	0.0001	0.213509248686315	0.0114645748229381	0.0001	0.0001	4759.08692797578	12.2164690912122	0.000715096556073901	0.0519223821184946	up	yes
ENSMUSG00000023047	Amhr2	ENSMUST00000023809;ENSMUST00000161376;ENSMUST00000162893;ENSMUST00000229566;ENSMUST00000229278	GO:0000166(nucleotide binding);GO:0001568(blood vessel development);GO:0001944(vasculature development);GO:0004672(protein kinase activity);GO:0004674(protein serine/threonine kinase activity);GO:0004675(transmembrane receptor protein serine/threonine kinase activity);GO:0005024(transforming growth factor beta-activated receptor activity);GO:0005026(transforming growth factor beta receptor activi…	04060(Cytokine-cytokine receptor interaction);04350(TGF-beta signaling pathway);04350(TGF-beta signaling pathway)	K04672	EC:2.7.11.30	anti-Mullerian hormone type 2 receptor [Source:MGI Symbol;Acc:MGI:105062]	protein_coding;retained_intron	1.64811658354115	6.19011779451372	1.1847967042394	5.89501330523691	9.45667826234414	24.243613401995	0.221334054555336	-2.17570265297437	0.00072265603180233	0.0521224747259874	down	yes
ENSMUSG00000026069	Il1rl1	ENSMUST00000173514;ENSMUST00000097772;ENSMUST00000053043;ENSMUST00000174335;ENSMUST00000173881	GO:0002113(interleukin-33 binding);GO:0002114(interleukin-33 receptor activity);GO:0002826(negative regulation of T-helper 1 type immune response);GO:0004908(interleukin-1 receptor activity);GO:0005515(protein binding);GO:0005576(extracellular region);GO:0005615(extracellular space);GO:0005829(cytosol);GO:0005886(plasma membrane);GO:0005925(focal adhesion);GO:0007165(signal transduction);GO:00082…	04060(Cytokine-cytokine receptor interaction);04060(Cytokine-cytokine receptor interaction)	NA	NA	interleukin 1 receptor-like 1 [Source:MGI Symbol;Acc:MGI:98427]	protein_coding	0.277155449956484	2.25944384682332	0.0589445552654482	0.245727822164201	0.0266217235277053	0.00676366449086162	42.5526232109286	5.41117616632258	0.000728131647206189	0.0521224747259874	up	yes
ENSMUSG00000025877	Hk3	ENSMUST00000052949;ENSMUST00000148221;ENSMUST00000126234;ENSMUST00000135983;ENSMUST00000149644;ENSMUST00000132309;ENSMUST00000123097;ENSMUST00000153665	GO:0000166(nucleotide binding);GO:0001678(cellular glucose homeostasis);GO:0003824(catalytic activity);GO:0004340(glucokinase activity);GO:0004396(hexokinase activity);GO:0005524(ATP binding);GO:0005536(glucose binding);GO:0005623(cell);GO:0005739(mitochondrion);GO:0005829(cytosol);GO:0005975(carbohydrate metabolic process);GO:0006002(fructose 6-phosphate metabolic process);GO:0006096(glycolytic …	00010(Glycolysis / Gluconeogenesis);00051(Fructose and mannose metabolism);00052(Galactose metabolism);00500(Starch and sucrose metabolism);00520(Amino sugar and nucleotide sugar metabolism);00524(Neomycin, kanamycin and gentamicin biosynthesis);04066(HIF-1 signaling pathway);04910(Insulin signaling pathway);04930(Type II diabetes mellitus);04973(Carbohydrate digestion and absorption);05230(Centr…	K00844	EC:2.7.1.1	hexokinase 3 [Source:MGI Symbol;Acc:MGI:2670962]	protein_coding;processed_transcript;nonsense_mediated_decay	1.61771535659967	0.655007050787615	0.426157307713199	0.734548348451928	0.0852615358500815	0.075684092884302	10.6664222276542	3.41500443787336	0.000730790494841668	0.0521224747259874	up	yes
ENSMUSG00000024673	Ms4a1	ENSMUST00000169159;ENSMUST00000187379;ENSMUST00000185851	GO:0002115(store-operated calcium entry);GO:0005154(epidermal growth factor receptor binding);GO:0005515(protein binding);GO:0005623(cell);GO:0005654(nucleoplasm);GO:0005886(plasma membrane);GO:0005887(integral component of plasma membrane);GO:0009617(response to bacterium);GO:0009897(external side of plasma membrane);GO:0009986(cell surface);GO:0016020(membrane);GO:0016021(integral component of …	04640(Hematopoietic cell lineage);04640(Hematopoietic cell lineage)	K06466	NA	membrane-spanning 4-domains, subfamily A, member 1 [Source:MGI Symbol;Acc:MGI:88321]	protein_coding;retained_intron	3.76452569209633	0.00730157184418943	0.47333975044448	0.0001	0.0001	0.0001	10613.1675359625	13.3735676773123	0.000737889785618971	0.0521224747259874	up	yes
ENSMUSG00000049313	Sorl1	ENSMUST00000060989;ENSMUST00000134560;ENSMUST00000148800;ENSMUST00000139133	GO:0000139(Golgi membrane);GO:0001540(amyloid-beta binding);GO:0002024(diet induced thermogenesis);GO:0005515(protein binding);GO:0005576(extracellular region);GO:0005615(extracellular space);GO:0005623(cell);GO:0005641(nuclear envelope lumen);GO:0005768(endosome);GO:0005769(early endosome);GO:0005771(multivesicular body);GO:0005783(endoplasmic reticulum);GO:0005789(endoplasmic reticulum membrane…	NA	NA	NA	sortilin-related receptor, LDLR class A repeats-containing [Source:MGI Symbol;Acc:MGI:1202296]	protein_coding;retained_intron;processed_transcript	5.47286448449784	0.0390665435915555	0.729073245031358	0.10613481892059	0.0292251364720431	0.0288314044695698	54.66342800568	5.77250403063067	0.000745015609140003	0.0521224747259874	up	yes
ENSMUSG00000061740	Cyp2d22	ENSMUST00000023083;ENSMUST00000229599;ENSMUST00000230663;ENSMUST00000229438;ENSMUST00000230370;ENSMUST00000228986	GO:0004497(monooxygenase activity);GO:0005506(iron ion binding);GO:0005737(cytoplasm);GO:0006082(organic acid metabolic process);GO:0006587(serotonin biosynthetic process from tryptophan);GO:0006805(xenobiotic metabolic process);GO:0007565(female pregnancy);GO:0008207(C21-steroid hormone metabolic process);GO:0008391(arachidonic acid monooxygenase activity);GO:0008395(steroid hydroxylase activity…	00140(Steroid hormone biosynthesis);04726(Serotonergic synapse);04726(Serotonergic synapse)	K07414	EC:1.14.14.1	cytochrome P450, family 2, subfamily d, polypeptide 22 [Source:MGI Symbol;Acc:MGI:1929474]	protein_coding;retained_intron	1.67517142133538	2.30635355129189	0.737575196725505	2.95227842594014	3.69675602097723	10.8583461256076	0.263528847755043	-1.92396719664867	0.000745745729301106	0.0521224747259874	down	yes
ENSMUSG00000042286	Stab1	ENSMUST00000161129;ENSMUST00000036618;ENSMUST00000159480;ENSMUST00000161631;ENSMUST00000160024;ENSMUST00000159532;ENSMUST00000161464;ENSMUST00000162763;ENSMUST00000159757;ENSMUST00000160720;ENSMUST00000159208;ENSMUST00000159249;ENSMUST00000162169	GO:0005041(low-density lipoprotein particle receptor activity);GO:0005044(scavenger receptor activity);GO:0005509(calcium ion binding);GO:0005540(hyaluronic acid binding);GO:0005887(integral component of plasma membrane);GO:0006897(endocytosis);GO:0007155(cell adhesion);GO:0007267(cell-cell signaling);GO:0016020(membrane);GO:0016021(integral component of membrane);GO:0016525(negative regulation o…	NA	K19020	NA	stabilin 1 [Source:MGI Symbol;Acc:MGI:2178742]	retained_intron;protein_coding;processed_transcript	5.44114105423795	2.46912415396579	3.19304400311042	3.44633187091757	0.492965748153188	1.4619936867224	3.72121303968582	1.89577298721191	0.00074747903561426	0.0521224747259874	up	yes
ENSMUSG00000029838	Ptn	ENSMUST00000101534;ENSMUST00000201321	GO:0001503(ossification);GO:0001889(liver development);GO:0002232(leukocyte chemotaxis involved in inflammatory response);GO:0002690(positive regulation of leukocyte chemotaxis);GO:0004864(protein phosphatase inhibitor activity);GO:0005178(integrin binding);GO:0005539(glycosaminoglycan binding);GO:0005576(extracellular region);GO:0005604(basement membrane);GO:0005615(extracellular space);GO:00057…	NA	K16642	NA	pleiotrophin [Source:MGI Symbol;Acc:MGI:97804]	protein_coding	5.8781179574716	0.281166040198078	4.30172439440722	0.200390017477425	0.12386380425284	0.0577984072240023	29.344018007051	4.87499452424769	0.000748661273920174	0.0521224747259874	up	yes
ENSMUSG00000026170	Cyp27a1	ENSMUST00000027356;ENSMUST00000189083;ENSMUST00000190781	GO:0004497(monooxygenase activity);GO:0005506(iron ion binding);GO:0005739(mitochondrion);GO:0005740(mitochondrial envelope);GO:0005743(mitochondrial inner membrane);GO:0006629(lipid metabolic process);GO:0006694(steroid biosynthetic process);GO:0006699(bile acid biosynthetic process);GO:0006700(C21-steroid hormone biosynthetic process);GO:0006707(cholesterol catabolic process);GO:0008123(cholest…	00120(Primary bile acid biosynthesis);03320(PPAR signaling pathway);04979(Cholesterol metabolism);04979(Cholesterol metabolism)	K00488	EC:1.14.15.15	cytochrome P450, family 27, subfamily a, polypeptide 1 [Source:MGI Symbol;Acc:MGI:88594]	protein_coding;retained_intron	2.26487723745973	0.0001	0.41127761711919	0.158729483663139	0.0001	0.0001	7087.46084560515	12.7910531446277	0.000755066897535687	0.0521224747259874	up	yes
ENSMUSG00000023349	Clec4n	ENSMUST00000024118;ENSMUST00000151714;ENSMUST00000144840;ENSMUST00000117130;ENSMUST00000112554;ENSMUST00000205129	GO:0002250(adaptive immune response);GO:0002376(immune system process);GO:0005509(calcium ion binding);GO:0005515(protein binding);GO:0005537(mannose binding);GO:0005886(plasma membrane);GO:0016020(membrane);GO:0016021(integral component of membrane);GO:0030246(carbohydrate binding);GO:0043123(positive regulation of I-kappaB kinase/NF-kappaB signaling);GO:0045087(innate immune response);GO:004687…	04625(C-type lectin receptor signaling pathway);04625(C-type lectin receptor signaling pathway)	K17514	NA	C-type lectin domain family 4, member n [Source:MGI Symbol;Acc:MGI:1861231]	protein_coding;nonsense_mediated_decay;processed_transcript	11.4138910070423	0.671668184507042	2.31948283028169	1.61968734014084	0.246575112676056	0.165235969014084	19.4564086233471	4.28217352857004	0.000755574079465169	0.0521224747259874	up	yes
ENSMUSG00000024610	Cd74	ENSMUST00000050487;ENSMUST00000097563;ENSMUST00000237097;ENSMUST00000238179;ENSMUST00000167610	GO:0000187(activation of MAPK activity);GO:0001516(prostaglandin biosynthetic process);GO:0001540(amyloid-beta binding);GO:0001934(positive regulation of protein phosphorylation);GO:0001961(positive regulation of cytokine-mediated signaling pathway);GO:0002250(adaptive immune response);GO:0002376(immune system process);GO:0002606(positive regulation of dendritic cell antigen processing and presen…	04612(Antigen processing and presentation);05152(Tuberculosis);05168(Herpes simplex virus 1 infection);05168(Herpes simplex virus 1 infection)	K06505	NA	CD74 antigen (invariant polypeptide of major histocompatibility complex, class II antigen-associated) [Source:MGI Symbol;Acc:MGI:96534]	protein_coding;retained_intron	493.047188576534	3.99511310005956	67.3453241304348	8.14119368195354	1.76137552769506	4.64902835080405	44.6562206017377	5.48078925133534	0.000758966625279527	0.0521224747259874	up	yes
ENSMUSG00000005268	Prlr	ENSMUST00000134410;ENSMUST00000130720;ENSMUST00000124470;ENSMUST00000005400;ENSMUST00000138135;ENSMUST00000128450;ENSMUST00000128921;ENSMUST00000137867;ENSMUST00000148257;ENSMUST00000145428;ENSMUST00000127467;ENSMUST00000132361	GO:0004896(cytokine receptor activity);GO:0004925(prolactin receptor activity);GO:0005515(protein binding);GO:0007171(activation of transmembrane receptor protein tyrosine kinase activity);GO:0007259(receptor signaling pathway via JAK-STAT);GO:0007595(lactation);GO:0009617(response to bacterium);GO:0009897(external side of plasma membrane);GO:0009986(cell surface);GO:0016020(membrane);GO:0016021(…	04060(Cytokine-cytokine receptor interaction);04080(Neuroactive ligand-receptor interaction);04151(PI3K-Akt signaling pathway);04630(Jak-STAT signaling pathway);04917(Prolactin signaling pathway);04917(Prolactin signaling pathway)	K05081	NA	prolactin receptor [Source:MGI Symbol;Acc:MGI:97763]	protein_coding;retained_intron;processed_transcript;nonsense_mediated_decay	0.185137361105678	0.0001	0.262170533541952	0.00972122041854097	0.0001	0.0001	1142.82278766543	10.158385993396	0.000761184436775266	0.0521224747259874	up	yes
ENSMUSG00000031264	Btk	ENSMUST00000033617;ENSMUST00000132664;ENSMUST00000150245;ENSMUST00000113213;ENSMUST00000128333	GO:0000166(nucleotide binding);GO:0001805(positive regulation of type III hypersensitivity);GO:0001812(positive regulation of type I hypersensitivity);GO:0001818(negative regulation of cytokine production);GO:0002250(adaptive immune response);GO:0002344(B cell affinity maturation);GO:0002376(immune system process);GO:0002553(histamine secretion by mast cell);GO:0004672(protein kinase activity);GO…	04064(NF-kappa B signaling pathway);04380(Osteoclast differentiation);04611(Platelet activation);04662(B cell receptor signaling pathway);04664(Fc epsilon RI signaling pathway);05169(Epstein-Barr virus infection);05340(Primary immunodeficiency);05340(Primary immunodeficiency)	K07370	EC:2.7.10.2	Bruton agammaglobulinemia tyrosine kinase [Source:MGI Symbol;Acc:MGI:88216]	protein_coding;retained_intron;processed_transcript	2.15466425531915	0.156070053985392	0.484631832327723	0.234695516036837	0.0001	0.0291426484598285	51.8089471586609	5.69512936088392	0.00076405073062571	0.0521224747259874	up	yes
ENSMUSG00000027199	Gatm	ENSMUST00000028624;ENSMUST00000140808;ENSMUST00000154598	GO:0005739(mitochondrion);GO:0005743(mitochondrial inner membrane);GO:0005758(mitochondrial intermembrane space);GO:0006600(creatine metabolic process);GO:0006601(creatine biosynthetic process);GO:0007275(multicellular organism development);GO:0007584(response to nutrient);GO:0007611(learning or memory);GO:0010033(response to organic substance);GO:0014889(muscle atrophy);GO:0015067(amidinotransfe…	00260(Glycine, serine and threonine metabolism);00330(Arginine and proline metabolism);00330(Arginine and proline metabolism)	K00613	EC:2.1.4.1	glycine amidinotransferase (L-arginine:glycine amidinotransferase) [Source:MGI Symbol;Acc:MGI:1914342]	protein_coding;retained_intron;processed_transcript	1.78639606164612	0.164384056981006	0.866658035988004	0.415463100966345	0.0315004098633789	0.0464481782739087	20.7373945624743	4.37416274082644	0.000776301732737627	0.0527130440465869	up	yes
ENSMUSG00000030707	Coro1a	ENSMUST00000032949;ENSMUST00000106364;ENSMUST00000133718;ENSMUST00000174579;ENSMUST00000173108;ENSMUST00000123511;ENSMUST00000173116;ENSMUST00000140896;ENSMUST00000205515;ENSMUST00000131415;ENSMUST00000126193;ENSMUST00000135087	GO:0001772(immunological synapse);GO:0001845(phagolysosome assembly);GO:0001891(phagocytic cup);GO:0003779(actin binding);GO:0003785(actin monomer binding);GO:0005515(protein binding);GO:0005737(cytoplasm);GO:0005769(early endosome);GO:0005829(cytosol);GO:0005856(cytoskeleton);GO:0005884(actin filament);GO:0005886(plasma membrane);GO:0005911(cell-cell junction);GO:0005938(cell cortex);GO:0006816(…	04145(Phagosome);05152(Tuberculosis);05152(Tuberculosis)	K13882	NA	coronin, actin binding protein 1A [Source:MGI Symbol;Acc:MGI:1345961]	protein_coding;retained_intron	29.6797760697089	2.16178814372979	5.05619528242903	2.09208205066475	0.629554645706073	0.975297707869206	12.1474855489576	3.60258581106681	0.000786245894382116	0.0531334829179152	up	yes
ENSMUSG00000005338	Cadm3	ENSMUST00000111220;ENSMUST00000005470;ENSMUST00000157032;ENSMUST00000136540;ENSMUST00000126963	GO:0005515(protein binding);GO:0005886(plasma membrane);GO:0005911(cell-cell junction);GO:0007155(cell adhesion);GO:0007156(homophilic cell adhesion via plasma membrane adhesion molecules);GO:0007157(heterophilic cell-cell adhesion via plasma membrane cell adhesion molecules);GO:0008104(protein localization);GO:0016020(membrane);GO:0016021(integral component of membrane);GO:0030054(cell junction)…	04514(Cell adhesion molecules (CAMs));04514(Cell adhesion molecules (CAMs))	K06780	NA	cell adhesion molecule 3 [Source:MGI Symbol;Acc:MGI:2137858]	protein_coding;retained_intron	0.611336494481236	1.26032656181015	0.0675188962472406	0.171447135071744	0.0260850965783664	0.0192999558498896	23.2524694220286	4.53931203406424	0.000789738820215825	0.0531334829179152	up	yes
ENSMUSG00000033860	Fgg	ENSMUST00000048486;ENSMUST00000194175	GO:0002250(adaptive immune response);GO:0002376(immune system process);GO:0005102(signaling receptor binding);GO:0005198(structural molecule activity);GO:0005201(extracellular matrix structural constituent);GO:0005576(extracellular region);GO:0005577(fibrinogen complex);GO:0005615(extracellular space);GO:0005737(cytoplasm);GO:0005938(cell cortex);GO:0007160(cell-matrix adhesion);GO:0007596(blood …	04610(Complement and coagulation cascades);04611(Platelet activation);05150(Staphylococcus aureus infection);05150(Staphylococcus aureus infection)	K03905	NA	fibrinogen gamma chain [Source:MGI Symbol;Acc:MGI:95526]	protein_coding	0.959247726708075	0.0001	0.592455124223602	0.142844350215002	0.0001	0.0001	4236.6180028667	12.0486973377881	0.000809278884222876	0.0541995132187074	up	yes
ENSMUSG00000055653	Gpc3	ENSMUST00000069360;ENSMUST00000114857	GO:0001658(branching involved in ureteric bud morphogenesis);GO:0001822(kidney development);GO:0005515(protein binding);GO:0005576(extracellular region);GO:0005764(lysosome);GO:0005796(Golgi lumen);GO:0005886(plasma membrane);GO:0005887(integral component of plasma membrane);GO:0008285(negative regulation of cell population proliferation);GO:0009617(response to bacterium);GO:0009887(animal organ …	05205(Proteoglycans in cancer);05205(Proteoglycans in cancer)	K08109	NA	glypican 3 [Source:MGI Symbol;Acc:MGI:104903]	protein_coding	1.27987180669145	1.70107952416357	0.425976984386617	0.510978295910781	0.104117400743494	0.0346684550185874	14.1149348023938	3.81915055980813	0.000815407884462128	0.0543605372495819	up	yes
ENSMUSG00000057098	Ebf1	ENSMUST00000081265;ENSMUST00000140822;ENSMUST00000149997;ENSMUST00000101326;ENSMUST00000138452;ENSMUST00000109268;ENSMUST00000135993	GO:0000978(RNA polymerase II proximal promoter sequence-specific DNA binding);GO:0001228(DNA-binding transcription activator activity, RNA polymerase II-specific);GO:0003677(DNA binding);GO:0003700(DNA-binding transcription factor activity);GO:0005515(protein binding);GO:0005634(nucleus);GO:0005654(nucleoplasm);GO:0006355(regulation of transcription, DNA-templated);GO:0007275(multicellular organi…	NA	K09103	NA	early B cell factor 1 [Source:MGI Symbol;Acc:MGI:95275]	protein_coding;processed_transcript	1.17781814268143	0.312637856088561	0.278588946596966	0.208585744362444	0.0527567604551046	0.0320507168921689	11.6595302182572	3.54343775602918	0.000820286105973462	0.0543605372495819	up	yes
ENSMUSG00000038155	Gstp2	ENSMUST00000237565;ENSMUST00000042700;ENSMUST00000237650;ENSMUST00000237999;ENSMUST00000235381;ENSMUST00000235657	GO:0004364(glutathione transferase activity);GO:0004602(glutathione peroxidase activity);GO:0005515(protein binding);GO:0005634(nucleus);GO:0005737(cytoplasm);GO:0005739(mitochondrion);GO:0005829(cytosol);GO:0005886(plasma membrane);GO:0006749(glutathione metabolic process);GO:0008144(drug binding);GO:0016740(transferase activity);GO:0019901(protein kinase binding);GO:0035730(S-nitrosoglutathione…	00480(Glutathione metabolism);00980(Metabolism of xenobiotics by cytochrome P450);00982(Drug metabolism - cytochrome P450);00983(Drug metabolism - other enzymes);01524(Platinum drug resistance);05200(Pathways in cancer);05204(Chemical carcinogenesis);05225(Hepatocellular carcinoma);05418(Fluid shear stress and atherosclerosis);05418(Fluid shear stress and atherosclerosis)	K00799	EC:2.5.1.18	glutathione S-transferase, pi 2 [Source:MGI Symbol;Acc:MGI:95864]	retained_intron;protein_coding	71.5341739218329	110.495326409704	80.9682825615454	79.8372917241689	164.877766056604	199.78539953549	0.470070885910014	-1.08904976567234	0.00082280215922869	0.0543605372495819	down	yes
ENSMUSG00000019929	Dcn	ENSMUST00000105287;ENSMUST00000163448;ENSMUST00000218853;ENSMUST00000219539;ENSMUST00000219784	GO:0001822(kidney development);GO:0001890(placenta development);GO:0005515(protein binding);GO:0005518(collagen binding);GO:0005539(glycosaminoglycan binding);GO:0005576(extracellular region);GO:0005589(collagen type VI trimer);GO:0005615(extracellular space);GO:0007519(skeletal muscle tissue development);GO:0007568(aging);GO:0009612(response to mechanical stimulus);GO:0010508(positive regulation…	04350(TGF-beta signaling pathway);05205(Proteoglycans in cancer);05205(Proteoglycans in cancer)	K04660	NA	decorin [Source:MGI Symbol;Acc:MGI:94872]	protein_coding;retained_intron	9.22126347910243	9.9830719614594	2.18856184309695	1.32933929119562	0.261550402877698	1.10112682322713	8.33735096601167	3.05958906768942	0.000848119714829538	0.0556019115552306	up	yes
ENSMUSG00000038523	1700003F12Rik	ENSMUST00000045116;ENSMUST00000135641;ENSMUST00000109709	GO:0003674(molecular_function);GO:0005575(cellular_component);GO:0008150(biological_process);GO:0008150(biological_process)	NA	NA	NA	RIKEN cDNA 1700003F12 gene [Source:MGI Symbol;Acc:MGI:1922730]	protein_coding;retained_intron	9.55253159426229	22.5745070184426	5.27208169364754	11.4020949641393	29.5772302571721	51.7718728391393	0.299949313594242	-1.73720936484731	0.000852788878989645	0.0556019115552306	down	yes
ENSMUSG00000060586	H2-Eb1	ENSMUST00000235530;ENSMUST00000235501;ENSMUST00000235729;ENSMUST00000074557;ENSMUST00000236232	GO:0002250(adaptive immune response);GO:0002376(immune system process);GO:0002504(antigen processing and presentation of peptide or polysaccharide antigen via MHC class II);GO:0006955(immune response);GO:0016020(membrane);GO:0016021(integral component of membrane);GO:0019882(antigen processing and presentation);GO:0042613(MHC class II protein complex);GO:0042613(MHC class II protein complex)	04145(Phagosome);04514(Cell adhesion molecules (CAMs));04612(Antigen processing and presentation);04640(Hematopoietic cell lineage);04658(Th1 and Th2 cell differentiation);04659(Th17 cell differentiation);04672(Intestinal immune network for IgA production);04940(Type I diabetes mellitus);05140(Leishmaniasis);05145(Toxoplasmosis);05150(Staphylococcus aureus infection);05152(Tuberculosis);05164(Inf…	K06752	NA	histocompatibility 2, class II antigen E beta [Source:MGI Symbol;Acc:MGI:95901]	protein_coding;retained_intron;nonsense_mediated_decay	52.8565039794239	0.032997091563786	9.70853326646091	0.214909083847737	0.0001	0.071958454218107	435.847147311637	8.76767845670492	0.000852964484893085	0.0556019115552306	up	yes
ENSMUSG00000032089	Il10ra	ENSMUST00000034594;ENSMUST00000176222;ENSMUST00000176808	GO:0004896(cytokine receptor activity);GO:0004920(interleukin-10 receptor activity);GO:0005515(protein binding);GO:0005737(cytoplasm);GO:0005886(plasma membrane);GO:0010507(negative regulation of autophagy);GO:0016020(membrane);GO:0016021(integral component of membrane);GO:0019221(cytokine-mediated signaling pathway);GO:0019969(interleukin-10 binding);GO:0032496(response to lipopolysaccharide);GO…	04060(Cytokine-cytokine receptor interaction);04630(Jak-STAT signaling pathway);05145(Toxoplasmosis);05152(Tuberculosis);05163(Human cytomegalovirus infection);05163(Human cytomegalovirus infection)	K05134	NA	interleukin 10 receptor, alpha [Source:MGI Symbol;Acc:MGI:96538]	protein_coding;nonsense_mediated_decay	7.978424	0.289819360205832	0.945015	0.476895	0.093819	0.079982	27.8771507649721	4.80101121035114	0.000857222435652601	0.0556322188660031	up	yes
ENSMUSG00000027217	Tspan18	ENSMUST00000111265;ENSMUST00000152141;ENSMUST00000154951;ENSMUST00000028646;ENSMUST00000181716	GO:0003674(molecular_function);GO:0005887(integral component of plasma membrane);GO:0016020(membrane);GO:0016021(integral component of membrane);GO:0016021(integral component of membrane)	NA	K17353	NA	tetraspanin 18 [Source:MGI Symbol;Acc:MGI:1917186]	protein_coding;processed_transcript	0.59817804733945	0.185742178593272	0.523891595229358	0.267474578348624	0.0140239222018349	0.0512540310703364	12.0659910471049	3.5928745118935	0.000871751822648941	0.0560170942069633	up	yes
ENSMUSG00000113334	D030007L05Rik	ENSMUST00000222964	NA	NA	NA	NA	RIKEN cDNA D030007L05 gene [Source:MGI Symbol;Acc:MGI:3026977]	lncRNA	0.564509	0.072693	0.391962	0.774841	0.025262	0.0001	35.5651171043293	5.15239100876042	0.000876387773486279	0.0560170942069633	up	yes
ENSMUSG00000045394	Epcam	ENSMUST00000234623;ENSMUST00000234009;ENSMUST00000235125;ENSMUST00000053577;ENSMUST00000234354	GO:0001657(ureteric bud development);GO:0005886(plasma membrane);GO:0005923(bicellular tight junction);GO:0008284(positive regulation of cell population proliferation);GO:0009986(cell surface);GO:0016020(membrane);GO:0016021(integral component of membrane);GO:0016323(basolateral plasma membrane);GO:0016324(apical plasma membrane);GO:0016328(lateral plasma membrane);GO:0023019(signal transduction …	NA	NA	NA	epithelial cell adhesion molecule [Source:MGI Symbol;Acc:MGI:106653]	protein_coding;processed_transcript	5.55711984510251	0.0001	3.15213938041002	0.888353548974943	0.0215329202733485	0.0001	221.83118721867	7.79331839784757	0.000876757454361681	0.0560170942069633	up	yes
ENSMUSG00000022382	Wnt7b	ENSMUST00000167968;ENSMUST00000230299;ENSMUST00000023015;ENSMUST00000229191;ENSMUST00000109424;ENSMUST00000229495	GO:0001525(angiogenesis);GO:0001701(in utero embryonic development);GO:0001944(vasculature development);GO:0003338(metanephros morphogenesis);GO:0005102(signaling receptor binding);GO:0005109(frizzled binding);GO:0005576(extracellular region);GO:0005615(extracellular space);GO:0005737(cytoplasm);GO:0005788(endoplasmic reticulum lumen);GO:0005886(plasma membrane);GO:0007257(activation of JUN kinas…	04150(mTOR signaling pathway);04310(Wnt signaling pathway);04390(Hippo signaling pathway);04550(Signaling pathways regulating pluripotency of stem cells);04916(Melanogenesis);04934(Cushing syndrome);05165(Human papillomavirus infection);05200(Pathways in cancer);05205(Proteoglycans in cancer);05217(Basal cell carcinoma);05224(Breast cancer);05225(Hepatocellular carcinoma);05226(Gastric cancer);05…	NA	NA	wingless-type MMTV integration site family, member 7B [Source:MGI Symbol;Acc:MGI:98962]	protein_coding;processed_transcript	0.266436994691711	0.0001	0.233937770518579	0.060728664761127	0.0001	0.0001	1403.00857492854	10.4543081111317	0.000878429922110968	0.0560170942069633	up	yes
ENSMUSG00000026042	Col5a2	ENSMUST00000086430;ENSMUST00000150143;ENSMUST00000134681;ENSMUST00000131535	GO:0001501(skeletal system development);GO:0001503(ossification);GO:0005201(extracellular matrix structural constituent);GO:0005515(protein binding);GO:0005576(extracellular region);GO:0005581(collagen trimer);GO:0005588(collagen type V trimer);GO:0005615(extracellular space);GO:0030020(extracellular matrix structural constituent conferring tensile strength);GO:0030198(extracellular matrix organi…	04974(Protein digestion and absorption);04974(Protein digestion and absorption)	K19721	NA	collagen, type V, alpha 2 [Source:MGI Symbol;Acc:MGI:88458]	protein_coding;retained_intron	9.00392382483578	13.5658913405276	4.14193915045355	6.07251270607861	1.27908879668439	3.01684464696069	3.81573265181667	1.93196009288168	0.000882406529045734	0.0560270846818778	up	yes
ENSMUSG00000022425	Enpp2	ENSMUST00000171545;ENSMUST00000173516;ENSMUST00000041591;ENSMUST00000167541;ENSMUST00000226339;ENSMUST00000227483;ENSMUST00000228222;ENSMUST00000228823;ENSMUST00000227057	GO:0001953(negative regulation of cell-matrix adhesion);GO:0003676(nucleic acid binding);GO:0003824(catalytic activity);GO:0004528(phosphodiesterase I activity);GO:0004551(nucleotide diphosphatase activity);GO:0004622(lysophospholipase activity);GO:0005044(scavenger receptor activity);GO:0005509(calcium ion binding);GO:0005576(extracellular region);GO:0005615(extracellular space);GO:0005737(cytop…	00565(Ether lipid metabolism);00565(Ether lipid metabolism)	K01122	EC:3.1.4.39	ectonucleotide pyrophosphatase/phosphodiesterase 2 [Source:MGI Symbol;Acc:MGI:1321390]	protein_coding;retained_intron;processed_transcript	23.3290839839072	14.9103384587299	17.2593008388995	36.5870426047759	9.08498044886659	7.85740358279979	2.71761535195396	1.44234127321395	0.000906630669497181	0.0570838807950389	up	yes
ENSMUSG00000093752	Gm20716	ENSMUST00000138667	GO:0004169(dolichyl-phosphate-mannose-protein mannosyltransferase activity);GO:0004582(dolichyl-phosphate beta-D-mannosyltransferase activity);GO:0005537(mannose binding);GO:0005783(endoplasmic reticulum);GO:0005789(endoplasmic reticulum membrane);GO:0006486(protein glycosylation);GO:0006506(GPI anchor biosynthetic process);GO:0016020(membrane);GO:0016740(transferase activity);GO:0016757(transfer…	NA	NA	NA	predicted gene 20716 [Source:MGI Symbol;Acc:MGI:5313163]	nonsense_mediated_decay	0.0001	0.0001	10.408564	4.73469	0.0001	0.0001	37858.635	15.2083347748956	0.000906834678205772	0.0570838807950389	up	yes
ENSMUSG00000043613	Mmp3	ENSMUST00000034497	GO:0004175(endopeptidase activity);GO:0004222(metalloendopeptidase activity);GO:0006508(proteolysis);GO:0008233(peptidase activity);GO:0008237(metallopeptidase activity);GO:0008270(zinc ion binding);GO:0010727(negative regulation of hydrogen peroxide metabolic process);GO:0016787(hydrolase activity);GO:0031012(extracellular matrix);GO:0031334(positive regulation of protein complex assembly);GO:00…	04657(IL-17 signaling pathway);04668(TNF signaling pathway);05202(Transcriptional misregulation in cancer);05215(Prostate cancer);05323(Rheumatoid arthritis)	K01394	EC:3.4.24.17	matrix metallopeptidase 3 [Source:MGI Symbol;Acc:MGI:97010]	protein_coding	11.941596	22.361118	2.680043	25.991127	3.400673	1.79096	6.06493987537255	2.60049334329602	0.000927253417030718	0.058001057295986	up	yes
ENSMUSG00000073409	H2-Q6	ENSMUST00000174699;ENSMUST00000113879	GO:0002476(antigen processing and presentation of endogenous peptide antigen via MHC class Ib);GO:0005615(extracellular space);GO:0009897(external side of plasma membrane);GO:0030881(beta-2-microglobulin binding);GO:0042277(peptide binding);GO:0042605(peptide antigen binding);GO:0044877(protein-containing complex binding);GO:0046977(TAP binding);GO:0046977(TAP binding)	NA	NA	NA	histocompatibility 2, Q region locus 6 [Source:MGI Symbol;Acc:MGI:95935]	protein_coding	22.0171162503597	0.417865	3.054802	0.9059	0.20097	0.233872	30.3508898063661	4.92366690792232	0.000932807533014069	0.058001057295986	up	yes
ENSMUSG00000013523	Bcas1	ENSMUST00000109152;ENSMUST00000154650;ENSMUST00000013667;ENSMUST00000133673;ENSMUST00000147577;ENSMUST00000156657;ENSMUST00000152461;ENSMUST00000145920;ENSMUST00000068137	GO:0005737(cytoplasm);GO:0005829(cytosol);GO:0014069(postsynaptic density);GO:0042552(myelination);GO:0042803(protein homodimerization activity);GO:0042803(protein homodimerization activity)	NA	NA	NA	breast carcinoma amplified sequence 1 [Source:MGI Symbol;Acc:MGI:1924210]	protein_coding;processed_transcript	0.338619981456954	0.815533879205298	0.338873481324503	1.68089591046358	1.8805792818543	6.50706587629139	0.18920228458687	-2.40199858579647	0.000933268529477923	0.058001057295986	down	yes
ENSMUSG00000033268	Duox1	ENSMUST00000099461	GO:0004601(peroxidase activity);GO:0005509(calcium ion binding);GO:0005515(protein binding);GO:0005783(endoplasmic reticulum);GO:0005886(plasma membrane);GO:0006952(defense response);GO:0006979(response to oxidative stress);GO:0009986(cell surface);GO:0016020(membrane);GO:0016021(integral component of membrane);GO:0016174(NAD(P)H oxidase activity);GO:0016175(superoxide-generating NADPH oxidase ac…	NA	K13411	1.11.1.-;EC:1.6.3.1	dual oxidase 1 [Source:MGI Symbol;Acc:MGI:2139422]	protein_coding	0.376557	0.557308	0.09006	0.104801	0.017248	0.008853	21.6222750086204	4.43444642050301	0.000940782083392608	0.0582213114646388	up	yes
ENSMUSG00000037922	Bank1	ENSMUST00000199902;ENSMUST00000198034;ENSMUST00000196159;ENSMUST00000196131;ENSMUST00000041577;ENSMUST00000198206	GO:0005102(signaling receptor binding);GO:0005515(protein binding);GO:0005575(cellular_component);GO:0009617(response to bacterium);GO:0042113(B cell activation);GO:0043410(positive regulation of MAPK cascade);GO:0045947(negative regulation of translational initiation);GO:0050731(positive regulation of peptidyl-tyrosine phosphorylation);GO:0050869(negative regulation of B cell activation);GO:0051…	NA	NA	NA	B cell scaffold protein with ankyrin repeats 1 [Source:MGI Symbol;Acc:MGI:2442120]	retained_intron;protein_coding	1.91540166631045	0.0001	0.274556057306973	0.00670319796954315	0.0001	0.0001	5491.90230396742	12.4230902461203	0.000953090250174532	0.0585091188621901	up	yes
ENSMUSG00000023913	Pla2g7	ENSMUST00000024706;ENSMUST00000167214;ENSMUST00000163489;ENSMUST00000167418;ENSMUST00000165706;ENSMUST00000169694	GO:0003847(1-alkyl-2-acetylglycerophosphocholine esterase activity);GO:0005543(phospholipid binding);GO:0005576(extracellular region);GO:0005615(extracellular space);GO:0005737(cytoplasm);GO:0006629(lipid metabolic process);GO:0006954(inflammatory response);GO:0016042(lipid catabolic process);GO:0016787(hydrolase activity);GO:0034362(low-density lipoprotein particle);GO:0034374(low-density lipopr…	00565(Ether lipid metabolism);00565(Ether lipid metabolism)	K01062	EC:3.1.1.47	phospholipase A2, group VII (platelet-activating factor acetylhydrolase, plasma) [Source:MGI Symbol;Acc:MGI:1351327]	protein_coding;retained_intron;processed_transcript	3.87422285886403	1.894947232358	1.07549079139415	4.11322401996558	0.169109376247849	0.475507923924268	8.49952747130424	3.0873826372791	0.000953411018481177	0.0585091188621901	up	yes
ENSMUSG00000019278	Dpep1	ENSMUST00000019422;ENSMUST00000212409;ENSMUST00000212773	GO:0005615(extracellular space);GO:0005654(nucleoplasm);GO:0005886(plasma membrane);GO:0006508(proteolysis);GO:0006915(apoptotic process);GO:0008233(peptidase activity);GO:0008235(metalloexopeptidase activity);GO:0008237(metallopeptidase activity);GO:0008239(dipeptidyl-peptidase activity);GO:0008270(zinc ion binding);GO:0016020(membrane);GO:0016324(apical plasma membrane);GO:0016787(hydrolase act…	NA	K01273	EC:3.4.13.19	dipeptidase 1 [Source:MGI Symbol;Acc:MGI:94917]	protein_coding	3.20636957200322	4.38005184392599	1.01983555028158	1.50763990466613	0.298407061946903	0.288733618664521	8.612839481966	3.1064889439181	0.000965751567402822	0.059019492662905	up	yes
ENSMUSG00000034641	Cd300ld	ENSMUST00000045075	GO:0001618(virus receptor activity);GO:0002376(immune system process);GO:0005515(protein binding);GO:0005886(plasma membrane);GO:0016020(membrane);GO:0016021(integral component of membrane);GO:0032675(regulation of interleukin-6 production);GO:0032680(regulation of tumor necrosis factor production);GO:0046718(viral entry into host cell)	NA	K20395	NA	CD300 molecule like family member d [Source:MGI Symbol;Acc:MGI:2442358]	protein_coding	0.759666	0.319588	0.343555	0.241052	0.03574	0.0001	23.2123465401786	4.53682046723631	0.000988621040000214	0.0601664099322952	up	yes
ENSMUSG00000035498	Cdcp1	ENSMUST00000148158;ENSMUST00000140915;ENSMUST00000039229	GO:0005575(cellular_component);GO:0005886(plasma membrane);GO:0008150(biological_process);GO:0016020(membrane);GO:0016021(integral component of membrane);GO:0016021(integral component of membrane)	NA	K06732	NA	CUB domain containing protein 1 [Source:MGI Symbol;Acc:MGI:2442010]	retained_intron;protein_coding	0.276242080709534	0.0001	0.159538616407982	0.0346425498891353	0.0001	0.0001	1176.30811751663	10.2000502881955	0.000997363998830946	0.060447676739064	up	yes
ENSMUSG00000044005	Gls2	ENSMUST00000159440;ENSMUST00000135441;ENSMUST00000143827;ENSMUST00000044776;ENSMUST00000134461;ENSMUST00000134104;ENSMUST00000123291;ENSMUST00000152928;ENSMUST00000145591;ENSMUST00000132441;ENSMUST00000123385	GO:0004359(glutaminase activity);GO:0005515(protein binding);GO:0005739(mitochondrion);GO:0006537(glutamate biosynthetic process);GO:0006541(glutamine metabolic process);GO:0006543(glutamine catabolic process);GO:0016787(hydrolase activity);GO:0042981(regulation of apoptotic process);GO:0072593(reactive oxygen species metabolic process);GO:0072593(reactive oxygen species metabolic process)	00220(Arginine biosynthesis);00250(Alanine, aspartate and glutamate metabolism);00471(D-Glutamine and D-glutamate metabolism);04724(Glutamatergic synapse);04727(GABAergic synapse);04964(Proximal tubule bicarbonate reclamation);05206(MicroRNAs in cancer);05230(Central carbon metabolism in cancer);05230(Central carbon metabolism in cancer)	K01425	EC:3.5.1.2	glutaminase 2 (liver, mitochondrial) [Source:MGI Symbol;Acc:MGI:2143539]	nonsense_mediated_decay;retained_intron;protein_coding;processed_transcript	0.983810351180196	1.04695077345999	0.887969023891768	0.705104149395509	1.83344005181347	5.41486611226252	0.249978009751291	-2.00012690647253	0.00100523147598083	0.0606737862477811	down	yes
ENSMUSG00000098181	Rps12-ps24	ENSMUST00000182321	NA	NA	NA	NA	ribosomal protein S12, pseudogene 24 [Source:MGI Symbol;Acc:MGI:3642518]	processed_pseudogene	7.313523	12.100966	6.38099	2.0962	17.903032	52.236771	0.198829179774001	-2.33039859540155	0.00107208072319569	0.0644434752750457	down	yes
ENSMUSG00000044811	Cd300c2	ENSMUST00000092464;ENSMUST00000141188	GO:0002376(immune system process);GO:0005515(protein binding);GO:0005886(plasma membrane);GO:0016020(membrane);GO:0016021(integral component of membrane);GO:0050715(positive regulation of cytokine secretion);GO:0050715(positive regulation of cytokine secretion)	NA	K06719	NA	CD300C molecule 2 [Source:MGI Symbol;Acc:MGI:2153249]	protein_coding;nonsense_mediated_decay	3.12818015607843	0.284083778823529	0.700162750588235	0.863214174117647	0.0370709019607843	0.0731435874509804	22.5725350911834	4.49649654966408	0.00108158621554313	0.0647494898913105	up	yes
ENSMUSG00000022809	Nr1i2	ENSMUST00000023504	GO:0000122(negative regulation of transcription by RNA polymerase II);GO:0000976(transcription regulatory region sequence-specific DNA binding);GO:0000977(RNA polymerase II regulatory region sequence-specific DNA binding);GO:0000981(DNA-binding transcription factor activity, RNA polymerase II-specific);GO:0001228(DNA-binding transcription activator activity, RNA polymerase II-specific);GO:0003677…	NA	K08540	NA	nuclear receptor subfamily 1, group I, member 2 [Source:MGI Symbol;Acc:MGI:1337040]	protein_coding	0.727359	0.405502	0.589892	0.49676	0.052207	0.045707	11.3339920746778	3.50258419363969	0.00110174651542459	0.0656882769989127	up	yes
ENSMUSG00000069515	Lyz1	ENSMUST00000092162	GO:0000137(Golgi cis cisterna);GO:0003796(lysozyme activity);GO:0003824(catalytic activity);GO:0005576(extracellular region);GO:0005615(extracellular space);GO:0005737(cytoplasm);GO:0005788(endoplasmic reticulum lumen);GO:0005795(Golgi stack);GO:0005902(microvillus);GO:0008152(metabolic process);GO:0016787(hydrolase activity);GO:0016798(hydrolase activity, acting on glycosyl bonds);GO:0019835(cyt…	04970(Salivary secretion)	K13915	EC:3.2.1.17	lysozyme 1 [Source:MGI Symbol;Acc:MGI:96902]	protein_coding	15.630114	0.727044	3.392445	0.345607	0.2191	0.036919	39.2455442760108	5.29445696250174	0.00116995957790198	0.0692712967854683	up	yes
ENSMUSG00000033998	Kcnk1	ENSMUST00000046765;ENSMUST00000212831	GO:0005242(inward rectifier potassium channel activity);GO:0005267(potassium channel activity);GO:0005272(sodium channel activity);GO:0005737(cytoplasm);GO:0005768(endosome);GO:0005886(plasma membrane);GO:0005887(integral component of plasma membrane);GO:0006811(ion transport);GO:0006813(potassium ion transport);GO:0016020(membrane);GO:0016021(integral component of membrane);GO:0016324(apical pla…	NA	K04912	NA	potassium channel, subfamily K, member 1 [Source:MGI Symbol;Acc:MGI:109322]	protein_coding	0.617526	0.077974	0.497264	0.0001	0.0001	0.0001	2982.16	11.5421419483915	0.00117172951708629	0.0692712967854683	up	yes
ENSMUSG00000035459	Stab2	ENSMUST00000035288;ENSMUST00000219341;ENSMUST00000219659;ENSMUST00000218366;ENSMUST00000219280;ENSMUST00000218408;ENSMUST00000219612	GO:0005041(low-density lipoprotein particle receptor activity);GO:0005044(scavenger receptor activity);GO:0005509(calcium ion binding);GO:0005540(hyaluronic acid binding);GO:0005737(cytoplasm);GO:0005829(cytosol);GO:0005886(plasma membrane);GO:0005887(integral component of plasma membrane);GO:0006897(endocytosis);GO:0007155(cell adhesion);GO:0009897(external side of plasma membrane);GO:0016020(me…	NA	K19013	NA	stabilin 2 [Source:MGI Symbol;Acc:MGI:2178743]	protein_coding;nonsense_mediated_decay;retained_intron;processed_transcript	0.917518195500742	0.0481371355487039	0.0811675240379125	0.126563497544821	0.0001	0.0103101340641772	56.3578886399731	5.81654565923723	0.0011760109701767	0.0692712967854683	up	yes
ENSMUSG00000017314	Mpp2	ENSMUST00000017458;ENSMUST00000132687;ENSMUST00000130903;ENSMUST00000147126;ENSMUST00000127522;ENSMUST00000100398	GO:0005515(protein binding);GO:0005737(cytoplasm);GO:0005856(cytoskeleton);GO:0014069(postsynaptic density);GO:0016020(membrane);GO:0030054(cell junction);GO:0030165(PDZ domain binding);GO:0030425(dendrite);GO:0032590(dendrite membrane);GO:0042995(cell projection);GO:0043197(dendritic spine);GO:0043198(dendritic shaft);GO:0044325(ion channel binding);GO:0045202(synapse);GO:0051260(protein homooli…	NA	NA	NA	membrane protein, palmitoylated 2 (MAGUK p55 subfamily member 2) [Source:MGI Symbol;Acc:MGI:1858257]	protein_coding;processed_transcript;retained_intron	6.97574144518411	10.5800086563345	4.7514437451633	4.67142968712295	10.0082565933014	26.6471331886832	0.368003500907584	-1.44220860382794	0.00120341299667767	0.0703604100886591	down	yes
ENSMUSG00000038058	Nod1	ENSMUST00000060655;ENSMUST00000205242;ENSMUST00000168172;ENSMUST00000203916;ENSMUST00000203837;ENSMUST00000203076	GO:0000166(nucleotide binding);GO:0002376(immune system process);GO:0002606(positive regulation of dendritic cell antigen processing and presentation);GO:0005515(protein binding);GO:0005524(ATP binding);GO:0005737(cytoplasm);GO:0005886(plasma membrane);GO:0006915(apoptotic process);GO:0006919(activation of cysteine-type endopeptidase activity involved in apoptotic process);GO:0006952(defense resp…	04621(NOD-like receptor signaling pathway);05133(Pertussis);05133(Pertussis)	K08727	NA	nucleotide-binding oligomerization domain containing 1 [Source:MGI Symbol;Acc:MGI:1341839]	protein_coding;processed_transcript	2.8756310326836	1.81301024611144	1.64865749872022	3.70656545973617	3.83341788737941	9.98701422031896	0.363370123270484	-1.46048829056424	0.00120409510685576	0.0703604100886591	down	yes
ENSMUSG00000017754	Pltp	ENSMUST00000109316;ENSMUST00000059954;ENSMUST00000128110;ENSMUST00000109317;ENSMUST00000148912;ENSMUST00000156255;ENSMUST00000142603	GO:0005576(extracellular region);GO:0005615(extracellular space);GO:0006629(lipid metabolic process);GO:0006869(lipid transport);GO:0008289(lipid binding);GO:0008429(phosphatidylethanolamine binding);GO:0008525(phosphatidylcholine transporter activity);GO:0010189(vitamin E biosynthetic process);GO:0010875(positive regulation of cholesterol efflux);GO:0015914(phospholipid transport);GO:0019992(dia…	03320(PPAR signaling pathway);04979(Cholesterol metabolism);04979(Cholesterol metabolism)	K08761	NA	phospholipid transfer protein [Source:MGI Symbol;Acc:MGI:103151]	protein_coding;processed_transcript;retained_intron	18.7627615074161	8.79532196838408	6.56982897189696	10.2870108009368	0.862284402419984	3.87730471311475	4.68552464844022	2.22821059864754	0.00121925851806647	0.0709637487479403	up	yes
ENSMUSG00000030116	Mfap5	ENSMUST00000148517;ENSMUST00000126357;ENSMUST00000118626;ENSMUST00000121656;ENSMUST00000032210;ENSMUST00000125728;ENSMUST00000142896	GO:0001527(microfibril);GO:0005515(protein binding);GO:0005576(extracellular region);GO:0005615(extracellular space);GO:0030023(extracellular matrix constituent conferring elasticity);GO:0031012(extracellular matrix);GO:0060216(definitive hemopoiesis);GO:0062023(collagen-containing extracellular matrix);GO:0097435(supramolecular fiber organization);GO:0097435(supramolecular fiber organization)	NA	NA	NA	microfibrillar associated protein 5 [Source:MGI Symbol;Acc:MGI:1354387]	protein_coding;retained_intron	7.63118287155196	17.7751352699916	2.84722407578713	5.52154008331012	1.10363424547228	2.15252321677347	5.18634044763707	2.37471691232245	0.00124289525466063	0.0717999915999199	up	yes
ENSMUSG00000029096	Htra3	ENSMUST00000087629;ENSMUST00000114233;ENSMUST00000200810;ENSMUST00000201028;ENSMUST00000137935;ENSMUST00000129459	GO:0004175(endopeptidase activity);GO:0004252(serine-type endopeptidase activity);GO:0005515(protein binding);GO:0005520(insulin-like growth factor binding);GO:0005576(extracellular region);GO:0006508(proteolysis);GO:0008233(peptidase activity);GO:0008236(serine-type peptidase activity);GO:0016787(hydrolase activity);GO:0030512(negative regulation of transforming growth factor beta receptor signa…	NA	K08785	EC:3.4.21.-	HtrA serine peptidase 3 [Source:MGI Symbol;Acc:MGI:1925808]	protein_coding;retained_intron;nonsense_mediated_decay	7.40910683712548	10.4901531912593	1.72759091935121	2.35313406623113	0.921656192836224	1.03550621311106	5.61526855083051	2.48935502132341	0.00124341704959294	0.0717999915999199	up	yes
ENSMUSG00000111497	Gm38431	ENSMUST00000217282;ENSMUST00000217359	GO:0000398(mRNA splicing, via spliceosome);GO:0003676(nucleic acid binding);GO:0003723(RNA binding);GO:0005634(nucleus);GO:0005737(cytoplasm);GO:0005737(cytoplasm)	NA	NA	NA	predicted gene, 38431 [Source:MGI Symbol;Acc:MGI:5621316]	nonsense_mediated_decay	9.8454366691789	9.79357734827449	2.71474221380405	2.3513814609282	1.07939960174534	1.52952368266561	4.73473824236339	2.24328466922422	0.00125223672708798	0.0720257101027425	up	yes
ENSMUSG00000036594	H2-Aa	ENSMUST00000040655;ENSMUST00000174751;ENSMUST00000165139;ENSMUST00000173944	GO:0002250(adaptive immune response);GO:0002376(immune system process);GO:0002504(antigen processing and presentation of peptide or polysaccharide antigen via MHC class II);GO:0005515(protein binding);GO:0005764(lysosome);GO:0005886(plasma membrane);GO:0006955(immune response);GO:0009897(external side of plasma membrane);GO:0016020(membrane);GO:0016021(integral component of membrane);GO:0019882(a…	04145(Phagosome);04514(Cell adhesion molecules (CAMs));04612(Antigen processing and presentation);04640(Hematopoietic cell lineage);04658(Th1 and Th2 cell differentiation);04659(Th17 cell differentiation);04672(Intestinal immune network for IgA production);04940(Type I diabetes mellitus);05140(Leishmaniasis);05145(Toxoplasmosis);05150(Staphylococcus aureus infection);05152(Tuberculosis);05164(Inf…	K06752	NA	histocompatibility 2, class II antigen A, alpha [Source:MGI Symbol;Acc:MGI:95895]	protein_coding;processed_transcript;retained_intron	58.7584634799895	0.297448075829384	9.3685730745129	0.534073251184834	0.115843639810427	0.491527930489731	56.7680158683077	5.82700641291416	0.0012638999725269	0.0724125816291095	up	yes
ENSMUSG00000022180	Slc7a8	ENSMUST00000022787;ENSMUST00000226646	GO:0003333(amino acid transmembrane transport);GO:0005275(amine transmembrane transporter activity);GO:0005737(cytoplasm);GO:0005886(plasma membrane);GO:0006865(amino acid transport);GO:0015101(organic cation transmembrane transporter activity);GO:0015171(amino acid transmembrane transporter activity);GO:0015175(neutral amino acid transmembrane transporter activity);GO:0015179(L-amino acid transm…	04974(Protein digestion and absorption);04974(Protein digestion and absorption)	K13781	NA	solute carrier family 7 (cationic amino acid transporter, y+ system), member 8 [Source:MGI Symbol;Acc:MGI:1355323]	protein_coding;retained_intron	4.16404546433566	2.17907168651349	2.60012487172827	3.36291883076923	0.567946174625375	0.956728719480519	4.03566717761273	2.01280719996296	0.00128677454275298	0.0733243079500011	up	yes
ENSMUSG00000044393	Dsg2	ENSMUST00000059787;ENSMUST00000120102;ENSMUST00000121837	GO:0002934(desmosome organization);GO:0003165(Purkinje myocyte development);GO:0005509(calcium ion binding);GO:0005886(plasma membrane);GO:0005911(cell-cell junction);GO:0007155(cell adhesion);GO:0007156(homophilic cell adhesion via plasma membrane adhesion molecules);GO:0014704(intercalated disc);GO:0016020(membrane);GO:0016021(integral component of membrane);GO:0016324(apical plasma membrane);G…	05412(Arrhythmogenic right ventricular cardiomyopathy (ARVC));05412(Arrhythmogenic right ventricular cardiomyopathy (ARVC))	K07597	NA	desmoglein 2 [Source:MGI Symbol;Acc:MGI:1196466]	protein_coding	1.05231848681664	0.0001	0.220108751088534	0.00606936357039187	0.0001	0.0001	3196.49150368891	11.642273543809	0.00128981192139499	0.0733243079500011	up	yes
ENSMUSG00000023191	P3h3	ENSMUST00000023958;ENSMUST00000135127;ENSMUST00000149870;ENSMUST00000126987;ENSMUST00000129225;ENSMUST00000135546;ENSMUST00000147296	GO:0005506(iron ion binding);GO:0005515(protein binding);GO:0005783(endoplasmic reticulum);GO:0008285(negative regulation of cell population proliferation);GO:0016491(oxidoreductase activity);GO:0016705(oxidoreductase activity, acting on paired donors, with incorporation or reduction of molecular oxygen);GO:0017185(peptidyl-lysine hydroxylation);GO:0019511(peptidyl-proline hydroxylation);GO:00197…	NA	K22460	EC:1.14.11.7	prolyl 3-hydroxylase 3 [Source:MGI Symbol;Acc:MGI:1315208]	protein_coding;nonsense_mediated_decay;retained_intron	26.2367872475827	26.9513224475827	23.2634253129771	25.687337046056	40.9813630030534	60.0363232992366	0.505549452739164	-0.984075871736423	0.00130466528436983	0.0736305774817835	down	no
ENSMUSG00000035948	Acss3	ENSMUST00000165067;ENSMUST00000044668;ENSMUST00000065567	GO:0000166(nucleotide binding);GO:0003824(catalytic activity);GO:0003987(acetate-CoA ligase activity);GO:0005524(ATP binding);GO:0005739(mitochondrion);GO:0005759(mitochondrial matrix);GO:0008150(biological_process);GO:0016874(ligase activity);GO:0047760(butyrate-CoA ligase activity);GO:0050218(propionate-CoA ligase activity);GO:0050218(propionate-CoA ligase activity)	00640(Propanoate metabolism);00640(Propanoate metabolism)	K01908	EC:6.2.1.17	acyl-CoA synthetase short-chain family member 3 [Source:MGI Symbol;Acc:MGI:2685720]	protein_coding;processed_transcript	0.278106080044469	0.0001	0.305349634241245	0.0139467834908282	0.0001	0.0001	1493.75624444136	10.5447290287551	0.00131356962243063	0.0736305774817835	up	yes
ENSMUSG00000090231	Cfb	ENSMUST00000025229;ENSMUST00000128767;ENSMUST00000153400;ENSMUST00000141295;ENSMUST00000176332;ENSMUST00000133127;ENSMUST00000176203;ENSMUST00000154526	GO:0002376(immune system process);GO:0004252(serine-type endopeptidase activity);GO:0005576(extracellular region);GO:0005615(extracellular space);GO:0006508(proteolysis);GO:0006956(complement activation);GO:0006957(complement activation, alternative pathway);GO:0008233(peptidase activity);GO:0008236(serine-type peptidase activity);GO:0008283(cell population proliferation);GO:0016787(hydrolase act…	04610(Complement and coagulation cascades);05150(Staphylococcus aureus infection);05150(Staphylococcus aureus infection)	K01335	EC:3.4.21.47	complement factor B [Source:MGI Symbol;Acc:MGI:105975]	protein_coding;nonsense_mediated_decay	22.9043360481416	9.76101876389381	4.99275823327434	3.03547208424779	1.65093240141593	2.13016474017699	5.38118747094844	2.42792456858349	0.00131399039523906	0.0736305774817835	up	yes
ENSMUSG00000032640	Chsy1	ENSMUST00000036372	GO:0002063(chondrocyte development);GO:0005576(extracellular region);GO:0005794(Golgi apparatus);GO:0008376(acetylgalactosaminyltransferase activity);GO:0009954(proximal/distal pattern formation);GO:0016020(membrane);GO:0016021(integral component of membrane);GO:0016740(transferase activity);GO:0016757(transferase activity, transferring glycosyl groups);GO:0030206(chondroitin sulfate biosynthetic…	00532(Glycosaminoglycan biosynthesis - chondroitin sulfate / dermatan sulfate)	K13499	2.4.1.226;EC:2.4.1.175	chondroitin sulfate synthase 1 [Source:MGI Symbol;Acc:MGI:2681120]	protein_coding	5.690839	2.903771	4.566721	3.987386	7.654559	11.625278	0.444731897888971	-1.16899221082788	0.00131527996865257	0.0736305774817835	down	yes
ENSMUSG00000074971	Fibin	ENSMUST00000099626	GO:0005576(extracellular region);GO:0005783(endoplasmic reticulum);GO:0005794(Golgi apparatus);GO:0008150(biological_process);GO:0010042(response to manganese ion);GO:0042803(protein homodimerization activity);GO:0070528(protein kinase C signaling);GO:0071548(response to dexamethasone)	NA	NA	NA	fin bud initiation factor homolog (zebrafish) [Source:MGI Symbol;Acc:MGI:1914856]	protein_coding	2.565693	3.602677	0.879432	0.916891	0.166722	0.245512	9.66040282946094	3.27208334930417	0.00132544104565046	0.0738366901351732	up	yes
ENSMUSG00000040592	Cd79b	ENSMUST00000167143;ENSMUST00000044228	GO:0002250(adaptive immune response);GO:0002376(immune system process);GO:0004888(transmembrane signaling receptor activity);GO:0005515(protein binding);GO:0005886(plasma membrane);GO:0007166(cell surface receptor signaling pathway);GO:0009617(response to bacterium);GO:0009897(external side of plasma membrane);GO:0016020(membrane);GO:0016021(integral component of membrane);GO:0019815(B cell recep…	NA	NA	NA	CD79B antigen [Source:MGI Symbol;Acc:MGI:96431]	protein_coding	39.1981600055905	0.0001	4.55966948287911	0.0001	0.0001	0.0001	109395.073721174	16.7391882465887	0.00132903021720091	0.0738366901351732	up	yes
ENSMUSG00000057666	Gapdh	ENSMUST00000118875;ENSMUST00000147954;ENSMUST00000182670;ENSMUST00000192506;ENSMUST00000144588;ENSMUST00000182052;ENSMUST00000073605;ENSMUST00000183272;ENSMUST00000182464;ENSMUST00000182277;ENSMUST00000117757;ENSMUST00000144205;ENSMUST00000182115	GO:0000166(nucleotide binding);GO:0000226(microtubule cytoskeleton organization);GO:0004365(glyceraldehyde-3-phosphate dehydrogenase (NAD+) (phosphorylating) activity);GO:0005515(protein binding);GO:0005634(nucleus);GO:0005737(cytoplasm);GO:0005739(mitochondrion);GO:0005811(lipid droplet);GO:0005829(cytosol);GO:0005856(cytoskeleton);GO:0005886(plasma membrane);GO:0005975(carbohydrate metabolic pr…	00010(Glycolysis / Gluconeogenesis);04066(HIF-1 signaling pathway);05010(Alzheimer disease);05010(Alzheimer disease)	K00134	EC:1.2.1.12	glyceraldehyde-3-phosphate dehydrogenase [Source:MGI Symbol;Acc:MGI:95640]	protein_coding;retained_intron;processed_transcript	167.643697407452	308.070933813453	64.3753872211469	125.409084519477	434.382869335108	523.48190940721	0.347386769892162	-1.52538528434632	0.00137142503856531	0.0759044944929711	down	yes
ENSMUSG00000071178	Serpina1b	ENSMUST00000186166;ENSMUST00000095450;ENSMUST00000187220;ENSMUST00000164454	GO:0001701(in utero embryonic development);GO:0002020(protease binding);GO:0004866(endopeptidase inhibitor activity);GO:0004867(serine-type endopeptidase inhibitor activity);GO:0005515(protein binding);GO:0005576(extracellular region);GO:0005615(extracellular space);GO:0005783(endoplasmic reticulum);GO:0005794(Golgi apparatus);GO:0006487(protein N-linked glycosylation);GO:0006953(acute-phase resp…	04610(Complement and coagulation cascades);04610(Complement and coagulation cascades)	K03984	NA	serine (or cysteine) preptidase inhibitor, clade A, member 1B [Source:MGI Symbol;Acc:MGI:891970]	protein_coding	21.4563031163561	0.995554806625259	3.16476212670807	0.86106860621118	0.174188474534162	0.488962660869565	19.9635401662857	4.3192956736521	0.00139081750898869	0.0766884225726957	up	yes
ENSMUSG00000094686	Ccl21a	ENSMUST00000095114	GO:0001768(establishment of T cell polarity);GO:0001771(immunological synapse formation);GO:0001954(positive regulation of cell-matrix adhesion);GO:0002407(dendritic cell chemotaxis);GO:0002548(monocyte chemotaxis);GO:0002606(positive regulation of dendritic cell antigen processing and presentation);GO:0005125(cytokine activity);GO:0005576(extracellular region);GO:0005615(extracellular space);GO:…	04060(Cytokine-cytokine receptor interaction);04062(Chemokine signaling pathway);04064(NF-kappa B signaling pathway)	K16062	NA	chemokine (C-C motif) ligand 21A (serine) [Source:MGI Symbol;Acc:MGI:1349183]	protein_coding	257.102814	0.0001	33.305	0.579225	0.215387	0.053597	540.900460622193	9.07921931584271	0.00139729918127476	0.0767572550253066	up	yes
ENSMUSG00000039628	Hs3st6	ENSMUST00000044922;ENSMUST00000234340;ENSMUST00000235111;ENSMUST00000234202	GO:0000139(Golgi membrane);GO:0001835(blastocyst hatching);GO:0005575(cellular_component);GO:0005794(Golgi apparatus);GO:0008146(sulfotransferase activity);GO:0008467([heparan sulfate]-glucosamine 3-sulfotransferase 1 activity);GO:0016020(membrane);GO:0016021(integral component of membrane);GO:0016740(transferase activity);GO:0016740(transferase activity)	NA	K09679	EC:2.8.2.-	heparan sulfate (glucosamine) 3-O-sulfotransferase 6 [Source:MGI Symbol;Acc:MGI:3580487]	protein_coding;nonsense_mediated_decay	0.407359808541973	1.71733305670103	0.332675844624448	0.794337687776141	0.969238611192931	11.2409142010309	0.133155843651205	-2.90881235111826	0.00142414324567086	0.0772008425149172	down	yes
ENSMUSG00000000303	Cdh1	ENSMUST00000000312;ENSMUST00000167688;ENSMUST00000136580	GO:0005509(calcium ion binding);GO:0005737(cytoplasm);GO:0005802(trans-Golgi network);GO:0005886(plasma membrane);GO:0005913(cell-cell adherens junction);GO:0007155(cell adhesion);GO:0007156(homophilic cell adhesion via plasma membrane adhesion molecules);GO:0007416(synapse assembly);GO:0008013(beta-catenin binding);GO:0009636(response to toxic substance);GO:0009898(cytoplasmic side of plasma mem…	04015(Rap1 signaling pathway);04371(Apelin signaling pathway);04390(Hippo signaling pathway);04514(Cell adhesion molecules (CAMs));04520(Adherens junction);05100(Bacterial invasion of epithelial cells);05200(Pathways in cancer);05213(Endometrial cancer);05216(Thyroid cancer);05218(Melanoma);05219(Bladder cancer);05226(Gastric cancer);05226(Gastric cancer)	K05689	NA	cadherin 1 [Source:MGI Symbol;Acc:MGI:88354]	protein_coding;processed_transcript	1.39692111937035	0.136303371228684	1.28151745080892	0.295454075207696	0.0769158023611718	0.010194617402711	17.8520320820746	4.15801639927453	0.00143059266440769	0.0772008425149172	up	yes
ENSMUSG00000001128	Cfp	ENSMUST00000001156;ENSMUST00000122862	GO:0002376(immune system process);GO:0005576(extracellular region);GO:0005615(extracellular space);GO:0006957(complement activation, alternative pathway);GO:0030141(secretory granule);GO:0045087(innate immune response);GO:0045087(innate immune response)	05168(Herpes simplex virus 1 infection);05168(Herpes simplex virus 1 infection)	K15412	NA	complement factor properdin [Source:MGI Symbol;Acc:MGI:97545]	protein_coding;processed_transcript	20.4064430437788	6.72708842626728	6.47824544297235	5.00166505241935	1.79442841301843	2.06969262845622	4.99640688671361	2.32089096884765	0.00143334647380561	0.0772008425149172	up	yes
ENSMUSG00000053475	Tnfaip6	ENSMUST00000065927	GO:0005540(hyaluronic acid binding);GO:0005615(extracellular space);GO:0007155(cell adhesion);GO:0030335(positive regulation of cell migration);GO:0030728(ovulation);GO:0050728(negative regulation of inflammatory response)	NA	K19018	NA	tumor necrosis factor alpha induced protein 6 [Source:MGI Symbol;Acc:MGI:1195266]	protein_coding	1.776659	3.474911	1.172996	1.104411	0.190107	0.0001	19.7915350118555	4.30681160561084	0.00143858298671339	0.0772008425149172	up	yes
ENSMUSG00000002588	Pon1	ENSMUST00000002663;ENSMUST00000176945;ENSMUST00000177159;ENSMUST00000176933	GO:0004063(aryldialkylphosphatase activity);GO:0004064(arylesterase activity);GO:0005509(calcium ion binding);GO:0005543(phospholipid binding);GO:0005576(extracellular region);GO:0005615(extracellular space);GO:0006629(lipid metabolic process);GO:0008015(blood circulation);GO:0008035(high-density lipoprotein particle binding);GO:0008203(cholesterol metabolic process);GO:0009636(response to toxic …	NA	K01045	3.1.8.1;EC:3.1.1.2	paraoxonase 1 [Source:MGI Symbol;Acc:MGI:103295]	protein_coding;retained_intron	0.44987994168392	0.0001	0.328184213940649	0.0519472353347136	0.0001	0.0001	2075.27847739821	11.0190892264251	0.00143974023481985	0.0772008425149172	up	yes
ENSMUSG00000019970	Sgk1	ENSMUST00000092673;ENSMUST00000020145;ENSMUST00000100036;ENSMUST00000150089;ENSMUST00000135195;ENSMUST00000124203;ENSMUST00000124350;ENSMUST00000142174;ENSMUST00000120509;ENSMUST00000126560;ENSMUST00000141218;ENSMUST00000143094;ENSMUST00000164659	GO:0000166(nucleotide binding);GO:0004672(protein kinase activity);GO:0004674(protein serine/threonine kinase activity);GO:0004712(protein serine/threonine/tyrosine kinase activity);GO:0005515(protein binding);GO:0005524(ATP binding);GO:0005623(cell);GO:0005634(nucleus);GO:0005737(cytoplasm);GO:0005739(mitochondrion);GO:0005783(endoplasmic reticulum);GO:0005789(endoplasmic reticulum membrane);GO:…	04068(FoxO signaling pathway);04150(mTOR signaling pathway);04151(PI3K-Akt signaling pathway);04960(Aldosterone-regulated sodium reabsorption);04960(Aldosterone-regulated sodium reabsorption)	K13302	EC:2.7.11.1	serum/glucocorticoid regulated kinase 1 [Source:MGI Symbol;Acc:MGI:1340062]	protein_coding;retained_intron;processed_transcript	8.17048828309198	9.39824162104834	3.98479378849684	6.63809917968591	1.80934279318784	2.73688727840098	3.10054951337633	1.63252392839183	0.00144069436367334	0.0772008425149172	up	yes
ENSMUSG00000030724	Cd19	ENSMUST00000032968;ENSMUST00000206871;ENSMUST00000205848;ENSMUST00000205997;ENSMUST00000206325	GO:0001923(B-1 B cell differentiation);GO:0002250(adaptive immune response);GO:0002322(B cell proliferation involved in immune response);GO:0002376(immune system process);GO:0005515(protein binding);GO:0005623(cell);GO:0005886(plasma membrane);GO:0005887(integral component of plasma membrane);GO:0009897(external side of plasma membrane);GO:0016020(membrane);GO:0016021(integral component of membra…	04151(PI3K-Akt signaling pathway);04640(Hematopoietic cell lineage);04662(B cell receptor signaling pathway);05169(Epstein-Barr virus infection);05340(Primary immunodeficiency);05340(Primary immunodeficiency)	K06465	NA	CD19 antigen [Source:MGI Symbol;Acc:MGI:88319]	protein_coding;retained_intron	15.4975494585366	0.0001	2.01922964910569	0.0001	0.0001	0.0001	43792.4477691057	15.4183944707115	0.00144221932563492	0.0772008425149172	up	yes
ENSMUSG00000023046	Igfbp6	ENSMUST00000023807	GO:0001968(fibronectin binding);GO:0005201(extracellular matrix structural constituent);GO:0005520(insulin-like growth factor binding);GO:0005576(extracellular region);GO:0005615(extracellular space);GO:0005737(cytoplasm);GO:0005794(Golgi apparatus);GO:0019838(growth factor binding);GO:0031994(insulin-like growth factor I binding);GO:0031995(insulin-like growth factor II binding);GO:0042568(insul…	NA	NA	NA	insulin-like growth factor binding protein 6 [Source:MGI Symbol;Acc:MGI:96441]	protein_coding	8.931047	20.73811	1.922959	2.495409	0.435	0.997465	11.8982051917499	3.57267205865162	0.00145808965033344	0.0777665487325112	up	yes
ENSMUSG00000028262	Clca3a2	ENSMUST00000029929;ENSMUST00000159643;ENSMUST00000197013;ENSMUST00000199029	GO:0005229(intracellular calcium activated chloride channel activity);GO:0005887(integral component of plasma membrane);GO:0006821(chloride transport);GO:0043276(anoikis);GO:0097192(extrinsic apoptotic signaling pathway in absence of ligand);GO:1902476(chloride transmembrane transport);GO:1902476(chloride transmembrane transport)	04924(Renin secretion);04972(Pancreatic secretion);04972(Pancreatic secretion)	K05030	NA	chloride channel accessory 3A2 [Source:MGI Symbol;Acc:MGI:1931471]	protein_coding;retained_intron	0.827441363613488	0.0114079461499748	0.644577126069451	0.0001	0.0001	0.0001	3708.81608958228	11.8567430148309	0.00148263408337674	0.0785531766874221	up	yes
ENSMUSG00000107877	Gm43951	ENSMUST00000204457;ENSMUST00000108506	GO:0007099(centriole replication);GO:0007099(centriole replication)	NA	K21765	NA	predicted gene, 43951 [Source:MGI Symbol;Acc:MGI:5690343]	protein_coding	0.018404	0.999061	0.027153	1.177793	0.011836	0.0001	93.096975536193	6.5406623942524	0.00148356714389533	0.0785531766874221	up	yes
ENSMUSG00000061451	Tmem151a	ENSMUST00000077066;ENSMUST00000143677;ENSMUST00000140389;ENSMUST00000136372;ENSMUST00000151413	GO:0003674(molecular_function);GO:0005575(cellular_component);GO:0008150(biological_process);GO:0016020(membrane);GO:0016021(integral component of membrane);GO:0016021(integral component of membrane)	NA	NA	NA	transmembrane protein 151A [Source:MGI Symbol;Acc:MGI:2147713]	protein_coding;processed_transcript	0.0835326419804452	0.132038033076763	0.0451152103182858	0.166285251508217	0.308958768462659	0.998287388599958	0.163309386903502	-2.61432037655407	0.00148890591934979	0.0785531766874221	down	yes
ENSMUSG00000052160	Pld4	ENSMUST00000063888;ENSMUST00000220826;ENSMUST00000222886;ENSMUST00000221115;ENSMUST00000221811	GO:0002244(hematopoietic progenitor cell differentiation);GO:0003824(catalytic activity);GO:0005515(protein binding);GO:0005634(nucleus);GO:0005769(early endosome);GO:0005783(endoplasmic reticulum);GO:0005789(endoplasmic reticulum membrane);GO:0006259(DNA metabolic process);GO:0006629(lipid metabolic process);GO:0006909(phagocytosis);GO:0016020(membrane);GO:0016021(integral component of membrane)…	00564(Glycerophospholipid metabolism);00565(Ether lipid metabolism);00565(Ether lipid metabolism)	K16860	EC:3.1.4.4	phospholipase D family, member 4 [Source:MGI Symbol;Acc:MGI:2144765]	protein_coding;retained_intron;processed_transcript	9.03343647515887	0.587899235124206	1.96151699451184	0.966600588099365	0.242844353264009	0.268431936164067	12.272672870213	3.61737758322445	0.00151680957147418	0.0797385160745944	up	yes
ENSMUSG00000047414	Flrt2	ENSMUST00000057324;ENSMUST00000110117	GO:0003007(heart morphogenesis);GO:0005104(fibroblast growth factor receptor binding);GO:0005515(protein binding);GO:0005576(extracellular region);GO:0005615(extracellular space);GO:0005783(endoplasmic reticulum);GO:0005789(endoplasmic reticulum membrane);GO:0005886(plasma membrane);GO:0005887(integral component of plasma membrane);GO:0005911(cell-cell junction);GO:0005925(focal adhesion);GO:0007…	NA	K16362	NA	fibronectin leucine rich transmembrane protein 2 [Source:MGI Symbol;Acc:MGI:3603594]	protein_coding	0.366598074601735	0.201099103872555	0.0529294305141821	0.0635406931744593	0.012243269524673	0.00603888511850797	18.7113421671586	4.22584114189231	0.00153204319113713	0.080251705301458	up	yes
ENSMUSG00000038393	Txnip	ENSMUST00000049093;ENSMUST00000074519;ENSMUST00000196871;ENSMUST00000151832;ENSMUST00000144639;ENSMUST00000128221	GO:0000122(negative regulation of transcription by RNA polymerase II);GO:0004857(enzyme inhibitor activity);GO:0005515(protein binding);GO:0005634(nucleus);GO:0005737(cytoplasm);GO:0005758(mitochondrial intermembrane space);GO:0005829(cytosol);GO:0006606(protein import into nucleus);GO:0006979(response to oxidative stress);GO:0007049(cell cycle);GO:0009612(response to mechanical stimulus);GO:0009…	04621(NOD-like receptor signaling pathway);04621(NOD-like receptor signaling pathway)	K20910	NA	thioredoxin interacting protein [Source:MGI Symbol;Acc:MGI:1889549]	protein_coding;processed_transcript;retained_intron	97.6941265789305	26.9991699436439	78.9339208706372	44.0797989490874	20.996478467179	20.5746836544989	2.97931310673089	1.57497974956622	0.00156536877156118	0.0816082379096894	up	yes
ENSMUSG00000017868	Sgk2	ENSMUST00000018012;ENSMUST00000117123;ENSMUST00000139053	GO:0000166(nucleotide binding);GO:0004672(protein kinase activity);GO:0004674(protein serine/threonine kinase activity);GO:0005524(ATP binding);GO:0005575(cellular_component);GO:0005634(nucleus);GO:0005654(nucleoplasm);GO:0005737(cytoplasm);GO:0006468(protein phosphorylation);GO:0015459(potassium channel regulator activity);GO:0016301(kinase activity);GO:0016310(phosphorylation);GO:0016740(transf…	04068(FoxO signaling pathway);04151(PI3K-Akt signaling pathway);04151(PI3K-Akt signaling pathway)	K13303	EC:2.7.11.1	serum/glucocorticoid regulated kinase 2 [Source:MGI Symbol;Acc:MGI:1351318]	protein_coding;retained_intron	1.12708140855803	0.272680456916764	1.80555464449004	0.636898678780774	0.104361774912075	0.0819971400937866	10.3086433740633	3.36578258023257	0.00156906818644116	0.0816082379096894	up	yes
ENSMUSG00000111709	Gm3776	ENSMUST00000217203	GO:0003674(molecular_function);GO:0004364(glutathione transferase activity);GO:0005515(protein binding);GO:0005575(cellular_component);GO:0005829(cytosol);GO:0006749(glutathione metabolic process);GO:0006805(xenobiotic metabolic process);GO:0008150(biological_process);GO:0016740(transferase activity)	NA	NA	NA	predicted gene 3776 [Source:MGI Symbol;Acc:MGI:3826440]	protein_coding	56.012043	32.869267	70.279243	35.821346	23.473181	8.015287	3.09608423947459	1.63044472542899	0.00159297572670071	0.0825589222032486	up	yes
ENSMUSG00000018920	Cxcl16	ENSMUST00000019064;ENSMUST00000154475;ENSMUST00000126391	GO:0005041(low-density lipoprotein particle receptor activity);GO:0005044(scavenger receptor activity);GO:0005125(cytokine activity);GO:0005615(extracellular space);GO:0006898(receptor-mediated endocytosis);GO:0006935(chemotaxis);GO:0007165(signal transduction);GO:0008009(chemokine activity);GO:0010818(T cell chemotaxis);GO:0016020(membrane);GO:0016021(integral component of membrane);GO:0030307(p…	NA	NA	NA	chemokine (C-X-C motif) ligand 16 [Source:MGI Symbol;Acc:MGI:1932682]	protein_coding;retained_intron;nonsense_mediated_decay	5.65976459748428	1.35770957000993	2.09669601886792	2.17267087785502	0.295294572989076	0.527476887123469	6.85903778351357	2.77800620288219	0.00160183848164007	0.0827259331345596	up	yes
ENSMUSG00000000739	Sult5a1	ENSMUST00000000755;ENSMUST00000146007;ENSMUST00000122819;ENSMUST00000152722;ENSMUST00000137998;ENSMUST00000126951	GO:0003674(molecular_function);GO:0005575(cellular_component);GO:0008146(sulfotransferase activity);GO:0008150(biological_process);GO:0016740(transferase activity);GO:0016740(transferase activity)	NA	NA	NA	sulfotransferase family 5A, member 1 [Source:MGI Symbol;Acc:MGI:1931463]	protein_coding;nonsense_mediated_decay;retained_intron	0.384292455532926	0.406370520932338	0.454200801312514	0.0909333865127857	0.5328621167685	3.25641024281512	0.176260378976473	-2.50421988272617	0.00163144857604626	0.0833680460401224	down	yes
ENSMUSG00000055172	C1ra	ENSMUST00000068593	GO:0002376(immune system process);GO:0004252(serine-type endopeptidase activity);GO:0005509(calcium ion binding);GO:0005615(extracellular space);GO:0006508(proteolysis);GO:0006958(complement activation, classical pathway);GO:0008233(peptidase activity);GO:0008236(serine-type peptidase activity);GO:0016787(hydrolase activity);GO:0031638(zymogen activation);GO:0045087(innate immune response)	04145(Phagosome);04610(Complement and coagulation cascades);05133(Pertussis);05150(Staphylococcus aureus infection);05322(Systemic lupus erythematosus)	K01330	EC:3.4.21.41	complement component 1, r subcomponent A [Source:MGI Symbol;Acc:MGI:1355313]	protein_coding	13.406793	9.484004	7.174667	7.366436	3.326744	3.265188	2.8392207322527	1.50549501424274	0.0016407152585703	0.0833680460401224	up	yes
ENSMUSG00000026837	Col5a1	ENSMUST00000028280;ENSMUST00000238851;ENSMUST00000145423	GO:0001568(blood vessel development);GO:0003007(heart morphogenesis);GO:0005201(extracellular matrix structural constituent);GO:0005515(protein binding);GO:0005576(extracellular region);GO:0005581(collagen trimer);GO:0005588(collagen type V trimer);GO:0005604(basement membrane);GO:0005615(extracellular space);GO:0007155(cell adhesion);GO:0008201(heparin binding);GO:0016477(cell migration);GO:0030…	04974(Protein digestion and absorption);04974(Protein digestion and absorption)	K19721	NA	collagen, type V, alpha 1 [Source:MGI Symbol;Acc:MGI:88457]	protein_coding	19.93161077474	20.4687221959341	7.70542061514196	8.2437866256572	2.36135442306344	5.67506308797757	3.5058868042916	1.80977941608504	0.00164759125366787	0.0833680460401224	up	yes
ENSMUSG00000060550	H2-Q7	ENSMUST00000116598;ENSMUST00000173788;ENSMUST00000071951;ENSMUST00000078205;ENSMUST00000076256;ENSMUST00000173016	GO:0002376(immune system process);GO:0002474(antigen processing and presentation of peptide antigen via MHC class I);GO:0002476(antigen processing and presentation of endogenous peptide antigen via MHC class Ib);GO:0005615(extracellular space);GO:0007566(embryo implantation);GO:0009897(external side of plasma membrane);GO:0016020(membrane);GO:0016021(integral component of membrane);GO:0030670(pha…	04144(Endocytosis);04145(Phagosome);04218(Cellular senescence);04514(Cell adhesion molecules (CAMs));04612(Antigen processing and presentation);04650(Natural killer cell mediated cytotoxicity);04940(Type I diabetes mellitus);05163(Human cytomegalovirus infection);05165(Human papillomavirus infection);05166(Human T-cell leukemia virus 1 infection);05167(Kaposi sarcoma-associated herpesvirus infect…	K06751	NA	histocompatibility 2, Q region locus 7 [Source:MGI Symbol;Acc:MGI:95936]	protein_coding;retained_intron	6.80613641148886	0.136271926143025	1.15318113622509	0.208503942555686	0.0713553622508793	0.0650554487690504	30.4378126422818	4.92779278081427	0.00165302159300493	0.0833680460401224	up	yes
ENSMUSG00000022416	Cacna1i	ENSMUST00000160424;ENSMUST00000162155;ENSMUST00000161863;ENSMUST00000162913;ENSMUST00000160175;ENSMUST00000162025	GO:0001518(voltage-gated sodium channel complex);GO:0005216(ion channel activity);GO:0005244(voltage-gated ion channel activity);GO:0005245(voltage-gated calcium channel activity);GO:0005248(voltage-gated sodium channel activity);GO:0005261(cation channel activity);GO:0005262(calcium channel activity);GO:0005623(cell);GO:0005886(plasma membrane);GO:0005891(voltage-gated calcium channel complex);G…	04010(MAPK signaling pathway);04020(Calcium signaling pathway);04713(Circadian entrainment);04925(Aldosterone synthesis and secretion);04927(Cortisol synthesis and secretion);04934(Cushing syndrome);04934(Cushing syndrome)	K04856	NA	calcium channel, voltage-dependent, alpha 1I subunit [Source:MGI Symbol;Acc:MGI:2178051]	protein_coding;nonsense_mediated_decay;processed_transcript	0.65613728969783	0.0001	0.129669162745893	0.0050878655445143	0.0001	0.0001	1977.48579497059	10.9494516159725	0.00165429589551278	0.0833680460401224	up	yes
ENSMUSG00000076609	Igkc	ENSMUST00000103410	NA	NA	NA	NA	immunoglobulin kappa constant [Source:MGI Symbol;Acc:MGI:96495]	IG_C_gene	424.006927	0.239337	54.599888	0.188315	0.266537	0.74284	237.292145055812	7.89052053440019	0.00166196596930362	0.0833680460401224	up	yes
ENSMUSG00000022484	Hoxc10	ENSMUST00000001699	GO:0000977(RNA polymerase II regulatory region sequence-specific DNA binding);GO:0001228(DNA-binding transcription activator activity, RNA polymerase II-specific);GO:0001501(skeletal system development);GO:0003677(DNA binding);GO:0005634(nucleus);GO:0005654(nucleoplasm);GO:0006355(regulation of transcription, DNA-templated);GO:0007275(multicellular organism development);GO:0009952(anterior/poster…	NA	K17444	NA	homeobox C10 [Source:MGI Symbol;Acc:MGI:96192]	protein_coding	1.162979	0.823371	0.740765	0.455818	0.099038	0.048852	10.7611501791872	3.42776037994995	0.00166219674969596	0.0833680460401224	up	yes
ENSMUSG00000035711	Dok3	ENSMUST00000047877;ENSMUST00000223944;ENSMUST00000223563	GO:0005515(protein binding);GO:0005737(cytoplasm);GO:0005886(plasma membrane);GO:0007265(Ras protein signal transduction);GO:0016020(membrane);GO:0016020(membrane)	NA	NA	NA	docking protein 3 [Source:MGI Symbol;Acc:MGI:1351490]	protein_coding;retained_intron	10.5700686803579	0.628683216754778	3.28413120577471	0.906665330215535	0.261306129320862	0.30878283651891	13.497497193647	3.7546200117144	0.00166573503490598	0.0833680460401224	up	yes
ENSMUSG00000030523	Trpm1	ENSMUST00000205434;ENSMUST00000205960;ENSMUST00000206107;ENSMUST00000206740;ENSMUST00000206263;ENSMUST00000205731;ENSMUST00000206706;ENSMUST00000085222;ENSMUST00000177102;ENSMUST00000205466;ENSMUST00000206453;ENSMUST00000205690;ENSMUST00000206277;ENSMUST00000205994;ENSMUST00000206000;ENSMUST00000206848;ENSMUST00000206314;ENSMUST00000205348;ENSMUST00000205728;ENSMUST00000205684;ENSMUST00000205939;…	GO:0005216(ion channel activity);GO:0005261(cation channel activity);GO:0005262(calcium channel activity);GO:0005623(cell);GO:0005886(plasma membrane);GO:0006811(ion transport);GO:0007165(signal transduction);GO:0007216(G protein-coupled glutamate receptor signaling pathway);GO:0007601(visual perception);GO:0016020(membrane);GO:0016021(integral component of membrane);GO:0034220(ion transmembrane …	NA	K04976	NA	transient receptor potential cation channel, subfamily M, member 1 [Source:MGI Symbol;Acc:MGI:1330305]	retained_intron;protein_coding;processed_transcript;nonsense_mediated_decay	23.7606054649396	6.43607716757087	35.4410956999186	6.54879510111217	5.08561841821511	3.44788775261088	4.22959636921163	2.08051999338752	0.00166750835102656	0.0833680460401224	up	yes
ENSMUSG00000020437	Myo1g	ENSMUST00000003459;ENSMUST00000134489;ENSMUST00000134639;ENSMUST00000146536;ENSMUST00000131823;ENSMUST00000156878;ENSMUST00000144725	GO:0000166(nucleotide binding);GO:0001891(phagocytic cup);GO:0002250(adaptive immune response);GO:0002376(immune system process);GO:0002456(T cell mediated immunity);GO:0003774(motor activity);GO:0003779(actin binding);GO:0005516(calmodulin binding);GO:0005524(ATP binding);GO:0005546(phosphatidylinositol-4,5-bisphosphate binding);GO:0005547(phosphatidylinositol-3,4,5-trisphosphate binding);GO:000…	NA	K10356	NA	myosin IG [Source:MGI Symbol;Acc:MGI:1927091]	protein_coding;retained_intron;nonsense_mediated_decay	4.71226030947247	0.129285596090269	0.793442674859853	0.218714149202242	0.0900804553686934	0.038664862153227	22.7336529292732	4.50675761536154	0.00167111239761342	0.0833680460401224	up	yes
ENSMUSG00000096596	Gm10591	ENSMUST00000178168	GO:0002548(monocyte chemotaxis);GO:0005125(cytokine activity);GO:0005576(extracellular region);GO:0005615(extracellular space);GO:0006935(chemotaxis);GO:0006954(inflammatory response);GO:0006955(immune response);GO:0007186(G protein-coupled receptor signaling pathway);GO:0008009(chemokine activity);GO:0009897(external side of plasma membrane);GO:0030593(neutrophil chemotaxis);GO:0030595(leukocyte…	04060(Cytokine-cytokine receptor interaction);04062(Chemokine signaling pathway);04064(NF-kappa B signaling pathway)	K16062	NA	predicted gene 10591 [Source:MGI Symbol;Acc:MGI:3711256]	protein_coding	42.558491	0.0001	5.679867	0.0001	0.0001	0.0001	120596.395	16.8798272556934	0.00168396003795457	0.0837242097514567	up	yes
ENSMUSG00000039264	Gimap3	ENSMUST00000204036;ENSMUST00000038811	GO:0000166(nucleotide binding);GO:0005515(protein binding);GO:0005525(GTP binding);GO:0005739(mitochondrion);GO:0005741(mitochondrial outer membrane);GO:0005783(endoplasmic reticulum);GO:0005789(endoplasmic reticulum membrane);GO:0016020(membrane);GO:0016021(integral component of membrane);GO:0033955(mitochondrial DNA inheritance);GO:0033955(mitochondrial DNA inheritance)	NA	NA	NA	GTPase, IMAP family member 3 [Source:MGI Symbol;Acc:MGI:1932723]	protein_coding	6.67690550291036	0.0174055471478463	0.880179690337602	0.045499470314319	0.0183411233993015	0.0001	206.603199970961	7.69071878931402	0.00174307599437667	0.0863428409791469	up	yes
ENSMUSG00000003273	Car11	ENSMUST00000003360;ENSMUST00000210872;ENSMUST00000210027;ENSMUST00000209796;ENSMUST00000211259	GO:0004089(carbonate dehydratase activity);GO:0005576(extracellular region);GO:0008150(biological_process);GO:0008270(zinc ion binding);GO:0016323(basolateral plasma membrane);GO:0016323(basolateral plasma membrane)	NA	NA	NA	carbonic anhydrase 11 [Source:MGI Symbol;Acc:MGI:1336193]	protein_coding;retained_intron;nonsense_mediated_decay	0.928925709241952	1.05877996365524	1.03515991588785	1.09504911370717	2.69314739719626	5.51966003167186	0.250700794957014	-1.99596152400979	0.0017484027934006	0.0863428409791469	down	yes
ENSMUSG00000017837	Nkiras2	ENSMUST00000142993;ENSMUST00000017981;ENSMUST00000107376;ENSMUST00000051947;ENSMUST00000155840;ENSMUST00000127547	GO:0000166(nucleotide binding);GO:0003924(GTPase activity);GO:0005525(GTP binding);GO:0005737(cytoplasm);GO:0007249(I-kappaB kinase/NF-kappaB signaling);GO:0007249(I-kappaB kinase/NF-kappaB signaling)	NA	K17197	NA	NFKB inhibitor interacting Ras-like protein 2 [Source:MGI Symbol;Acc:MGI:1919216]	protein_coding;processed_transcript	19.6946601721632	29.3395735735048	22.3856588376188	14.5817874779206	8.21114523784237	8.95931109782001	2.5043504488167	1.32443646138919	0.00175953476198796	0.08660099447677	up	yes
ENSMUSG00000063696	Gm8730	ENSMUST00000076373	NA	NA	NA	NA	predicted pseudogene 8730 [Source:MGI Symbol;Acc:MGI:3644565]	processed_pseudogene	83.133476	106.226593	35.819443	78.433777	25.786007	27.419907	2.85319117908584	1.51257641845079	0.00178329093505234	0.087476682757233	up	yes
ENSMUSG00000051506	Wdfy4	ENSMUST00000130509;ENSMUST00000061753;ENSMUST00000132153;ENSMUST00000159606	GO:0005515(protein binding);GO:0005768(endosome);GO:0005769(early endosome);GO:0005783(endoplasmic reticulum);GO:0006914(autophagy);GO:0019882(antigen processing and presentation);GO:0036037(CD8-positive, alpha-beta T cell activation);GO:0098586(cellular response to virus);GO:0098586(cellular response to virus)	NA	NA	NA	WD repeat and FYVE domain containing 4 [Source:MGI Symbol;Acc:MGI:3584510]	protein_coding	3.79695206065201	0.00859271304018196	0.542195876895375	0.132600791508719	0.00657596758908264	0.0303584806671721	60.6526109583558	5.92249784634352	0.00186269395498368	0.0910671074591522	up	yes
ENSMUSG00000098650	Gm28048	ENSMUST00000160826	GO:0005768(endosome);GO:0031398(positive regulation of protein ubiquitination);GO:0032434(regulation of proteasomal ubiquitin-dependent protein catabolic process);GO:0055070(copper ion homeostasis);GO:1902306(negative regulation of sodium ion transmembrane transport);GO:2000009(negative regulation of protein localization to cell surface)	NA	NA	NA	predicted gene, 28048 [Source:MGI Symbol;Acc:MGI:5547784]	protein_coding	0.008113	6.45579	0.0001	6.063265	0.004657	0.00331	786.19731391992	9.61874762450973	0.00188773709917676	0.0915080036057052	up	yes
ENSMUSG00000025185	Loxl4	ENSMUST00000026190;ENSMUST00000164786;ENSMUST00000171432;ENSMUST00000166128;ENSMUST00000164014	GO:0004720(protein-lysine 6-oxidase activity);GO:0005044(scavenger receptor activity);GO:0005507(copper ion binding);GO:0005576(extracellular region);GO:0005615(extracellular space);GO:0006897(endocytosis);GO:0016020(membrane);GO:0016491(oxidoreductase activity);GO:0016641(oxidoreductase activity, acting on the CH-NH2 group of donors, oxygen as acceptor);GO:0018057(peptidyl-lysine oxidation);GO:0…	NA	NA	NA	lysyl oxidase-like 4 [Source:MGI Symbol;Acc:MGI:1914823]	protein_coding;processed_transcript	0.245508432945644	0.679633701875148	0.101127406598623	0.636004298836933	0.165515410396392	6.64055103417992	0.122117074068605	-3.03366316686353	0.00188872818253378	0.0915080036057052	down	yes
ENSMUSG00000062515	Fabp4	ENSMUST00000029041;ENSMUST00000191757	GO:0001816(cytokine production);GO:0005324(long-chain fatty acid transporter activity);GO:0005504(fatty acid binding);GO:0005634(nucleus);GO:0005654(nucleoplasm);GO:0005737(cytoplasm);GO:0005829(cytosol);GO:0006469(negative regulation of protein kinase activity);GO:0006631(fatty acid metabolic process);GO:0008284(positive regulation of cell population proliferation);GO:0008289(lipid binding);GO:0…	03320(PPAR signaling pathway);04923(Regulation of lipolysis in adipocytes);04923(Regulation of lipolysis in adipocytes)	K08753	NA	fatty acid binding protein 4, adipocyte [Source:MGI Symbol;Acc:MGI:88038]	protein_coding;retained_intron	76.4608656072622	10.164280096458	62.7129498981956	25.0014295604812	6.74933715526844	12.842350332368	4.44932385922387	2.15358611381856	0.00189042920109966	0.0915080036057052	up	yes
ENSMUSG00000035930	Chst4	ENSMUST00000211894;ENSMUST00000212934;ENSMUST00000109222	GO:0000139(Golgi membrane);GO:0001517(N-acetylglucosamine 6-O-sulfotransferase activity);GO:0005802(trans-Golgi network);GO:0005975(carbohydrate metabolic process);GO:0006044(N-acetylglucosamine metabolic process);GO:0006790(sulfur compound metabolic process);GO:0008146(sulfotransferase activity);GO:0016020(membrane);GO:0016021(integral component of membrane);GO:0016740(transferase activity);GO:0…	00533(Glycosaminoglycan biosynthesis - keratan sulfate);00533(Glycosaminoglycan biosynthesis - keratan sulfate)	NA	NA	carbohydrate sulfotransferase 4 [Source:MGI Symbol;Acc:MGI:1349479]	protein_coding	2.8464035109553	0.0001	0.388551171779141	0.0219894469763365	0.0001	0.0001	8142.61032427694	12.9912756464996	0.00192625226675004	0.0929353355145489	up	yes
ENSMUSG00000027962	Vcam1	ENSMUST00000029574;ENSMUST00000196449;ENSMUST00000197031;ENSMUST00000196309	GO:0001666(response to hypoxia);GO:0002102(podosome);GO:0002526(acute inflammatory response);GO:0002544(chronic inflammatory response);GO:0005178(integrin binding);GO:0005615(extracellular space);GO:0005623(cell);GO:0005769(early endosome);GO:0005783(endoplasmic reticulum);GO:0005794(Golgi apparatus);GO:0005886(plasma membrane);GO:0005887(integral component of plasma membrane);GO:0005902(microvil…	04064(NF-kappa B signaling pathway);04514(Cell adhesion molecules (CAMs));04668(TNF signaling pathway);04670(Leukocyte transendothelial migration);04933(AGE-RAGE signaling pathway in diabetic complications);05143(African trypanosomiasis);05144(Malaria);05418(Fluid shear stress and atherosclerosis);05418(Fluid shear stress and atherosclerosis)	K06527	NA	vascular cell adhesion molecule 1 [Source:MGI Symbol;Acc:MGI:98926]	protein_coding;retained_intron	5.0688235205186	0.0607541882750846	0.62300313934611	0.619310255580609	0.037150124464487	0.103759838895152	22.6097961840274	4.49887608186321	0.00193655129944911	0.0931258947836727	up	yes
ENSMUSG00000022014	Epsti1	ENSMUST00000022591;ENSMUST00000169978;ENSMUST00000227903	GO:0003674(molecular_function);GO:0005575(cellular_component);GO:0008150(biological_process);GO:0008150(biological_process)	NA	NA	NA	epithelial stromal interaction 1 (breast) [Source:MGI Symbol;Acc:MGI:1915168]	protein_coding	9.6306126299009	0.0834111848341232	1.33040499526066	0.310658483412322	0.080317345971564	0.0582044549763033	40.986643314295	5.35708193721147	0.00195396477686033	0.0931968761158387	up	yes
ENSMUSG00000104213	Ighd	ENSMUST00000194162;ENSMUST00000192250	GO:0003823(antigen binding);GO:0006910(phagocytosis, recognition);GO:0006911(phagocytosis, engulfment);GO:0006958(complement activation, classical pathway);GO:0009897(external side of plasma membrane);GO:0016020(membrane);GO:0016021(integral component of membrane);GO:0016064(immunoglobulin mediated immune response);GO:0016446(somatic hypermutation of immunoglobulin genes);GO:0019815(B cell recept…	NA	NA	NA	immunoglobulin heavy constant delta [Source:MGI Symbol;Acc:MGI:96447]	IG_C_gene	83.0720331273684	0.0238610621052632	8.64426976736842	0.0264113242105263	0.120237776842105	0.0245416389473684	316.918585355021	8.30796845729953	0.0019541655260687	0.0931968761158387	up	yes
ENSMUSG00000069792	Wfdc17	ENSMUST00000092836	GO:0004867(serine-type endopeptidase inhibitor activity);GO:0005575(cellular_component);GO:0005576(extracellular region);GO:0008150(biological_process);GO:0010466(negative regulation of peptidase activity);GO:0010951(negative regulation of endopeptidase activity);GO:0030414(peptidase inhibitor activity)	NA	NA	NA	WAP four-disulfide core domain 17 [Source:MGI Symbol;Acc:MGI:3649773]	protein_coding	28.391245	49.516441	6.831372	24.17098	6.628901	2.073569	6.25742105402259	2.6455681844452	0.00196001476972808	0.0931968761158387	up	yes
ENSMUSG00000073421	H2-Ab1	ENSMUST00000235980;ENSMUST00000040828;ENSMUST00000236643;ENSMUST00000174875;ENSMUST00000237429;ENSMUST00000237342;ENSMUST00000237866;ENSMUST00000173103	GO:0002250(adaptive immune response);GO:0002344(B cell affinity maturation);GO:0002376(immune system process);GO:0002381(immunoglobulin production involved in immunoglobulin mediated immune response);GO:0002455(humoral immune response mediated by circulating immunoglobulin);GO:0002504(antigen processing and presentation of peptide or polysaccharide antigen via MHC class II);GO:0002579(positive re…	04145(Phagosome);04514(Cell adhesion molecules (CAMs));04612(Antigen processing and presentation);04640(Hematopoietic cell lineage);04658(Th1 and Th2 cell differentiation);04659(Th17 cell differentiation);04672(Intestinal immune network for IgA production);04940(Type I diabetes mellitus);05140(Leishmaniasis);05145(Toxoplasmosis);05150(Staphylococcus aureus infection);05152(Tuberculosis);05164(Inf…	K06752	NA	histocompatibility 2, class II antigen A, beta 1 [Source:MGI Symbol;Acc:MGI:103070]	retained_intron;protein_coding;processed_transcript	85.2319961518692	0.368673900311526	11.0820479653427	1.28567131347352	0.0628532009345794	0.820188447429906	55.4721226979769	5.79369102762034	0.00196344410716535	0.0931968761158387	up	yes
ENSMUSG00000091736	Yy2	ENSMUST00000065806	GO:0000790(nuclear chromatin);GO:0000978(RNA polymerase II proximal promoter sequence-specific DNA binding);GO:0000987(proximal promoter sequence-specific DNA binding);GO:0003676(nucleic acid binding);GO:0003677(DNA binding);GO:0005634(nucleus);GO:0005667(transcription factor complex);GO:0006357(regulation of transcription by RNA polymerase II);GO:0031519(PcG protein complex);GO:0043565(sequence-…	NA	K09201	NA	Yy2 transcription factor [Source:MGI Symbol;Acc:MGI:3837947]	protein_coding	0.274955	0.002275	1.118884	0.481381	0.001962	0.011979	67.3371709346532	6.0733312047627	0.0019968450147578	0.09447653494017	up	yes
ENSMUSG00000015568	Lpl	ENSMUST00000015712;ENSMUST00000213071;ENSMUST00000101463;ENSMUST00000169749;ENSMUST00000168401	GO:0004465(lipoprotein lipase activity);GO:0004806(triglyceride lipase activity);GO:0005102(signaling receptor binding);GO:0005509(calcium ion binding);GO:0005515(protein binding);GO:0005576(extracellular region);GO:0005615(extracellular space);GO:0005886(plasma membrane);GO:0006629(lipid metabolic process);GO:0006631(fatty acid metabolic process);GO:0006633(fatty acid biosynthetic process);GO:00…	00561(Glycerolipid metabolism);03320(PPAR signaling pathway);04979(Cholesterol metabolism);05010(Alzheimer disease);05010(Alzheimer disease)	K01059	EC:3.1.1.34	lipoprotein lipase [Source:MGI Symbol;Acc:MGI:96820]	protein_coding;retained_intron;processed_transcript;nonsense_mediated_decay	6.60774664382516	0.122240000572628	5.62067901927849	0.668665347489979	0.0316243838518801	0.300280196411529	19.6130631894771	4.29374296969068	0.00209016838165729	0.0983688214694119	up	yes
ENSMUSG00000022102	Dok2	ENSMUST00000022698;ENSMUST00000164691;ENSMUST00000171864;ENSMUST00000171481;ENSMUST00000169106;ENSMUST00000168355;ENSMUST00000165654;ENSMUST00000169599	GO:0005068(transmembrane receptor protein tyrosine kinase adaptor activity);GO:0005515(protein binding);GO:0007169(transmembrane receptor protein tyrosine kinase signaling pathway);GO:0007265(Ras protein signal transduction);GO:0043409(negative regulation of MAPK cascade);GO:0043409(negative regulation of MAPK cascade)	NA	NA	NA	docking protein 2 [Source:MGI Symbol;Acc:MGI:1332623]	protein_coding;retained_intron;processed_transcript	2.97933295451413	1.02306197139904	1.06051438662991	0.415779077188146	0.0854134793246037	0.183648575120606	10.1810870377615	3.34781970151343	0.00209254248937003	0.0983688214694119	up	yes
ENSMUSG00000020143	Dock2	ENSMUST00000093193;ENSMUST00000101364;ENSMUST00000101365;ENSMUST00000157036;ENSMUST00000143540;ENSMUST00000127846;ENSMUST00000154178	GO:0001766(membrane raft polarization);GO:0001768(establishment of T cell polarity);GO:0001771(immunological synapse formation);GO:0002277(myeloid dendritic cell activation involved in immune response);GO:0005085(guanyl-nucleotide exchange factor activity);GO:0005096(GTPase activator activity);GO:0005515(protein binding);GO:0005737(cytoplasm);GO:0005856(cytoskeleton);GO:0006935(chemotaxis);GO:000…	04062(Chemokine signaling pathway);04666(Fc gamma R-mediated phagocytosis);04666(Fc gamma R-mediated phagocytosis)	K12367	NA	dedicator of cyto-kinesis 2 [Source:MGI Symbol;Acc:MGI:2149010]	protein_coding;retained_intron;nonsense_mediated_decay	2.6062808185558	0.071753873785558	0.478735671597374	0.104941874135667	0.0537816600437637	0.0141570182056893	24.0048255435457	4.58525254605254	0.00210019306576865	0.0983688214694119	up	yes
ENSMUSG00000073878	Gm13304	ENSMUST00000098123	GO:0002548(monocyte chemotaxis);GO:0005125(cytokine activity);GO:0005576(extracellular region);GO:0005615(extracellular space);GO:0006935(chemotaxis);GO:0006954(inflammatory response);GO:0006955(immune response);GO:0007186(G protein-coupled receptor signaling pathway);GO:0008009(chemokine activity);GO:0009897(external side of plasma membrane);GO:0030593(neutrophil chemotaxis);GO:0030595(leukocyte…	04060(Cytokine-cytokine receptor interaction);04062(Chemokine signaling pathway);04064(NF-kappa B signaling pathway)	K16062	NA	predicted gene 13304 [Source:MGI Symbol;Acc:MGI:3710514]	protein_coding	30.557398	0.0001	4.726495	0.0001	0.0001	0.0001	88210.2325	16.428658399513	0.0021059391792047	0.0983688214694119	up	yes
ENSMUSG00000052316	Lrrc15	ENSMUST00000064606	GO:0001968(fibronectin binding);GO:0005515(protein binding);GO:0005518(collagen binding);GO:0005615(extracellular space);GO:0009986(cell surface);GO:0016020(membrane);GO:0016021(integral component of membrane);GO:0030335(positive regulation of cell migration);GO:0031012(extracellular matrix);GO:0043236(laminin binding);GO:0046813(receptor-mediated virion attachment to host cell);GO:0062023(collag…	NA	NA	NA	leucine rich repeat containing 15 [Source:MGI Symbol;Acc:MGI:1921738]	protein_coding	2.773996	2.767095	0.915062	0.901025	0.267007	0.359937	5.86749215240915	2.55274400718935	0.00213263988823848	0.0992997753675991	up	yes
ENSMUSG00000074743	Thbd	ENSMUST00000099270	GO:0004888(transmembrane signaling receptor activity);GO:0005509(calcium ion binding);GO:0005615(extracellular space);GO:0005774(vacuolar membrane);GO:0005886(plasma membrane);GO:0005887(integral component of plasma membrane);GO:0007565(female pregnancy);GO:0007596(blood coagulation);GO:0007599(hemostasis);GO:0009986(cell surface);GO:0010165(response to X-ray);GO:0016020(membrane);GO:0016021(inte…	04610(Complement and coagulation cascades);04933(AGE-RAGE signaling pathway in diabetic complications);05418(Fluid shear stress and atherosclerosis)	K03907	NA	thrombomodulin [Source:MGI Symbol;Acc:MGI:98736]	protein_coding	2.223287	1.405014	0.879972	0.792131	0.164323	0.222113	6.85806187829291	2.77780092134902	0.00216234940717	0.100364489730893	up	yes
ENSMUSG00000020120	Plek	ENSMUST00000102881;ENSMUST00000020321;ENSMUST00000156101	GO:0002244(hematopoietic progenitor cell differentiation);GO:0002576(platelet degranulation);GO:0005080(protein kinase C binding);GO:0005737(cytoplasm);GO:0005886(plasma membrane);GO:0006904(vesicle docking involved in exocytosis);GO:0007229(integrin-mediated signaling pathway);GO:0010572(positive regulation of platelet activation);GO:0010920(negative regulation of inositol phosphate biosynthetic…	NA	K19993	NA	pleckstrin [Source:MGI Symbol;Acc:MGI:1860485]	protein_coding	2.96996595742309	1.86231017454302	0.919801460543914	1.36684625167187	0.177333968345965	0.393660347079804	6.23379572428281	2.64011087995642	0.00217231756487472	0.100482917395933	up	yes
ENSMUSG00000030546	Plin1	ENSMUST00000205915;ENSMUST00000178257;ENSMUST00000206083;ENSMUST00000205747;ENSMUST00000205553;ENSMUST00000205413;ENSMUST00000032762	GO:0005515(protein binding);GO:0005783(endoplasmic reticulum);GO:0005811(lipid droplet);GO:0005829(cytosol);GO:0006629(lipid metabolic process);GO:0016042(lipid catabolic process);GO:0016042(lipid catabolic process)	03320(PPAR signaling pathway);04371(Apelin signaling pathway);04714(Thermogenesis);04923(Regulation of lipolysis in adipocytes);04923(Regulation of lipolysis in adipocytes)	K08768	NA	perilipin 1 [Source:MGI Symbol;Acc:MGI:1890505]	protein_coding	5.14819132437083	0.0477672067111207	4.92382812389761	0.0941819625725962	0.0189034091202409	0.0900852241342224	46.8579534973381	5.55022204132668	0.00217860283165657	0.100482917395933	up	yes
ENSMUSG00000037999	Arap2	ENSMUST00000076623;ENSMUST00000160620;ENSMUST00000200549;ENSMUST00000159470;ENSMUST00000201373;ENSMUST00000161911;ENSMUST00000160419	GO:0005096(GTPase activator activity);GO:0005515(protein binding);GO:0005547(phosphatidylinositol-3,4,5-trisphosphate binding);GO:0007165(signal transduction);GO:0043547(positive regulation of GTPase activity);GO:0043547(positive regulation of GTPase activity)	04144(Endocytosis);04144(Endocytosis)	K18440	NA	ArfGAP with RhoGAP domain, ankyrin repeat and PH domain 2 [Source:MGI Symbol;Acc:MGI:2684416]	protein_coding;retained_intron;processed_transcript	0.920844007710224	0.695444062083367	0.570803152598185	1.56639027138382	2.20541923933821	2.63767524206891	0.387508596847057	-1.367699778072	0.00219416006161558	0.100748493994	down	yes
ENSMUSG00000000983	Wfdc18	ENSMUST00000001009;ENSMUST00000135654;ENSMUST00000139762	GO:0005576(extracellular region);GO:0010466(negative regulation of peptidase activity);GO:0030414(peptidase inhibitor activity);GO:0030414(peptidase inhibitor activity)	NA	NA	NA	WAP four-disulfide core domain 18 [Source:MGI Symbol;Acc:MGI:107506]	protein_coding;nonsense_mediated_decay;retained_intron	1.38823127377049	0.0001	1.27484982131148	0.0396731360655738	0.0001	0.0001	6757.13557786886	12.7221960868822	0.0022038661817784	0.100748493994	up	yes
ENSMUSG00000042190	Cmklr1	ENSMUST00000047936;ENSMUST00000142854;ENSMUST00000151460;ENSMUST00000132065	GO:0002430(complement receptor mediated signaling pathway);GO:0004875(complement receptor activity);GO:0004930(G protein-coupled receptor activity);GO:0005623(cell);GO:0005886(plasma membrane);GO:0006935(chemotaxis);GO:0006954(inflammatory response);GO:0007165(signal transduction);GO:0007186(G protein-coupled receptor signaling pathway);GO:0007200(phospholipase C-activating G protein-coupled rece…	NA	K04245	NA	chemokine-like receptor 1 [Source:MGI Symbol;Acc:MGI:109603]	protein_coding;processed_transcript	2.32135912881455	0.813579805164319	0.812236066901408	0.902993686032864	0.0412630011737089	0.211250261737089	9.60378997721497	3.2636038539907	0.00220496806245817	0.100748493994	up	yes
ENSMUSG00000078570	1110065P20Rik	ENSMUST00000185036;ENSMUST00000137769;ENSMUST00000184704;ENSMUST00000125776;ENSMUST00000163946;ENSMUST00000106190	GO:0003674(molecular_function);GO:0005575(cellular_component);GO:0008150(biological_process);GO:0008150(biological_process)	NA	NA	NA	RIKEN cDNA 1110065P20 gene [Source:MGI Symbol;Acc:MGI:1916170]	protein_coding;retained_intron	3.63955037699372	5.44734640019333	3.65497802803287	10.1819058168197	11.2124229797003	20.3821449381344	0.362780410253679	-1.46283154087571	0.00221290116360071	0.100796960765626	down	yes
ENSMUSG00000051351	Zfp46	ENSMUST00000130223;ENSMUST00000144217;ENSMUST00000132649;ENSMUST00000069195;ENSMUST00000130658	GO:0003676(nucleic acid binding);GO:0003677(DNA binding);GO:0005634(nucleus);GO:0005654(nucleoplasm);GO:0005829(cytosol);GO:0006355(regulation of transcription, DNA-templated);GO:0046872(metal ion binding);GO:0046872(metal ion binding)	05168(Herpes simplex virus 1 infection);05168(Herpes simplex virus 1 infection)	K09228	NA	zinc finger protein 46 [Source:MGI Symbol;Acc:MGI:99192]	protein_coding;processed_transcript	0.210329651381427	0.211936039524175	0.261388280122794	0.128005062356101	0.197573450115119	2.05052341864927	0.180521365574119	-2.46975849775458	0.00222389606818616	0.100984159851661	down	yes
ENSMUSG00000026938	Fcna	ENSMUST00000028307;ENSMUST00000142371	GO:0002376(immune system process);GO:0002752(cell surface pattern recognition receptor signaling pathway);GO:0005576(extracellular region);GO:0005581(collagen trimer);GO:0005886(plasma membrane);GO:0007186(G protein-coupled receptor signaling pathway);GO:0016020(membrane);GO:0030246(carbohydrate binding);GO:0031232(extrinsic component of external side of plasma membrane);GO:0038187(pattern recogn…	NA	K10104	NA	ficolin A [Source:MGI Symbol;Acc:MGI:1340905]	protein_coding;processed_transcript	4.364587	9.244671	1.50876105676856	3.835299	0.572604	0.688605	7.51394814688468	2.9095711600986	0.00226052764835431	0.10220796798516	up	yes
ENSMUSG00000044017	Adgrd1	ENSMUST00000056617;ENSMUST00000155590;ENSMUST00000156437	GO:0004888(transmembrane signaling receptor activity);GO:0004930(G protein-coupled receptor activity);GO:0005886(plasma membrane);GO:0005887(integral component of plasma membrane);GO:0007166(cell surface receptor signaling pathway);GO:0007186(G protein-coupled receptor signaling pathway);GO:0007189(adenylate cyclase-activating G protein-coupled receptor signaling pathway);GO:0016020(membrane);GO:…	NA	K08465	NA	adhesion G protein-coupled receptor D1 [Source:MGI Symbol;Acc:MGI:3041203]	protein_coding;retained_intron	1.38425763333734	2.72448724960942	0.357627560870088	0.361827800144213	0.0336789420742699	0.184623525417618	11.0585104681432	3.46708516898233	0.00226478418184884	0.10220796798516	up	yes
ENSMUSG00000032348	Gsta4	ENSMUST00000034903;ENSMUST00000213215	GO:0004364(glutathione transferase activity);GO:0005515(protein binding);GO:0005737(cytoplasm);GO:0005739(mitochondrion);GO:0006749(glutathione metabolic process);GO:0006805(xenobiotic metabolic process);GO:0008144(drug binding);GO:0009635(response to herbicide);GO:0010043(response to zinc ion);GO:0016740(transferase activity);GO:0035094(response to nicotine);GO:0043295(glutathione binding);GO:00…	00480(Glutathione metabolism);00980(Metabolism of xenobiotics by cytochrome P450);00982(Drug metabolism - cytochrome P450);00983(Drug metabolism - other enzymes);01524(Platinum drug resistance);05200(Pathways in cancer);05204(Chemical carcinogenesis);05225(Hepatocellular carcinoma);05418(Fluid shear stress and atherosclerosis);05418(Fluid shear stress and atherosclerosis)	K00799	EC:2.5.1.18	glutathione S-transferase, alpha 4 [Source:MGI Symbol;Acc:MGI:1309515]	protein_coding	57.2310398191153	53.9467142022117	83.7252296327014	59.695470221169	33.5387805150079	22.1812448206951	2.28462256021321	1.19195583903093	0.00228045814432532	0.102599630683495	up	yes
ENSMUSG00000037649	H2-DMa	ENSMUST00000236322;ENSMUST00000236938;ENSMUST00000237402;ENSMUST00000237476;ENSMUST00000235408;ENSMUST00000042121;ENSMUST00000173907;ENSMUST00000235910	GO:0002250(adaptive immune response);GO:0002376(immune system process);GO:0002503(peptide antigen assembly with MHC class II protein complex);GO:0002504(antigen processing and presentation of peptide or polysaccharide antigen via MHC class II);GO:0006955(immune response);GO:0009986(cell surface);GO:0016020(membrane);GO:0016021(integral component of membrane);GO:0019882(antigen processing and pres…	04145(Phagosome);04514(Cell adhesion molecules (CAMs));04612(Antigen processing and presentation);04640(Hematopoietic cell lineage);04658(Th1 and Th2 cell differentiation);04659(Th17 cell differentiation);04672(Intestinal immune network for IgA production);04940(Type I diabetes mellitus);05140(Leishmaniasis);05145(Toxoplasmosis);05150(Staphylococcus aureus infection);05152(Tuberculosis);05164(Inf…	K06752	NA	histocompatibility 2, class II, locus DMa [Source:MGI Symbol;Acc:MGI:95921]	protein_coding;processed_transcript;retained_intron	11.764122511891	0.416470550464037	1.60975526595128	0.630644591647332	0.167763462006961	0.246072765951276	17.4235506049134	4.1229667439754	0.00230030259299843	0.102632065554299	up	yes
ENSMUSG00000042684	Npl	ENSMUST00000041874;ENSMUST00000187747	GO:0003824(catalytic activity);GO:0005575(cellular_component);GO:0005737(cytoplasm);GO:0005975(carbohydrate metabolic process);GO:0008747(N-acetylneuraminate lyase activity);GO:0016829(lyase activity);GO:0019262(N-acetylneuraminate catabolic process);GO:0042802(identical protein binding);GO:0042802(identical protein binding)	NA	NA	NA	N-acetylneuraminate pyruvate lyase [Source:MGI Symbol;Acc:MGI:1921341]	protein_coding;retained_intron	2.18082287234043	1.34869442924688	0.750137279635258	1.30848529888551	0.162687451874367	0.240947612293144	6.92226763256248	2.79124472085998	0.00230163098006724	0.102632065554299	up	yes
ENSMUSG00000024679	Ms4a6d	ENSMUST00000025582;ENSMUST00000155669;ENSMUST00000125291;ENSMUST00000135351	GO:0016020(membrane);GO:0016021(integral component of membrane);GO:0016021(integral component of membrane)	NA	K22191	NA	membrane-spanning 4-domains, subfamily A, member 6D [Source:MGI Symbol;Acc:MGI:1916024]	protein_coding;processed_transcript;retained_intron	6.34743274236311	5.5906963481268	3.24683372449568	5.14987894639769	0.591607959654179	1.34921433198847	5.23871810648169	2.38921383319946	0.00230779200084254	0.102632065554299	up	yes
ENSMUSG00000030468	Siglecg	ENSMUST00000005592;ENSMUST00000124885;ENSMUST00000154322;ENSMUST00000131744;ENSMUST00000124502;ENSMUST00000123042	GO:0002244(hematopoietic progenitor cell differentiation);GO:0002250(adaptive immune response);GO:0002376(immune system process);GO:0005515(protein binding);GO:0005886(plasma membrane);GO:0007155(cell adhesion);GO:0016020(membrane);GO:0016021(integral component of membrane);GO:0019902(phosphatase binding);GO:0030246(carbohydrate binding);GO:0030888(regulation of B cell proliferation);GO:0033691(s…	NA	K06749	NA	sialic acid binding Ig-like lectin G [Source:MGI Symbol;Acc:MGI:2443630]	protein_coding;retained_intron	3.59304582459426	0.0141495316271327	0.391873316271327	0.0104411729088639	0.00979979005409904	0.0001	202.504791692094	7.66181223539487	0.00230916899385822	0.102632065554299	up	yes
ENSMUSG00000053838	Nudcd3	ENSMUST00000066496;ENSMUST00000135631;ENSMUST00000109805;ENSMUST00000140700	GO:0005737(cytoplasm);GO:0005868(cytoplasmic dynein complex);GO:0006457(protein folding);GO:0032502(developmental process);GO:0051082(unfolded protein binding);GO:0060271(cilium assembly);GO:1905793(protein localization to pericentriolar material);GO:1905793(protein localization to pericentriolar material)	NA	NA	NA	NudC domain containing 3 [Source:MGI Symbol;Acc:MGI:2144158]	protein_coding;processed_transcript;retained_intron	10.6793370915948	10.3476498994766	8.96382228448276	10.6582640486453	18.9079733018781	18.6372179028633	0.541335281827864	-0.885405675319364	0.00234842557213977	0.104032121327122	down	no
ENSMUSG00000002249	Tead3	ENSMUST00000127212;ENSMUST00000146668;ENSMUST00000156862;ENSMUST00000154873;ENSMUST00000114799;ENSMUST00000226172;ENSMUST00000219703;ENSMUST00000233330;ENSMUST00000151557	GO:0003677(DNA binding);GO:0003700(DNA-binding transcription factor activity);GO:0005634(nucleus);GO:0006355(regulation of transcription, DNA-templated);GO:0035329(hippo signaling);GO:0045944(positive regulation of transcription by RNA polymerase II);GO:0045944(positive regulation of transcription by RNA polymerase II)	04390(Hippo signaling pathway);04392(Hippo signaling pathway - multiple species);04392(Hippo signaling pathway - multiple species)	NA	NA	TEA domain family member 3 [Source:MGI Symbol;Acc:MGI:109241]	retained_intron;protein_coding;processed_transcript	1.15021849910634	1.39110694444444	0.991248743521001	1.20107962004766	1.80860760679178	4.89372810485553	0.353134639234297	-1.50170975184005	0.00235485540878193	0.104032121327122	down	yes
ENSMUSG00000030579	Tyrobp	ENSMUST00000207982;ENSMUST00000032800;ENSMUST00000208125	GO:0002274(myeloid leukocyte activation);GO:0002281(macrophage activation involved in immune response);GO:0002282(microglial cell activation involved in immune response);GO:0002283(neutrophil activation involved in immune response);GO:0002376(immune system process);GO:0005102(signaling receptor binding);GO:0005515(protein binding);GO:0005623(cell);GO:0005886(plasma membrane);GO:0007229(integrin-m…	04380(Osteoclast differentiation);04650(Natural killer cell mediated cytotoxicity);04650(Natural killer cell mediated cytotoxicity)	K07992	NA	TYRO protein tyrosine kinase binding protein [Source:MGI Symbol;Acc:MGI:1277211]	protein_coding;nonsense_mediated_decay	32.1414490029985	7.26636128035982	9.09092803898051	9.21613441529235	1.71152480509745	2.78661426536732	6.41541666826097	2.68154296846577	0.00237679751146726	0.104686153455526	up	yes
ENSMUSG00000018008	Cyth4	ENSMUST00000043069;ENSMUST00000230583;ENSMUST00000231168;ENSMUST00000230705;ENSMUST00000229295;ENSMUST00000229256;ENSMUST00000229796;ENSMUST00000231176;ENSMUST00000229717;ENSMUST00000231180;ENSMUST00000229248;ENSMUST00000229233;ENSMUST00000230041	GO:0005085(guanyl-nucleotide exchange factor activity);GO:0005086(ARF guanyl-nucleotide exchange factor activity);GO:0005886(plasma membrane);GO:0008289(lipid binding);GO:0016020(membrane);GO:0032012(regulation of ARF protein signal transduction);GO:0032012(regulation of ARF protein signal transduction)	04072(Phospholipase D signaling pathway);04144(Endocytosis);04144(Endocytosis)	K18441	NA	cytohesin 4 [Source:MGI Symbol;Acc:MGI:2441702]	protein_coding;retained_intron;nonsense_mediated_decay;processed_transcript	3.23598771464513	0.495510007282839	0.899550408236229	1.13489037447034	0.203933199682203	0.243751611493644	6.43972987322293	2.68700017300835	0.00240791720328665	0.105739286289237	up	yes
ENSMUSG00000070691	Runx3	ENSMUST00000056977;ENSMUST00000140642;ENSMUST00000119564;ENSMUST00000156478;ENSMUST00000137027;ENSMUST00000127109	GO:0000122(negative regulation of transcription by RNA polymerase II);GO:0000790(nuclear chromatin);GO:0000977(RNA polymerase II regulatory region sequence-specific DNA binding);GO:0000981(DNA-binding transcription factor activity, RNA polymerase II-specific);GO:0001503(ossification);GO:0002062(chondrocyte differentiation);GO:0003677(DNA binding);GO:0003700(DNA-binding transcription factor activi…	04658(Th1 and Th2 cell differentiation);05169(Epstein-Barr virus infection);05169(Epstein-Barr virus infection)	K09279	NA	runt related transcription factor 3 [Source:MGI Symbol;Acc:MGI:102672]	protein_coding;processed_transcript;retained_intron	1.29289824585249	0.112662395362782	0.182277059364381	0.453516140515691	0.0377896198281031	0.0273813072156706	15.6615375420716	3.96915394834865	0.00246806656621602	0.108057111422956	up	yes
ENSMUSG00000005397	Nid1	ENSMUST00000005532;ENSMUST00000222436;ENSMUST00000222142	GO:0005201(extracellular matrix structural constituent);GO:0005509(calcium ion binding);GO:0005515(protein binding);GO:0005518(collagen binding);GO:0005576(extracellular region);GO:0005604(basement membrane);GO:0005615(extracellular space);GO:0005886(plasma membrane);GO:0007155(cell adhesion);GO:0007160(cell-matrix adhesion);GO:0010811(positive regulation of cell-substrate adhesion);GO:0017147(Wn…	NA	K06826	NA	nidogen 1 [Source:MGI Symbol;Acc:MGI:97342]	protein_coding;retained_intron	9.87039121590091	13.5873437188535	6.31802116073743	10.2067968444476	2.59178190018724	4.73923852671756	2.72694322288366	1.4472846625132	0.002475606127238	0.108064628179166	up	yes
ENSMUSG00000019987	Arg1	ENSMUST00000020161;ENSMUST00000218260;ENSMUST00000220186	GO:0000050(urea cycle);GO:0001889(liver development);GO:0001938(positive regulation of endothelial cell proliferation);GO:0002250(adaptive immune response);GO:0002376(immune system process);GO:0004053(arginase activity);GO:0005615(extracellular space);GO:0005737(cytoplasm);GO:0005741(mitochondrial outer membrane);GO:0005829(cytosol);GO:0006525(arginine metabolic process);GO:0007565(female pregnan…	00220(Arginine biosynthesis);00330(Arginine and proline metabolism);05146(Amoebiasis);05146(Amoebiasis)	K01476	EC:3.5.3.1	arginase, liver [Source:MGI Symbol;Acc:MGI:88070]	protein_coding;retained_intron	2.89106088016158	5.28892123249551	1.36826506418312	1.79232153411131	0.525249378815081	0.312113055206463	6.77160107152582	2.75949698370551	0.00250217668078524	0.108614720250012	up	yes
ENSMUSG00000072214	Sept5	ENSMUST00000231244;ENSMUST00000232653;ENSMUST00000231956;ENSMUST00000231622;ENSMUST00000096987	GO:0000166(nucleotide binding);GO:0001725(stress fiber);GO:0003924(GTPase activity);GO:0005515(protein binding);GO:0005525(GTP binding);GO:0005737(cytoplasm);GO:0005856(cytoskeleton);GO:0005886(plasma membrane);GO:0005938(cell cortex);GO:0005940(septin ring);GO:0007049(cell cycle);GO:0008021(synaptic vesicle);GO:0015630(microtubule cytoskeleton);GO:0017157(regulation of exocytosis);GO:0019003(GDP…	05012(Parkinson disease);05012(Parkinson disease)	K04557	NA	septin 5 [Source:MGI Symbol;Acc:MGI:1195461]	nonsense_mediated_decay;protein_coding	2.69403141455939	1.90201659514687	1.32149271724138	4.48093881660281	2.06842407381865	16.3959413591315	0.28158236960026	-1.82837108792399	0.00250301871170002	0.108614720250012	down	yes
ENSMUSG00000049866	Arl4c	ENSMUST00000159814;ENSMUST00000187810;ENSMUST00000051236	GO:0000166(nucleotide binding);GO:0005525(GTP binding);GO:0005737(cytoplasm);GO:0005829(cytosol);GO:0005886(plasma membrane);GO:0006886(intracellular protein transport);GO:0016020(membrane);GO:0016192(vesicle-mediated transport);GO:0030175(filopodium);GO:0032456(endocytic recycling);GO:0042995(cell projection);GO:0043014(alpha-tubulin binding);GO:0043014(alpha-tubulin binding)	NA	K07945	NA	ADP-ribosylation factor-like 4C [Source:MGI Symbol;Acc:MGI:2445172]	protein_coding;nonsense_mediated_decay	1.50206342989803	1.20367195083758	0.661529700291333	0.791556651675164	0.112614674435543	0.220208354151493	6.24779744111748	2.64334768084346	0.00254608351214945	0.110157542397333	up	yes
ENSMUSG00000029287	Tgfbr3	ENSMUST00000031224;ENSMUST00000138469;ENSMUST00000146591;ENSMUST00000136882	GO:0001666(response to hypoxia);GO:0001837(epithelial to mesenchymal transition);GO:0005024(transforming growth factor beta-activated receptor activity);GO:0005114(type II transforming growth factor beta receptor binding);GO:0005160(transforming growth factor beta receptor binding);GO:0005576(extracellular region);GO:0005615(extracellular space);GO:0005737(cytoplasm);GO:0005887(integral component…	NA	K05843	NA	transforming growth factor, beta receptor III [Source:MGI Symbol;Acc:MGI:104637]	protein_coding;processed_transcript;retained_intron	2.51042442307105	1.88944110710466	0.809655632085562	0.730436279908327	0.366119332161956	0.156610279297173	5.68167300259594	2.50631580246929	0.002560826317295	0.110469528222841	up	yes
ENSMUSG00000027204	Fbn1	ENSMUST00000028633;ENSMUST00000148272;ENSMUST00000103234	GO:0001501(skeletal system development);GO:0001527(microfibril);GO:0001656(metanephros development);GO:0001822(kidney development);GO:0005178(integrin binding);GO:0005179(hormone activity);GO:0005201(extracellular matrix structural constituent);GO:0005509(calcium ion binding);GO:0005515(protein binding);GO:0005576(extracellular region);GO:0005604(basement membrane);GO:0005615(extracellular space)…	NA	K06825	NA	fibrillin 1 [Source:MGI Symbol;Acc:MGI:95489]	protein_coding;retained_intron	5.90881787326847	11.9493181910455	2.29028714709763	3.26497794170514	0.740083079897757	1.97115131752968	4.31784894277909	2.11031277246753	0.00257129255520926	0.110595741663502	up	yes
ENSMUSG00000048163	Selplg	ENSMUST00000100874;ENSMUST00000201931;ENSMUST00000202555;ENSMUST00000199109;ENSMUST00000201194;ENSMUST00000198891	GO:0016020(membrane);GO:0016021(integral component of membrane);GO:0030246(carbohydrate binding);GO:0030246(carbohydrate binding)	04514(Cell adhesion molecules (CAMs));05150(Staphylococcus aureus infection);05150(Staphylococcus aureus infection)	K06544	NA	selectin, platelet (p-selectin) ligand [Source:MGI Symbol;Acc:MGI:106689]	protein_coding;retained_intron	3.41408222331461	0.503976642790262	0.65099703511236	0.456706471207865	0.165804319522472	0.0436602387640449	11.9966891142286	3.58456439592503	0.0025820045857519	0.110731758067904	up	yes
ENSMUSG00000052087	Rgs14	ENSMUST00000063771;ENSMUST00000149858;ENSMUST00000224185;ENSMUST00000135851	GO:0000278(mitotic cell cycle);GO:0000922(spindle pole);GO:0001965(G-protein alpha-subunit binding);GO:0005092(GDP-dissociation inhibitor activity);GO:0005096(GTPase activator activity);GO:0005515(protein binding);GO:0005634(nucleus);GO:0005737(cytoplasm);GO:0005813(centrosome);GO:0005815(microtubule organizing center);GO:0005819(spindle);GO:0005856(cytoskeleton);GO:0005874(microtubule);GO:000588…	04015(Rap1 signaling pathway);04015(Rap1 signaling pathway)	K17706	NA	regulator of G-protein signaling 14 [Source:MGI Symbol;Acc:MGI:1859709]	protein_coding;nonsense_mediated_decay;retained_intron	1.91123395329087	4.93493080160415	0.941904865770229	10.5078198631753	10.4819369011559	24.9847713800425	0.257930470157835	-1.95494588147725	0.00260626091046519	0.111446148028551	down	yes
ENSMUSG00000041538	H2-Ob	ENSMUST00000095342;ENSMUST00000237064;ENSMUST00000173764;ENSMUST00000172952;ENSMUST00000173681;ENSMUST00000167280;ENSMUST00000236838	GO:0002250(adaptive immune response);GO:0002376(immune system process);GO:0002504(antigen processing and presentation of peptide or polysaccharide antigen via MHC class II);GO:0002587(negative regulation of antigen processing and presentation of peptide antigen via MHC class II);GO:0005764(lysosome);GO:0006955(immune response);GO:0016020(membrane);GO:0016021(integral component of membrane);GO:001…	04145(Phagosome);04514(Cell adhesion molecules (CAMs));04612(Antigen processing and presentation);04640(Hematopoietic cell lineage);04658(Th1 and Th2 cell differentiation);04659(Th17 cell differentiation);04672(Intestinal immune network for IgA production);04940(Type I diabetes mellitus);05140(Leishmaniasis);05145(Toxoplasmosis);05150(Staphylococcus aureus infection);05152(Tuberculosis);05164(Inf…	K06752	NA	histocompatibility 2, O region beta locus [Source:MGI Symbol;Acc:MGI:95925]	protein_coding;retained_intron;processed_transcript	3.25177583494424	0.0001	0.492033364312268	0.0001	0.0001	0.0001	9360.02299814127	13.1922963592639	0.00265380124400023	0.112627318382041	up	yes
ENSMUSG00000024300	Myo1f	ENSMUST00000087605;ENSMUST00000173426;ENSMUST00000173372;ENSMUST00000235099;ENSMUST00000174695	GO:0000166(nucleotide binding);GO:0003774(motor activity);GO:0003779(actin binding);GO:0005515(protein binding);GO:0005524(ATP binding);GO:0016459(myosin complex);GO:0016459(myosin complex)	NA	K10356	NA	myosin IF [Source:MGI Symbol;Acc:MGI:107711]	protein_coding;retained_intron;nonsense_mediated_decay	2.30176967142857	0.228017084305835	0.434055679678068	0.17040854305835	0.046843032193159	0.0585880919517103	14.8639740109579	3.89374797923032	0.00265523966342918	0.112627318382041	up	yes
ENSMUSG00000005615	Pcyt1a	ENSMUST00000079791;ENSMUST00000231920;ENSMUST00000115140;ENSMUST00000115137;ENSMUST00000123199;ENSMUST00000104893;ENSMUST00000141772;ENSMUST00000141421	GO:0003824(catalytic activity);GO:0004105(choline-phosphate cytidylyltransferase activity);GO:0005515(protein binding);GO:0005516(calmodulin binding);GO:0005635(nuclear envelope);GO:0005737(cytoplasm);GO:0005783(endoplasmic reticulum);GO:0005789(endoplasmic reticulum membrane);GO:0005829(cytosol);GO:0005886(plasma membrane);GO:0006629(lipid metabolic process);GO:0006656(phosphatidylcholine biosyn…	00440(Phosphonate and phosphinate metabolism);00564(Glycerophospholipid metabolism);05231(Choline metabolism in cancer);05231(Choline metabolism in cancer)	K00968	EC:2.7.7.15	phosphate cytidylyltransferase 1, choline, alpha isoform [Source:MGI Symbol;Acc:MGI:88557]	protein_coding;retained_intron	11.2154362761738	3.54379317120885	11.4545468559093	12.3440540238802	2.87519937978953	3.77801545534269	2.89768414838854	1.53490034769424	0.00266214660442705	0.112627318382041	up	yes
ENSMUSG00000020053	Igf1	ENSMUST00000095360;ENSMUST00000105300;ENSMUST00000062862;ENSMUST00000122386;ENSMUST00000121952;ENSMUST00000126490;ENSMUST00000121161;ENSMUST00000122100	GO:0000187(activation of MAPK activity);GO:0001649(osteoblast differentiation);GO:0001775(cell activation);GO:0001932(regulation of protein phosphorylation);GO:0001974(blood vessel remodeling);GO:0002683(negative regulation of immune system process);GO:0005158(insulin receptor binding);GO:0005159(insulin-like growth factor receptor binding);GO:0005178(integrin binding);GO:0005179(hormone activity…	01521(EGFR tyrosine kinase inhibitor resistance);01522(Endocrine resistance);04010(MAPK signaling pathway);04014(Ras signaling pathway);04015(Rap1 signaling pathway);04066(HIF-1 signaling pathway);04068(FoxO signaling pathway);04114(Oocyte meiosis);04115(p53 signaling pathway);04150(mTOR signaling pathway);04151(PI3K-Akt signaling pathway);04152(AMPK signaling pathway);04211(Longevity regulating …	K05459	NA	insulin-like growth factor 1 [Source:MGI Symbol;Acc:MGI:96432]	protein_coding	1.45975758319871	0.0638097471728594	0.497265194365913	0.340430541397415	0.0001	0.0392210537156704	30.0254296745089	4.90811298644184	0.00266459940537043	0.112627318382041	up	yes
ENSMUSG00000021678	F2rl1	ENSMUST00000022185	GO:0001965(G-protein alpha-subunit binding);GO:0002286(T cell activation involved in immune response);GO:0002376(immune system process);GO:0002690(positive regulation of leukocyte chemotaxis);GO:0002741(positive regulation of cytokine secretion involved in immune response);GO:0003104(positive regulation of glomerular filtration);GO:0004930(G protein-coupled receptor activity);GO:0005623(cell);GO:…	04080(Neuroactive ligand-receptor interaction);04750(Inflammatory mediator regulation of TRP channels);05143(African trypanosomiasis)	NA	NA	coagulation factor II (thrombin) receptor-like 1 [Source:MGI Symbol;Acc:MGI:101910]	protein_coding	0.616061	0.814196	0.063297	0.180478	0.031859	0.0001	26.1903063299853	4.71096102888538	0.00268567946895466	0.113192128652753	up	yes
ENSMUSG00000087461	C230014O12Rik	ENSMUST00000134921;ENSMUST00000149707	NA	NA	NA	NA	RIKEN cDNA C230014O12 gene [Source:MGI Symbol;Acc:MGI:3045377]	lncRNA	0.22386753592617	0.424595404087014	0.169220142386289	0.42691869215557	0.297818797626895	3.34829427290705	0.170675147818822	-2.55067509351521	0.00270150387686629	0.113532829117472	down	yes
ENSMUSG00000055805	Fmnl1	ENSMUST00000042286;ENSMUST00000218163;ENSMUST00000129726;ENSMUST00000107027;ENSMUST00000126425;ENSMUST00000154871;ENSMUST00000021322	GO:0003779(actin binding);GO:0005522(profilin binding);GO:0005737(cytoplasm);GO:0005829(cytosol);GO:0005886(plasma membrane);GO:0006929(substrate-dependent cell migration);GO:0007010(cytoskeleton organization);GO:0008360(regulation of cell shape);GO:0009987(cellular process);GO:0016020(membrane);GO:0016043(cellular component organization);GO:0016477(cell migration);GO:0017048(Rho GTPase binding);…	NA	NA	NA	formin-like 1 [Source:MGI Symbol;Acc:MGI:1888994]	protein_coding;processed_transcript;retained_intron	6.59804360867786	0.575242444535407	1.47417238108883	0.82890073720835	0.279959733115023	0.26024054768727	8.77115350387858	3.13276658553125	0.00271125229521702	0.113616964039851	up	yes
ENSMUSG00000047880	Cxcr5	ENSMUST00000215293;ENSMUST00000179828;ENSMUST00000213357;ENSMUST00000215661;ENSMUST00000062215	GO:0004930(G protein-coupled receptor activity);GO:0005623(cell);GO:0005886(plasma membrane);GO:0006935(chemotaxis);GO:0006955(immune response);GO:0007165(signal transduction);GO:0007186(G protein-coupled receptor signaling pathway);GO:0007204(positive regulation of cytosolic calcium ion concentration);GO:0009897(external side of plasma membrane);GO:0016020(membrane);GO:0016021(integral component…	04060(Cytokine-cytokine receptor interaction);04062(Chemokine signaling pathway);04062(Chemokine signaling pathway)	K04190	NA	chemokine (C-X-C motif) receptor 5 [Source:MGI Symbol;Acc:MGI:103567]	protein_coding;processed_transcript	6.08529000720288	0.0001	0.653503781512605	0.0001	0.0001	0.0001	16847.4844717887	14.0402455756451	0.00274836761094421	0.11484418162313	up	yes
ENSMUSG00000099041	Gm28035	ENSMUST00000139454	GO:0002329(pre-B cell differentiation);GO:0005225(volume-sensitive anion channel activity);GO:0005253(anion channel activity);GO:0005623(cell);GO:0005886(plasma membrane);GO:0005887(integral component of plasma membrane);GO:0006811(ion transport);GO:0006820(anion transport);GO:0006884(cell volume homeostasis);GO:0006970(response to osmotic stress);GO:0009986(cell surface);GO:0015698(inorganic ani…	NA	NA	NA	predicted gene, 28035 [Source:MGI Symbol;Acc:MGI:5547771]	nonsense_mediated_decay	0.215062	0.004296	0.485503	0.122503	0.0001	0.006005	67.7611793611794	6.08238707941164	0.00281879016440915	0.117330210958147	up	yes
ENSMUSG00000071715	Ncf4	ENSMUST00000147303;ENSMUST00000096357;ENSMUST00000126028;ENSMUST00000146147;ENSMUST00000133618;ENSMUST00000148646	GO:0005515(protein binding);GO:0005737(cytoplasm);GO:0005768(endosome);GO:0005829(cytosol);GO:0006801(superoxide metabolic process);GO:0006909(phagocytosis);GO:0008289(lipid binding);GO:0010008(endosome membrane);GO:0016020(membrane);GO:0016176(superoxide-generating NADPH oxidase activator activity);GO:0032266(phosphatidylinositol-3-phosphate binding);GO:0035091(phosphatidylinositol binding);GO:0…	04145(Phagosome);04380(Osteoclast differentiation);04670(Leukocyte transendothelial migration);05140(Leishmaniasis);05140(Leishmaniasis)	K08012	NA	neutrophil cytosolic factor 4 [Source:MGI Symbol;Acc:MGI:109186]	retained_intron;protein_coding	7.97468487425743	2.15283871485149	2.50457631237624	2.00982241782178	0.618577590594059	0.506055516831683	6.50964399973159	2.70257864725183	0.00282386067145469	0.117330210958147	up	yes
ENSMUSG00000028600	Podn	ENSMUST00000145491;ENSMUST00000106708;ENSMUST00000106709;ENSMUST00000124265;ENSMUST00000146851;ENSMUST00000130026;ENSMUST00000147597;ENSMUST00000044248	GO:0005515(protein binding);GO:0005518(collagen binding);GO:0005576(extracellular region);GO:0005615(extracellular space);GO:0005737(cytoplasm);GO:0008285(negative regulation of cell population proliferation);GO:0030336(negative regulation of cell migration);GO:0030336(negative regulation of cell migration)	NA	NA	NA	podocan [Source:MGI Symbol;Acc:MGI:2674939]	processed_transcript;protein_coding	1.35306197775176	0.702412318969555	0.973067361358314	0.81320922295082	0.182944776112412	0.139412925526932	5.95883216298742	2.57502961294312	0.00285850223117698	0.117945258111808	up	yes
ENSMUSG00000022901	Cd86	ENSMUST00000089620;ENSMUST00000154485;ENSMUST00000145506;ENSMUST00000135280	GO:0002224(toll-like receptor signaling pathway);GO:0002250(adaptive immune response);GO:0002376(immune system process);GO:0002668(negative regulation of T cell anergy);GO:0005102(signaling receptor binding);GO:0005886(plasma membrane);GO:0006955(immune response);GO:0007165(signal transduction);GO:0007166(cell surface receptor signaling pathway);GO:0009897(external side of plasma membrane);GO:000…	04514(Cell adhesion molecules (CAMs));04620(Toll-like receptor signaling pathway);04672(Intestinal immune network for IgA production);04940(Type I diabetes mellitus);05167(Kaposi sarcoma-associated herpesvirus infection);05202(Transcriptional misregulation in cancer);05320(Autoimmune thyroid disease);05322(Systemic lupus erythematosus);05323(Rheumatoid arthritis);05330(Allograft rejection);05332(…	K05413	NA	CD86 antigen [Source:MGI Symbol;Acc:MGI:101773]	protein_coding;processed_transcript	1.86706802786124	0.0740380999726851	0.332034760174816	0.0927404252936356	0.0001	0.0254732231630702	46.2570028466122	5.53159988662002	0.00286133377572246	0.117945258111808	up	yes
ENSMUSG00000030745	Il21r	ENSMUST00000206234;ENSMUST00000033000;ENSMUST00000206103	GO:0004888(transmembrane signaling receptor activity);GO:0004896(cytokine receptor activity);GO:0005515(protein binding);GO:0016020(membrane);GO:0016021(integral component of membrane);GO:0019221(cytokine-mediated signaling pathway);GO:0019221(cytokine-mediated signaling pathway)	04060(Cytokine-cytokine receptor interaction);04630(Jak-STAT signaling pathway);04659(Th17 cell differentiation);05321(Inflammatory bowel disease (IBD));05321(Inflammatory bowel disease (IBD))	K05075	NA	interleukin 21 receptor [Source:MGI Symbol;Acc:MGI:1890475]	nonsense_mediated_decay;protein_coding	2.40973346209386	0.172325720818291	0.485901618231047	0.15953488898917	0.0001	0.0420842090854392	38.2547849077299	5.25756830624589	0.00286278801989524	0.117945258111808	up	yes
ENSMUSG00000038525	Armc10	ENSMUST00000095495;ENSMUST00000072896;ENSMUST00000148873;ENSMUST00000146599;ENSMUST00000139521	GO:0002039(p53 binding);GO:0005739(mitochondrion);GO:0005783(endoplasmic reticulum);GO:0005789(endoplasmic reticulum membrane);GO:0016020(membrane);GO:0016021(integral component of membrane);GO:0040008(regulation of growth);GO:0040010(positive regulation of growth rate);GO:0043066(negative regulation of apoptotic process);GO:0050692(DBD domain binding);GO:1902254(negative regulation of intrinsic …	NA	NA	NA	armadillo repeat containing 10 [Source:MGI Symbol;Acc:MGI:1914461]	protein_coding;processed_transcript;retained_intron	4.1842218329909	2.99948017346639	9.34120278837687	3.39573246786029	13.5783108306428	10.5296341400059	0.413155026007976	-1.27524487671197	0.00288831748743851	0.118663732740226	down	yes
ENSMUSG00000024696	Lpxn	ENSMUST00000025601;ENSMUST00000235690	GO:0002102(podosome);GO:0003712(transcription coregulator activity);GO:0005515(protein binding);GO:0005634(nucleus);GO:0005737(cytoplasm);GO:0005829(cytosol);GO:0005886(plasma membrane);GO:0005925(focal adhesion);GO:0007155(cell adhesion);GO:0007162(negative regulation of cell adhesion);GO:0016020(membrane);GO:0016607(nuclear speck);GO:0030054(cell junction);GO:0033628(regulation of cell adhesion…	NA	NA	NA	leupaxin [Source:MGI Symbol;Acc:MGI:2147677]	protein_coding	3.00805205586592	0.944968498324022	1.10525153519553	1.12439117709497	0.209183790502793	0.178362427374302	7.97667862732335	2.99578815429801	0.00293559511995608	0.120269200068145	up	yes
ENSMUSG00000024924	Vldlr	ENSMUST00000167487;ENSMUST00000172302;ENSMUST00000164746;ENSMUST00000163729;ENSMUST00000025866;ENSMUST00000047645;ENSMUST00000164509;ENSMUST00000165761	GO:0005509(calcium ion binding);GO:0005515(protein binding);GO:0005615(extracellular space);GO:0005634(nucleus);GO:0005905(clathrin-coated pit);GO:0006629(lipid metabolic process);GO:0006869(lipid transport);GO:0006897(endocytosis);GO:0006898(receptor-mediated endocytosis);GO:0008202(steroid metabolic process);GO:0008203(cholesterol metabolic process);GO:0009986(cell surface);GO:0016020(membrane)…	NA	NA	NA	very low density lipoprotein receptor [Source:MGI Symbol;Acc:MGI:98935]	protein_coding;processed_transcript;nonsense_mediated_decay;retained_intron	0.858148234505364	1.00949914362336	0.518882228843862	1.08414599016687	2.47749492421534	2.08946906257449	0.379976238829402	-1.39601889000164	0.00299498511288165	0.12236057562851	down	yes
ENSMUSG00000002104	Rapsn	ENSMUST00000050323;ENSMUST00000128008;ENSMUST00000111446;ENSMUST00000111445	GO:0005515(protein binding);GO:0005737(cytoplasm);GO:0005794(Golgi apparatus);GO:0005813(centrosome);GO:0005829(cytosol);GO:0005856(cytoskeleton);GO:0005886(plasma membrane);GO:0007268(chemical synaptic transmission);GO:0007271(synaptic transmission, cholinergic);GO:0016020(membrane);GO:0030054(cell junction);GO:0031594(neuromuscular junction);GO:0033130(acetylcholine receptor binding);GO:0035255…	NA	NA	NA	receptor-associated protein of the synapse [Source:MGI Symbol;Acc:MGI:99422]	protein_coding;retained_intron	33.0316294561598	20.6273599289678	35.0415268346282	26.184592236404	12.172888399556	12.7706790244173	2.3029005134555	1.20345208727292	0.00300707302773328	0.122513166938233	up	yes
ENSMUSG00000024672	Ms4a7	ENSMUST00000067532;ENSMUST00000056035;ENSMUST00000025574;ENSMUST00000162785;ENSMUST00000159269	GO:0003674(molecular_function);GO:0005575(cellular_component);GO:0008150(biological_process);GO:0016020(membrane);GO:0016021(integral component of membrane);GO:0016021(integral component of membrane)	NA	K22191	NA	membrane-spanning 4-domains, subfamily A, member 7 [Source:MGI Symbol;Acc:MGI:1918846]	protein_coding;retained_intron	1.66006305367168	0.322796765102178	0.761791574219627	0.602532900965641	0.0106144459914664	0.124320251291264	12.4029784827906	3.6326147095607	0.00301793961520747	0.122615291790161	up	yes
ENSMUSG00000018569	Cldn7	ENSMUST00000018713;ENSMUST00000151515;ENSMUST00000108597;ENSMUST00000108596;ENSMUST00000060651	GO:0005198(structural molecule activity);GO:0005515(protein binding);GO:0005886(plasma membrane);GO:0005923(bicellular tight junction);GO:0007162(negative regulation of cell adhesion);GO:0008284(positive regulation of cell population proliferation);GO:0016020(membrane);GO:0016021(integral component of membrane);GO:0016323(basolateral plasma membrane);GO:0016327(apicolateral plasma membrane);GO:00…	04514(Cell adhesion molecules (CAMs));04530(Tight junction);04670(Leukocyte transendothelial migration);05160(Hepatitis C);05160(Hepatitis C)	K06087	NA	claudin 7 [Source:MGI Symbol;Acc:MGI:1859285]	protein_coding	0.832945667864476	0.0001	0.851541092402464	0.0114770251540041	0.0001	0.0001	4240.15946355236	12.0499028072218	0.00302803816230372	0.122685734051129	up	yes
ENSMUSG00000040552	C3ar1	ENSMUST00000042081	GO:0001850(complement component C3a binding);GO:0002430(complement receptor mediated signaling pathway);GO:0002462(tolerance induction to nonself antigen);GO:0004875(complement receptor activity);GO:0004876(complement component C3a receptor activity);GO:0004930(G protein-coupled receptor activity);GO:0005623(cell);GO:0005886(plasma membrane);GO:0006935(chemotaxis);GO:0006954(inflammatory response…	04080(Neuroactive ligand-receptor interaction);04610(Complement and coagulation cascades);05150(Staphylococcus aureus infection)	K04009	NA	complement component 3a receptor 1 [Source:MGI Symbol;Acc:MGI:1097680]	protein_coding	1.135184	0.961788	0.557285	0.673964	0.098814	0.159744	6.43612071566148	2.68619138545429	0.00305492702658762	0.12309743801894	up	yes
ENSMUSG00000040747	Cd53	ENSMUST00000038845	GO:0001772(immunological synapse);GO:0005886(plasma membrane);GO:0005887(integral component of plasma membrane);GO:0005911(cell-cell junction);GO:0009986(cell surface);GO:0016020(membrane);GO:0016021(integral component of membrane);GO:0030054(cell junction);GO:1901741(positive regulation of myoblast fusion)	NA	NA	NA	CD53 antigen [Source:MGI Symbol;Acc:MGI:88341]	protein_coding	15.24584	2.908059	3.39713	2.075036	0.777719	0.86207	7.20399545307354	2.84879727066252	0.00305498516662536	0.12309743801894	up	yes
ENSMUSG00000025510	Cd151	ENSMUST00000177840;ENSMUST00000058746;ENSMUST00000106000;ENSMUST00000209892;ENSMUST00000209698;ENSMUST00000211071;ENSMUST00000210308;ENSMUST00000210058;ENSMUST00000211522;ENSMUST00000209988	GO:0005178(integrin binding);GO:0005515(protein binding);GO:0005604(basement membrane);GO:0005887(integral component of plasma membrane);GO:0009986(cell surface);GO:0016020(membrane);GO:0016021(integral component of membrane);GO:0016477(cell migration);GO:0030335(positive regulation of cell migration);GO:0042098(T cell proliferation);GO:0044319(wound healing, spreading of cells);GO:0045807(positi…	NA	K06537	NA	CD151 antigen [Source:MGI Symbol;Acc:MGI:1096360]	protein_coding;retained_intron	36.5066208015323	44.1957255468807	62.3105263159431	46.8538909744619	71.4453984629697	112.619320174754	0.515760883030805	-0.955225736257097	0.00310948543080552	0.123702318498669	down	no
ENSMUSG00000051048	P4ha3	ENSMUST00000138465;ENSMUST00000139790;ENSMUST00000148620;ENSMUST00000208565;ENSMUST00000057023	GO:0004656(procollagen-proline 4-dioxygenase activity);GO:0005506(iron ion binding);GO:0005515(protein binding);GO:0005783(endoplasmic reticulum);GO:0016491(oxidoreductase activity);GO:0016702(oxidoreductase activity, acting on single donors with incorporation of molecular oxygen, incorporation of two atoms of oxygen);GO:0016705(oxidoreductase activity, acting on paired donors, with incorporation…	00330(Arginine and proline metabolism);00330(Arginine and proline metabolism)	K00472	EC:1.14.11.2	procollagen-proline, 2-oxoglutarate 4-dioxygenase (proline 4-hydroxylase), alpha polypeptide III [Source:MGI Symbol;Acc:MGI:2444049]	protein_coding;nonsense_mediated_decay;retained_intron;processed_transcript	1.26186606794258	0.786628214673046	0.56770870430622	0.389381813397129	0.0707325157894737	0.108072146411483	8.40466004443729	3.07118946584772	0.00311099755952736	0.123702318498669	up	yes
ENSMUSG00000031760	Mt3	ENSMUST00000211915;ENSMUST00000211930;ENSMUST00000034211	GO:0001666(response to hypoxia);GO:0001934(positive regulation of protein phosphorylation);GO:0005507(copper ion binding);GO:0005615(extracellular space);GO:0005623(cell);GO:0005634(nucleus);GO:0005737(cytoplasm);GO:0005741(mitochondrial outer membrane);GO:0005791(rough endoplasmic reticulum);GO:0005829(cytosol);GO:0005840(ribosome);GO:0005874(microtubule);GO:0005886(plasma membrane);GO:0006112(e…	NA	K14740	NA	metallothionein 3 [Source:MGI Symbol;Acc:MGI:97173]	protein_coding	0.199438409005629	0.309317415572233	0.0001	0.390959818949343	0.875766633208255	3.29532736116323	0.107863266176862	-3.21272446942692	0.00313177553946218	0.123702318498669	down	yes
ENSMUSG00000056069	Otulinl	ENSMUST00000226145;ENSMUST00000226170;ENSMUST00000100739;ENSMUST00000232492;ENSMUST00000231473;ENSMUST00000226581	GO:0003674(molecular_function);GO:0005634(nucleus);GO:0005635(nuclear envelope);GO:0005737(cytoplasm);GO:0005783(endoplasmic reticulum);GO:0005789(endoplasmic reticulum membrane);GO:0006508(proteolysis);GO:0008150(biological_process);GO:0016020(membrane);GO:0042406(extrinsic component of endoplasmic reticulum membrane);GO:0042406(extrinsic component of endoplasmic reticulum membrane)	NA	NA	NA	OTU deubiquitinase with linear linkage specificity like [Source:MGI Symbol;Acc:MGI:2687281]	protein_coding;retained_intron;nonsense_mediated_decay	2.1053720145017	0.651561357605677	0.722936282011725	0.625166743289108	0.133518532860228	0.135210226473311	7.63788067862351	2.93317238190036	0.00314266179476964	0.123702318498669	up	yes
ENSMUSG00000032702	Kank1	ENSMUST00000146647;ENSMUST00000049400;ENSMUST00000137260;ENSMUST00000155788	GO:0005515(protein binding);GO:0005634(nucleus);GO:0005737(cytoplasm);GO:0005856(cytoskeleton);GO:0005886(plasma membrane);GO:0008013(beta-catenin binding);GO:0008283(cell population proliferation);GO:0010977(negative regulation of neuron projection development);GO:0030036(actin cytoskeleton organization);GO:0030177(positive regulation of Wnt signaling pathway);GO:0030336(negative regulation of c…	NA	K22808	NA	KN motif and ankyrin repeat domains 1 [Source:MGI Symbol;Acc:MGI:2147707]	protein_coding;processed_transcript;retained_intron	2.71179162828414	2.96343755546546	2.02424287074278	3.55310575835225	3.42378863720402	10.1434026190399	0.414698134651339	-1.269866536998	0.00314404018387447	0.123702318498669	down	yes
ENSMUSG00000044770	Scml4	ENSMUST00000063063;ENSMUST00000153091;ENSMUST00000130511;ENSMUST00000136841;ENSMUST00000127675;ENSMUST00000105495;ENSMUST00000157071;ENSMUST00000125576;ENSMUST00000105494	GO:0003674(molecular_function);GO:0005515(protein binding);GO:0005634(nucleus);GO:0008150(biological_process);GO:0008150(biological_process)	NA	K11466	NA	Scm polycomb group protein like 4 [Source:MGI Symbol;Acc:MGI:2446140]	protein_coding;retained_intron;processed_transcript	0.368846304466019	0.537447908996764	0.176821497734628	0.878554086990291	0.788602130226537	3.22441383598706	0.244413405616051	-2.0326046784484	0.00314820490652504	0.123702318498669	down	yes
ENSMUSG00000000058	Cav2	ENSMUST00000000058;ENSMUST00000115462;ENSMUST00000115459	GO:0000139(Golgi membrane);GO:0000149(SNARE binding);GO:0001937(negative regulation of endothelial cell proliferation);GO:0001938(positive regulation of endothelial cell proliferation);GO:0002080(acrosomal membrane);GO:0002095(caveolar macromolecular signaling complex);GO:0005634(nucleus);GO:0005635(nuclear envelope);GO:0005637(nuclear inner membrane);GO:0005737(cytoplasm);GO:0005783(endoplasmic …	04144(Endocytosis);04510(Focal adhesion);05100(Bacterial invasion of epithelial cells);05205(Proteoglycans in cancer);05418(Fluid shear stress and atherosclerosis);05418(Fluid shear stress and atherosclerosis)	K12958	NA	caveolin 2 [Source:MGI Symbol;Acc:MGI:107571]	protein_coding	10.5709496995502	10.1347602164918	7.92072700989505	10.8266578926537	22.7733540983508	15.7227105556222	0.512430233755322	-0.964572496643213	0.00314924098865386	0.123702318498669	down	no
ENSMUSG00000000706	Btn1a1	ENSMUST00000041674;ENSMUST00000225831;ENSMUST00000110434	GO:0001817(regulation of cytokine production);GO:0005102(signaling receptor binding);GO:0005515(protein binding);GO:0009897(external side of plasma membrane);GO:0016020(membrane);GO:0016021(integral component of membrane);GO:0031324(negative regulation of cellular metabolic process);GO:0046007(negative regulation of activated T cell proliferation);GO:0050710(negative regulation of cytokine secret…	NA	K06712	NA	butyrophilin, subfamily 1, member A1 [Source:MGI Symbol;Acc:MGI:103118]	protein_coding;processed_transcript	1.92065290968682	0.0001	1.04430502840495	0.0001	0.0001	0.0001	7412.89484522943	12.8558213310099	0.00314998687864745	0.123702318498669	up	yes
ENSMUSG00000050761	Gp1bb	ENSMUST00000051160;ENSMUST00000167388	GO:0005887(integral component of plasma membrane);GO:0007155(cell adhesion);GO:0007596(blood coagulation);GO:0007599(hemostasis);GO:0016020(membrane);GO:0016021(integral component of membrane);GO:0042802(identical protein binding);GO:0042802(identical protein binding)	04512(ECM-receptor interaction);04611(Platelet activation);04640(Hematopoietic cell lineage);04640(Hematopoietic cell lineage)	K06262	NA	glycoprotein Ib, beta polypeptide [Source:MGI Symbol;Acc:MGI:107852]	protein_coding	0.0380455055103019	0.504663342117873	0.0497912386200288	0.0401774604695736	0.23695228174413	3.27307353665549	0.090124343730076	-3.47193934083943	0.00315116802920998	0.123702318498669	down	yes
ENSMUSG00000044134	Pheta1	ENSMUST00000056654;ENSMUST00000198271;ENSMUST00000198155	GO:0001881(receptor recycling);GO:0005768(endosome);GO:0005769(early endosome);GO:0005794(Golgi apparatus);GO:0005802(trans-Golgi network);GO:0005829(cytosol);GO:0007032(endosome organization);GO:0030136(clathrin-coated vesicle);GO:0031410(cytoplasmic vesicle);GO:0042147(retrograde transport, endosome to Golgi);GO:0042803(protein homodimerization activity);GO:0055037(recycling endosome);GO:005503…	NA	NA	NA	PH domain containing endocytic trafficking adaptor 1 [Source:MGI Symbol;Acc:MGI:2442708]	protein_coding	5.54304130016584	6.61829547014925	4.83567348963516	0.925902110696517	7.18801986111111	23.6396996272803	0.290694749207704	-1.78242308244459	0.00315433743222896	0.123702318498669	down	yes
ENSMUSG00000014773	Dll1	ENSMUST00000014917;ENSMUST00000129395;ENSMUST00000143460;ENSMUST00000152416;ENSMUST00000124196;ENSMUST00000140784	GO:0001701(in utero embryonic development);GO:0001756(somitogenesis);GO:0001757(somite specification);GO:0001947(heart looping);GO:0002315(marginal zone B cell differentiation);GO:0003323(type B pancreatic cell development);GO:0005112(Notch binding);GO:0005509(calcium ion binding);GO:0005515(protein binding);GO:0005634(nucleus);GO:0005886(plasma membrane);GO:0005912(adherens junction);GO:0007154(…	01522(Endocrine resistance);04330(Notch signaling pathway);04658(Th1 and Th2 cell differentiation);05200(Pathways in cancer);05224(Breast cancer);05224(Breast cancer)	K06051	NA	delta like canonical Notch ligand 1 [Source:MGI Symbol;Acc:MGI:104659]	protein_coding;retained_intron;processed_transcript	0.391319798293434	0.113134645887651	0.354525278976061	0.859400918464091	0.0412883586157857	0.0325294678833847	11.6393337701466	3.54093657632829	0.00318114982240596	0.124045086124161	up	yes
ENSMUSG00000062345	Serpinb2	ENSMUST00000064916;ENSMUST00000009356;ENSMUST00000146597;ENSMUST00000143832	GO:0004867(serine-type endopeptidase inhibitor activity);GO:0005576(extracellular region);GO:0005615(extracellular space);GO:0005737(cytoplasm);GO:0010466(negative regulation of peptidase activity);GO:0010951(negative regulation of endopeptidase activity);GO:0030414(peptidase inhibitor activity);GO:0042060(wound healing);GO:0043066(negative regulation of apoptotic process);GO:0043066(negative reg…	04610(Complement and coagulation cascades);04610(Complement and coagulation cascades)	K19821	NA	serine (or cysteine) peptidase inhibitor, clade B, member 2 [Source:MGI Symbol;Acc:MGI:97609]	protein_coding;nonsense_mediated_decay	1.91499850574713	14.6900310532141	0.199185335036186	1.3791023550447	0.340936636866752	0.138954399318859	18.9452561914589	4.24376474403186	0.00318517420294858	0.124045086124161	up	yes
ENSMUSG00000031779	Ccl22	ENSMUST00000034231;ENSMUST00000156137	GO:0002548(monocyte chemotaxis);GO:0005125(cytokine activity);GO:0005576(extracellular region);GO:0005615(extracellular space);GO:0006935(chemotaxis);GO:0006954(inflammatory response);GO:0006955(immune response);GO:0007165(signal transduction);GO:0007186(G protein-coupled receptor signaling pathway);GO:0008009(chemokine activity);GO:0030593(neutrophil chemotaxis);GO:0031640(killing of cells of ot…	04060(Cytokine-cytokine receptor interaction);04062(Chemokine signaling pathway);04625(C-type lectin receptor signaling pathway);04625(C-type lectin receptor signaling pathway)	K21095	NA	chemokine (C-C motif) ligand 22 [Source:MGI Symbol;Acc:MGI:1306779]	protein_coding;processed_transcript	14.565106535914	0.0292492937634409	2.57618530408602	0.0215833634408602	0.0464978752688172	0.0401110296774194	99.2514829039607	6.63301675242969	0.00318845008991673	0.124045086124161	up	yes
ENSMUSG00000027200	Sema6d	ENSMUST00000077847;ENSMUST00000103241;ENSMUST00000151199;ENSMUST00000103240;ENSMUST00000103239;ENSMUST00000103238;ENSMUST00000078621;ENSMUST00000137172;ENSMUST00000051419;ENSMUST00000076335;ENSMUST00000132088	GO:0001755(neural crest cell migration);GO:0005515(protein binding);GO:0005615(extracellular space);GO:0005737(cytoplasm);GO:0005794(Golgi apparatus);GO:0005886(plasma membrane);GO:0005887(integral component of plasma membrane);GO:0007275(multicellular organism development);GO:0007399(nervous system development);GO:0009986(cell surface);GO:0014911(positive regulation of smooth muscle cell migrati…	04360(Axon guidance);04360(Axon guidance)	K06842	NA	sema domain, transmembrane domain (TM), and cytoplasmic domain, (semaphorin) 6D [Source:MGI Symbol;Acc:MGI:2387661]	protein_coding;processed_transcript;retained_intron	2.0212283125296	1.0698009330429	1.58895870877924	1.28607006316886	0.402469170849512	0.484513421820248	3.36312012593345	1.74980031082802	0.00322103255582506	0.124981175916101	up	yes
ENSMUSG00000023039	Krt7	ENSMUST00000068904;ENSMUST00000131069;ENSMUST00000147662;ENSMUST00000141190;ENSMUST00000153021	GO:0005515(protein binding);GO:0005737(cytoplasm);GO:0005882(intermediate filament);GO:0045095(keratin filament);GO:0045095(keratin filament)	NA	NA	NA	keratin 7 [Source:MGI Symbol;Acc:MGI:96704]	protein_coding;retained_intron;processed_transcript	1.1509030608597	0.00622608596964108	0.743930154631863	0.0841391658391261	0.0163353445878848	0.0001	60.394184517546	5.91633773100017	0.00323371942542358	0.125002697150505	up	yes
ENSMUSG00000030737	Slco2b1	ENSMUST00000032985;ENSMUST00000107088;ENSMUST00000208225;ENSMUST00000207090;ENSMUST00000208713;ENSMUST00000154295;ENSMUST00000107086;ENSMUST00000145381;ENSMUST00000137914	GO:0001889(liver development);GO:0005515(protein binding);GO:0005886(plasma membrane);GO:0005887(integral component of plasma membrane);GO:0006811(ion transport);GO:0008514(organic anion transmembrane transporter activity);GO:0009925(basal plasma membrane);GO:0009986(cell surface);GO:0015125(bile acid transmembrane transporter activity);GO:0015347(sodium-independent organic anion transmembrane tr…	NA	NA	NA	solute carrier organic anion transporter family, member 2b1 [Source:MGI Symbol;Acc:MGI:1351872]	protein_coding	2.97497074051695	0.101835087613293	0.731616645182947	0.21507483299765	0.0317324697885196	0.0806495788855321	17.9009786428633	4.16196655637752	0.00323863263906675	0.125002697150505	up	yes
ENSMUSG00000035783	Acta2	ENSMUST00000039631;ENSMUST00000238147	GO:0000166(nucleotide binding);GO:0001725(stress fiber);GO:0005515(protein binding);GO:0005524(ATP binding);GO:0005737(cytoplasm);GO:0005856(cytoskeleton);GO:0006936(muscle contraction);GO:0008217(regulation of blood pressure);GO:0009615(response to virus);GO:0010628(positive regulation of gene expression);GO:0014829(vascular smooth muscle contraction);GO:0015629(actin cytoskeleton);GO:0019901(pr…	04270(Vascular smooth muscle contraction);04371(Apelin signaling pathway);04926(Relaxin signaling pathway);04926(Relaxin signaling pathway)	K12313	NA	actin, alpha 2, smooth muscle, aorta [Source:MGI Symbol;Acc:MGI:87909]	protein_coding	52.9108775705829	17.9565647745902	33.7584593169399	12.2295150569217	6.8236672928051	10.9893512135701	3.28005656866108	1.71372069613088	0.00327534383335734	0.126049308626601	up	yes
ENSMUSG00000076937	Iglc2	ENSMUST00000103749;ENSMUST00000198182	GO:0003823(antigen binding);GO:0005886(plasma membrane);GO:0006910(phagocytosis, recognition);GO:0006911(phagocytosis, engulfment);GO:0006958(complement activation, classical pathway);GO:0009897(external side of plasma membrane);GO:0034987(immunoglobulin receptor binding);GO:0042571(immunoglobulin complex, circulating);GO:0042742(defense response to bacterium);GO:0045087(innate immune response);G…	NA	NA	NA	immunoglobulin lambda constant 2 [Source:MGI Symbol;Acc:MGI:99547]	protein_coding;IG_C_gene	23.9527494803922	0.0001	2.67538047385621	0.0001	0.0001	0.0001	66570.824885621	16.0226024244921	0.00328293692611723	0.126049308626601	up	yes
ENSMUSG00000049721	Gal3st1	ENSMUST00000078757;ENSMUST00000063004;ENSMUST00000109981	GO:0000139(Golgi membrane);GO:0001733(galactosylceramide sulfotransferase activity);GO:0005794(Golgi apparatus);GO:0006629(lipid metabolic process);GO:0006665(sphingolipid metabolic process);GO:0006682(galactosylceramide biosynthetic process);GO:0007283(spermatogenesis);GO:0009247(glycolipid biosynthetic process);GO:0016020(membrane);GO:0016021(integral component of membrane);GO:0016740(transfera…	00565(Ether lipid metabolism);00600(Sphingolipid metabolism);00600(Sphingolipid metabolism)	K01019	EC:2.8.2.11	galactose-3-O-sulfotransferase 1 [Source:MGI Symbol;Acc:MGI:1858277]	protein_coding	0.0001	0.441317351298383	0.0850058304752572	1.9947117099461	0.717985494855463	18.5079933581578	0.0655658396119739	-3.93091183619079	0.0033099912458167	0.126746201182699	down	yes
ENSMUSG00000074364	Ehd2	ENSMUST00000098799;ENSMUST00000144956	GO:0000166(nucleotide binding);GO:0005509(calcium ion binding);GO:0005515(protein binding);GO:0005524(ATP binding);GO:0005525(GTP binding);GO:0005737(cytoplasm);GO:0005768(endosome);GO:0005829(cytosol);GO:0005886(plasma membrane);GO:0005901(caveola);GO:0006897(endocytosis);GO:0010008(endosome membrane);GO:0015630(microtubule cytoskeleton);GO:0016020(membrane);GO:0016787(hydrolase activity);GO:001…	04144(Endocytosis);04144(Endocytosis)	K12469	NA	EH-domain containing 2 [Source:MGI Symbol;Acc:MGI:2154274]	protein_coding	11.548323	7.173338	7.840445	5.761981	2.0803	3.975569	2.6688231697218	1.41620371888684	0.00332012085144839	0.126746201182699	up	yes
ENSMUSG00000024654	Asrgl1	ENSMUST00000049948;ENSMUST00000150353	GO:0001917(photoreceptor inner segment);GO:0004067(asparaginase activity);GO:0005737(cytoplasm);GO:0006508(proteolysis);GO:0008233(peptidase activity);GO:0008798(beta-aspartyl-peptidase activity);GO:0016787(hydrolase activity);GO:0033345(asparagine catabolic process via L-aspartate);GO:0033345(asparagine catabolic process via L-aspartate)	NA	NA	NA	asparaginase like 1 [Source:MGI Symbol;Acc:MGI:1913764]	protein_coding;processed_transcript	4.9975800011636	6.13386612869444	5.04011823714219	8.86960986502211	9.29929635676053	17.3448654875495	0.469918595644809	-1.0895172356103	0.00332701216713296	0.126746201182699	down	yes
ENSMUSG00000021614	Vcan	ENSMUST00000109546;ENSMUST00000162715;ENSMUST00000160029;ENSMUST00000109544;ENSMUST00000159285;ENSMUST00000159337;ENSMUST00000109543;ENSMUST00000159910;ENSMUST00000160740	GO:0005509(calcium ion binding);GO:0005540(hyaluronic acid binding);GO:0007155(cell adhesion);GO:0007155(cell adhesion)	04514(Cell adhesion molecules (CAMs));04514(Cell adhesion molecules (CAMs))	K06793	NA	versican [Source:MGI Symbol;Acc:MGI:102889]	protein_coding;retained_intron	0.675769196100125	0.886954461692712	0.22238504038169	0.234559293597013	0.0506695414880376	0.0966310778592173	6.8555991166957	2.77728274987275	0.00334113723309737	0.126954559061759	up	yes
ENSMUSG00000051439	Cd14	ENSMUST00000061829;ENSMUST00000237042	GO:0001530(lipopolysaccharide binding);GO:0002237(response to molecule of bacterial origin);GO:0002376(immune system process);GO:0005515(protein binding);GO:0005576(extracellular region);GO:0005615(extracellular space);GO:0005794(Golgi apparatus);GO:0005886(plasma membrane);GO:0006898(receptor-mediated endocytosis);GO:0006954(inflammatory response);GO:0009408(response to heat);GO:0009617(response…	04010(MAPK signaling pathway);04064(NF-kappa B signaling pathway);04145(Phagosome);04620(Toll-like receptor signaling pathway);04640(Hematopoietic cell lineage);05132(Salmonella infection);05133(Pertussis);05134(Legionellosis);05146(Amoebiasis);05152(Tuberculosis);05202(Transcriptional misregulation in cancer);05221(Acute myeloid leukemia);05221(Acute myeloid leukemia)	K04391	NA	CD14 antigen [Source:MGI Symbol;Acc:MGI:88318]	protein_coding;retained_intron	8.53957034930716	4.28655304503464	4.47460992263279	5.84765056120092	1.43019473903002	1.35606096766744	4.15403077013581	2.05451190269145	0.00336936152736262	0.127277273693025	up	yes
ENSMUSG00000061780	Cfd	ENSMUST00000217837;ENSMUST00000061653	GO:0002376(immune system process);GO:0004175(endopeptidase activity);GO:0004252(serine-type endopeptidase activity);GO:0005576(extracellular region);GO:0005615(extracellular space);GO:0006508(proteolysis);GO:0006957(complement activation, alternative pathway);GO:0007219(Notch signaling pathway);GO:0008233(peptidase activity);GO:0008236(serine-type peptidase activity);GO:0009617(response to bacter…	04610(Complement and coagulation cascades);05150(Staphylococcus aureus infection);05150(Staphylococcus aureus infection)	K01334	EC:3.4.21.46	complement factor D (adipsin) [Source:MGI Symbol;Acc:MGI:87931]	protein_coding	649.54618254013	1.56023904013015	579.500134541215	65.5583461203905	0.529368836225597	16.3759384934924	38.3360348605827	5.26062922003109	0.00338555249944918	0.127277273693025	up	yes
ENSMUSG00000028713	Cyp4b1	ENSMUST00000102707;ENSMUST00000145841;ENSMUST00000143237;ENSMUST00000135569	GO:0004497(monooxygenase activity);GO:0005506(iron ion binding);GO:0005783(endoplasmic reticulum);GO:0005789(endoplasmic reticulum membrane);GO:0006725(cellular aromatic compound metabolic process);GO:0008144(drug binding);GO:0015643(toxic substance binding);GO:0016020(membrane);GO:0016021(integral component of membrane);GO:0016491(oxidoreductase activity);GO:0016705(oxidoreductase activity, acti…	NA	K07426	EC:1.14.14.1	cytochrome P450, family 4, subfamily b, polypeptide 1 [Source:MGI Symbol;Acc:MGI:103225]	protein_coding;retained_intron;nonsense_mediated_decay	3.91086968927305	1.7536050070922	2.59366772074468	2.67086196808511	0.604931744680851	0.452225732269504	5.1690522100466	2.36989977430857	0.00338612969491541	0.127277273693025	up	yes
ENSMUSG00000048347	Pcdhb18	ENSMUST00000055949	GO:0003674(molecular_function);GO:0005509(calcium ion binding);GO:0005886(plasma membrane);GO:0005887(integral component of plasma membrane);GO:0007155(cell adhesion);GO:0007156(homophilic cell adhesion via plasma membrane adhesion molecules);GO:0016020(membrane);GO:0016021(integral component of membrane)	NA	K16494	NA	protocadherin beta 18 [Source:MGI Symbol;Acc:MGI:2136756]	protein_coding	0.130364	0.121348	0.288213	0.128068	0.207874	1.52684	0.192536925395195	-2.37679293751696	0.00339121457236634	0.127277273693025	down	yes
ENSMUSG00000020467	Efemp1	ENSMUST00000020759;ENSMUST00000139713;ENSMUST00000124103	GO:0005006(epidermal growth factor-activated receptor activity);GO:0005154(epidermal growth factor receptor binding);GO:0005201(extracellular matrix structural constituent);GO:0005509(calcium ion binding);GO:0005576(extracellular region);GO:0005604(basement membrane);GO:0005615(extracellular space);GO:0005737(cytoplasm);GO:0006355(regulation of transcription, DNA-templated);GO:0007173(epidermal g…	NA	K18262	NA	epidermal growth factor-containing fibulin-like extracellular matrix protein 1 [Source:MGI Symbol;Acc:MGI:1339998]	protein_coding;processed_transcript	3.756262	4.93727304172803	0.774972	0.368647	0.0001	0.176554	27.8429982953345	4.7992426721982	0.00339301929596868	0.127277273693025	up	yes
ENSMUSG00000014453	Blk	ENSMUST00000014597;ENSMUST00000224965	GO:0000166(nucleotide binding);GO:0004672(protein kinase activity);GO:0004713(protein tyrosine kinase activity);GO:0004715(non-membrane spanning protein tyrosine kinase activity);GO:0005102(signaling receptor binding);GO:0005515(protein binding);GO:0005524(ATP binding);GO:0005829(cytosol);GO:0005886(plasma membrane);GO:0006468(protein phosphorylation);GO:0007169(transmembrane receptor protein tyr…	NA	K08890	EC:2.7.10.2	B lymphoid kinase [Source:MGI Symbol;Acc:MGI:88169]	protein_coding;retained_intron	4.64366667828021	0.0001	0.649824406968124	0.0001	0.0001	0.0001	13234.2277131208	13.6919863879862	0.0034357284292126	0.128550583855258	up	yes
ENSMUSG00000116657	Gm49774	ENSMUST00000231483	NA	NA	NA	NA	predicted gene, 49774 [Source:MGI Symbol;Acc:MGI:6215288]	lncRNA	0.135539	0.205627	0.126481	0.274161	0.329901	1.195269	0.243188628152927	-2.03985232700619	0.0034511481081819	0.128743447371211	down	yes
ENSMUSG00000048779	P2ry6	ENSMUST00000060174;ENSMUST00000208653;ENSMUST00000209196	GO:0001621(ADP receptor activity);GO:0004930(G protein-coupled receptor activity);GO:0005623(cell);GO:0005886(plasma membrane);GO:0006909(phagocytosis);GO:0007165(signal transduction);GO:0007186(G protein-coupled receptor signaling pathway);GO:0014911(positive regulation of smooth muscle cell migration);GO:0016020(membrane);GO:0016021(integral component of membrane);GO:0016323(basolateral plasma …	04080(Neuroactive ligand-receptor interaction);04080(Neuroactive ligand-receptor interaction)	K04272	NA	pyrimidinergic receptor P2Y, G-protein coupled, 6 [Source:MGI Symbol;Acc:MGI:2673874]	protein_coding;retained_intron;processed_transcript	3.11442357118116	0.872550661932802	1.09493703325251	1.12826687564946	0.0566635251125736	0.298801835469345	8.73527891979332	3.12685376951619	0.00345983703211476	0.128743447371211	up	yes
ENSMUSG00000029053	Prkcz	ENSMUST00000103178;ENSMUST00000140256;ENSMUST00000139647;ENSMUST00000030922;ENSMUST00000145373;ENSMUST00000131975;ENSMUST00000135699;ENSMUST00000105624;ENSMUST00000125320;ENSMUST00000123652	GO:0000166(nucleotide binding);GO:0000226(microtubule cytoskeleton organization);GO:0001725(stress fiber);GO:0001954(positive regulation of cell-matrix adhesion);GO:0004672(protein kinase activity);GO:0004674(protein serine/threonine kinase activity);GO:0004697(protein kinase C activity);GO:0005515(protein binding);GO:0005524(ATP binding);GO:0005623(cell);GO:0005634(nucleus);GO:0005635(nuclear en…	04015(Rap1 signaling pathway);04062(Chemokine signaling pathway);04071(Sphingolipid signaling pathway);04144(Endocytosis);04360(Axon guidance);04390(Hippo signaling pathway);04530(Tight junction);04611(Platelet activation);04910(Insulin signaling pathway);04926(Relaxin signaling pathway);04930(Type II diabetes mellitus);04931(Insulin resistance);04933(AGE-RAGE signaling pathway in diabetic compli…	K18952	EC:2.7.11.13	protein kinase C, zeta [Source:MGI Symbol;Acc:MGI:97602]	protein_coding;processed_transcript	2.6264975042735	2.91408881022475	2.27075859781576	2.07946888556505	4.89644871225071	5.56220665099715	0.472853031979416	-1.08053624743624	0.00346721631633111	0.128743447371211	down	yes
ENSMUSG00000049241	Hcar1	ENSMUST00000164267	GO:0004930(G protein-coupled receptor activity);GO:0007165(signal transduction);GO:0007186(G protein-coupled receptor signaling pathway);GO:0016020(membrane);GO:0016021(integral component of membrane)	04024(cAMP signaling pathway)	K08401	NA	hydrocarboxylic acid receptor 1 [Source:MGI Symbol;Acc:MGI:2441671]	protein_coding	1.541521	2.148597	1.697799	1.54063	2.999058	7.171844	0.340606319872121	-1.55382289074707	0.00349220449259725	0.129343846699303	down	yes
ENSMUSG00000096956	Snhg18	ENSMUST00000181536	NA	NA	NA	NA	small nucleolar RNA host gene 18 [Source:MGI Symbol;Acc:MGI:1914085]	lncRNA	2.63931	1.632658	0.841706	0.76663	0.190619	0.15645	8.47137600880517	3.08259632609177	0.00350390816787401	0.129450430977854	up	yes
ENSMUSG00000034463	Scara3	ENSMUST00000042046	GO:0000139(Golgi membrane);GO:0005201(extracellular matrix structural constituent);GO:0005581(collagen trimer);GO:0005594(collagen type IX trimer);GO:0005615(extracellular space);GO:0005783(endoplasmic reticulum);GO:0005789(endoplasmic reticulum membrane);GO:0005794(Golgi apparatus);GO:0016020(membrane);GO:0016021(integral component of membrane);GO:0030198(extracellular matrix organization);GO:00…	NA	NA	NA	scavenger receptor class A, member 3 [Source:MGI Symbol;Acc:MGI:2444418]	protein_coding	3.415496	5.754973	0.819503	0.815921	0.168541	0.486034	8.25412901500974	3.04511598836435	0.00354342144865659	0.130443400118949	up	yes
ENSMUSG00000031714	Gab1	ENSMUST00000034150;ENSMUST00000210676;ENSMUST00000211018	GO:0000187(activation of MAPK activity);GO:0001525(angiogenesis);GO:0005515(protein binding);GO:0005737(cytoplasm);GO:0005829(cytosol);GO:0005911(cell-cell junction);GO:0006979(response to oxidative stress);GO:0007165(signal transduction);GO:0007173(epidermal growth factor receptor signaling pathway);GO:0007257(activation of JUN kinase activity);GO:0007507(heart development);GO:0008544(epidermis …	01521(EGFR tyrosine kinase inhibitor resistance);04012(ErbB signaling pathway);04014(Ras signaling pathway);04072(Phospholipase D signaling pathway);04722(Neurotrophin signaling pathway);05100(Bacterial invasion of epithelial cells);05205(Proteoglycans in cancer);05211(Renal cell carcinoma);05225(Hepatocellular carcinoma);05226(Gastric cancer);05226(Gastric cancer)	K09593	NA	growth factor receptor bound protein 2-associated protein 1 [Source:MGI Symbol;Acc:MGI:108088]	protein_coding;processed_transcript	3.59139404269973	4.55710710055097	2.80459097205824	6.00477570051161	6.86030747343566	11.9623277912239	0.450464761638871	-1.15051384167263	0.00354857275840052	0.130443400118949	down	yes
ENSMUSG00000026616	Cr2	ENSMUST00000195120;ENSMUST00000193436;ENSMUST00000193801;ENSMUST00000192604;ENSMUST00000043104;ENSMUST00000194149;ENSMUST00000195737;ENSMUST00000195722;ENSMUST00000238929;ENSMUST00000210219;ENSMUST00000193356;ENSMUST00000082321;ENSMUST00000195347	GO:0001848(complement binding);GO:0003677(DNA binding);GO:0016020(membrane);GO:0016021(integral component of membrane);GO:0030183(B cell differentiation);GO:0042100(B cell proliferation);GO:0042803(protein homodimerization activity);GO:0043235(receptor complex);GO:0043235(receptor complex)	04610(Complement and coagulation cascades);04640(Hematopoietic cell lineage);04662(B cell receptor signaling pathway);05169(Epstein-Barr virus infection);05169(Epstein-Barr virus infection)	K04012	NA	complement receptor 2 [Source:MGI Symbol;Acc:MGI:88489]	protein_coding;retained_intron;processed_transcript;nonsense_mediated_decay	1.34552509797422	0.0001	0.259723913934929	0.0001	0.0001	0.0001	4013.62252977287	11.9706892262177	0.0036084908836503	0.132314339476247	up	yes
ENSMUSG00000032532	Cck	ENSMUST00000035120;ENSMUST00000216176;ENSMUST00000217581;ENSMUST00000216138;ENSMUST00000215228;ENSMUST00000213106	GO:0001764(neuron migration);GO:0001836(release of cytochrome c from mitochondria);GO:0005179(hormone activity);GO:0005184(neuropeptide hormone activity);GO:0005515(protein binding);GO:0005576(extracellular region);GO:0005615(extracellular space);GO:0006915(apoptotic process);GO:0006919(activation of cysteine-type endopeptidase activity involved in apoptotic process);GO:0007165(signal transductio…	04080(Neuroactive ligand-receptor interaction);04911(Insulin secretion);04972(Pancreatic secretion);04972(Pancreatic secretion)	K05226	NA	cholecystokinin [Source:MGI Symbol;Acc:MGI:88297]	protein_coding;nonsense_mediated_decay	12.6535413172414	1.68688	3.7841585394636	2.72728240689655	0.579504535632184	0.763199387739464	7.76487723788007	2.95696311589375	0.00362821505840484	0.132705811126244	up	yes
ENSMUSG00000043068	Fam89a	ENSMUST00000055257	GO:0003674(molecular_function);GO:0005575(cellular_component);GO:0008150(biological_process)	NA	NA	NA	family with sequence similarity 89, member A [Source:MGI Symbol;Acc:MGI:1916877]	protein_coding	1.226814	1.448342	0.996375	4.887405	1.98275	19.032894	0.203632493964972	-2.29596030193321	0.0036744027947484	0.133890609880629	down	yes
ENSMUSG00000056569	Mpz	ENSMUST00000111334;ENSMUST00000238908;ENSMUST00000125565;ENSMUST00000070758;ENSMUST00000149352;ENSMUST00000238940	GO:0005764(lysosome);GO:0005791(rough endoplasmic reticulum);GO:0005886(plasma membrane);GO:0005887(integral component of plasma membrane);GO:0016020(membrane);GO:0016021(integral component of membrane);GO:0016323(basolateral plasma membrane);GO:0043066(negative regulation of apoptotic process);GO:0043209(myelin sheath);GO:0043209(myelin sheath)	04514(Cell adhesion molecules (CAMs));04514(Cell adhesion molecules (CAMs))	K06770	NA	myelin protein zero [Source:MGI Symbol;Acc:MGI:103177]	protein_coding;processed_transcript	1.58009895783989	0.15497845286594	2.31761026717196	0.498455678825201	0.970539802936997	12.4464284689721	0.169604014277639	-2.55975777811181	0.00367886519273835	0.133890609880629	down	yes
ENSMUSG00000020901	Pik3r5	ENSMUST00000021283;ENSMUST00000155887;ENSMUST00000141716;ENSMUST00000126876;ENSMUST00000154220	GO:0005634(nucleus);GO:0005737(cytoplasm);GO:0005829(cytosol);GO:0005886(plasma membrane);GO:0005942(phosphatidylinositol 3-kinase complex);GO:0005944(phosphatidylinositol 3-kinase complex, class IB);GO:0007186(G protein-coupled receptor signaling pathway);GO:0014065(phosphatidylinositol 3-kinase signaling);GO:0016020(membrane);GO:0016301(kinase activity);GO:0016310(phosphorylation);GO:0031683(G-…	04022(cGMP-PKG signaling pathway);04062(Chemokine signaling pathway);04072(Phospholipase D signaling pathway);04151(PI3K-Akt signaling pathway);04261(Adrenergic signaling in cardiomyocytes);04371(Apelin signaling pathway);04611(Platelet activation);04725(Cholinergic synapse);04921(Oxytocin signaling pathway);05145(Toxoplasmosis);05167(Kaposi sarcoma-associated herpesvirus infection);05167(Kaposi …	K21290	NA	phosphoinositide-3-kinase regulatory subunit 5 [Source:MGI Symbol;Acc:MGI:2443588]	protein_coding;processed_transcript	1.91167925855856	0.339840333333333	0.523788623963964	0.472352141441441	0.102091074774775	0.103052473873874	7.91558003819947	2.98469507210257	0.00372830123048604	0.135353945909749	up	yes
ENSMUSG00000041202	Pla2g2d	ENSMUST00000030528;ENSMUST00000105806	GO:0002361(CD4-positive, CD25-positive, alpha-beta regulatory T cell differentiation);GO:0004623(phospholipase A2 activity);GO:0005509(calcium ion binding);GO:0005543(phospholipid binding);GO:0005576(extracellular region);GO:0005737(cytoplasm);GO:0006629(lipid metabolic process);GO:0006644(phospholipid metabolic process);GO:0008201(heparin binding);GO:0016042(lipid catabolic process);GO:0016787(h…	00564(Glycerophospholipid metabolism);00565(Ether lipid metabolism);00590(Arachidonic acid metabolism);00591(Linoleic acid metabolism);00592(alpha-Linolenic acid metabolism);04014(Ras signaling pathway);04270(Vascular smooth muscle contraction);04972(Pancreatic secretion);04975(Fat digestion and absorption);04975(Fat digestion and absorption)	K01047	EC:3.1.1.4	phospholipase A2, group IID [Source:MGI Symbol;Acc:MGI:1341796]	protein_coding	7.87550211145787	0.0597765452518948	1.42316251671868	0.151606913954525	0.0001	0.0620716317432011	76.4822139996588	6.25705238180561	0.00373753747021263	0.135354227347182	up	yes
ENSMUSG00000071005	Ccl19	ENSMUST00000102957;ENSMUST00000134240;ENSMUST00000140546	GO:0001768(establishment of T cell polarity);GO:0001771(immunological synapse formation);GO:0002407(dendritic cell chemotaxis);GO:0002408(myeloid dendritic cell chemotaxis);GO:0002548(monocyte chemotaxis);GO:0002606(positive regulation of dendritic cell antigen processing and presentation);GO:0005125(cytokine activity);GO:0005576(extracellular region);GO:0005615(extracellular space);GO:0005623(ce…	04060(Cytokine-cytokine receptor interaction);04062(Chemokine signaling pathway);04064(NF-kappa B signaling pathway);04064(NF-kappa B signaling pathway)	K05512	NA	chemokine (C-C motif) ligand 19 [Source:MGI Symbol;Acc:MGI:1346316]	protein_coding;processed_transcript	12.6333352641292	0.0001	2.10555647174164	0.0001	0.0001	0.0001	36847.7293396771	15.1692880986983	0.00377568245993604	0.135957540073644	up	yes
ENSMUSG00000094326	Gm10045	ENSMUST00000178657	NA	NA	NA	NA	predicted pseudogene 10045 [Source:MGI Symbol;Acc:MGI:3642098]	transcribed_processed_pseudogene	0.091401	0.04461	26.751505	17.597374	0.16399	0.052848	102.576324260508	6.68055396932065	0.00378612032765209	0.135957540073644	up	yes
ENSMUSG00000074604	Mgst2	ENSMUST00000099106;ENSMUST00000161230;ENSMUST00000159400;ENSMUST00000162125;ENSMUST00000160753;ENSMUST00000161590;ENSMUST00000161627;ENSMUST00000195423;ENSMUST00000159554	GO:0004364(glutathione transferase activity);GO:0004464(leukotriene-C4 synthase activity);GO:0004602(glutathione peroxidase activity);GO:0005635(nuclear envelope);GO:0005737(cytoplasm);GO:0005783(endoplasmic reticulum);GO:0005886(plasma membrane);GO:0006629(lipid metabolic process);GO:0006691(leukotriene metabolic process);GO:0006750(glutathione biosynthetic process);GO:0008047(enzyme activator a…	00480(Glutathione metabolism);00980(Metabolism of xenobiotics by cytochrome P450);00982(Drug metabolism - cytochrome P450);00983(Drug metabolism - other enzymes);01524(Platinum drug resistance);05200(Pathways in cancer);05204(Chemical carcinogenesis);05225(Hepatocellular carcinoma);05418(Fluid shear stress and atherosclerosis);05418(Fluid shear stress and atherosclerosis)	K00799	EC:2.5.1.18	microsomal glutathione S-transferase 2 [Source:MGI Symbol;Acc:MGI:2448481]	protein_coding;retained_intron;processed_transcript	0.584831936537942	0.268610321901161	0.401448501485282	0.423505300567108	0.0604713667296786	0.039344428031326	8.40746729768663	3.07167126214828	0.00379012912089568	0.135957540073644	up	yes
ENSMUSG00000018387	Shroom1	ENSMUST00000109013;ENSMUST00000146001;ENSMUST00000109010;ENSMUST00000093114;ENSMUST00000018531;ENSMUST00000155297	GO:0000902(cell morphogenesis);GO:0003779(actin binding);GO:0005737(cytoplasm);GO:0005856(cytoskeleton);GO:0005874(microtubule);GO:0005912(adherens junction);GO:0007015(actin filament organization);GO:0016324(apical plasma membrane);GO:0030036(actin cytoskeleton organization);GO:0030864(cortical actin cytoskeleton);GO:0043296(apical junction complex);GO:0045159(myosin II binding);GO:0051015(actin…	NA	K18625	NA	shroom family member 1 [Source:MGI Symbol;Acc:MGI:1919024]	protein_coding;retained_intron;processed_transcript	0.465232438478261	0.746317334347826	0.520998834782609	1.06684183695652	1.93124435782609	2.83349790804348	0.293760951627708	-1.76728545745835	0.00379127523625285	0.135957540073644	down	yes
ENSMUSG00000026395	Ptprc	ENSMUST00000112036;ENSMUST00000186628;ENSMUST00000193650;ENSMUST00000183229;ENSMUST00000195533;ENSMUST00000187586;ENSMUST00000183301;ENSMUST00000182283;ENSMUST00000188596;ENSMUST00000185570;ENSMUST00000182755;ENSMUST00000182138;ENSMUST00000183262	GO:0000187(activation of MAPK activity);GO:0001779(natural killer cell differentiation);GO:0001915(negative regulation of T cell mediated cytotoxicity);GO:0001916(positive regulation of T cell mediated cytotoxicity);GO:0001960(negative regulation of cytokine-mediated signaling pathway);GO:0002244(hematopoietic progenitor cell differentiation);GO:0002378(immunoglobulin biosynthetic process);GO:000…	04514(Cell adhesion molecules (CAMs));04660(T cell receptor signaling pathway);04666(Fc gamma R-mediated phagocytosis);05340(Primary immunodeficiency);05340(Primary immunodeficiency)	K06478	EC:3.1.3.48	protein tyrosine phosphatase, receptor type, C [Source:MGI Symbol;Acc:MGI:97810]	retained_intron;protein_coding	2.53943011964178	0.0315012002402665	0.330088023043739	0.0683105467700541	0.0445362614536122	0.01948490689674	23.1902194712095	4.53544456853783	0.00381583221222796	0.136504417211579	up	yes
ENSMUSG00000029373	Pf4	ENSMUST00000031320;ENSMUST00000202625;ENSMUST00000201990	GO:0005125(cytokine activity);GO:0005576(extracellular region);GO:0005615(extracellular space);GO:0005737(cytoplasm);GO:0006935(chemotaxis);GO:0006952(defense response);GO:0006954(inflammatory response);GO:0006955(immune response);GO:0007165(signal transduction);GO:0007189(adenylate cyclase-activating G protein-coupled receptor signaling pathway);GO:0008009(chemokine activity);GO:0008201(heparin …	04060(Cytokine-cytokine receptor interaction);04062(Chemokine signaling pathway);04062(Chemokine signaling pathway)	K05407	NA	platelet factor 4 [Source:MGI Symbol;Acc:MGI:1888711]	protein_coding;retained_intron	13.4235639819695	18.2553825395284	5.52517943134535	11.9567068002774	2.40999433564494	2.67934287378641	4.82978733085497	2.2719596645319	0.00382998125616755	0.136677214316811	up	yes
ENSMUSG00000028434	Epb41l4b	ENSMUST00000030142;ENSMUST00000095076;ENSMUST00000150665;ENSMUST00000149109;ENSMUST00000044022;ENSMUST00000133859;ENSMUST00000136337	GO:0005515(protein binding);GO:0005737(cytoplasm);GO:0005829(cytosol);GO:0005856(cytoskeleton);GO:0005886(plasma membrane);GO:0005923(bicellular tight junction);GO:0008092(cytoskeletal protein binding);GO:0010628(positive regulation of gene expression);GO:0030054(cell junction);GO:0031032(actomyosin structure organization);GO:0042060(wound healing);GO:0045177(apical part of cell);GO:0045785(posit…	04530(Tight junction);04530(Tight junction)	K21111	NA	erythrocyte membrane protein band 4.1 like 4b [Source:MGI Symbol;Acc:MGI:1859149]	protein_coding;processed_transcript	1.86891685470761	1.88988873199368	2.19954963885753	2.5166367111086	3.4807121539851	5.13333685470761	0.491928472203666	-1.02347953602804	0.00387171890719471	0.137831313620934	down	yes
ENSMUSG00000089873	Mup13	ENSMUST00000098042;ENSMUST00000072678	GO:0003674(molecular_function);GO:0005575(cellular_component);GO:0008150(biological_process);GO:0036094(small molecule binding);GO:0036094(small molecule binding)	NA	NA	NA	major urinary protein 13 [Source:MGI Symbol;Acc:MGI:3702003]	protein_coding	3.859919	0.0001	4.765057	0.0001	0.0001	0.0001	21562.94	14.3962662753695	0.0038939307310144	0.1382863971714	up	yes
ENSMUSG00000003665	Has1	ENSMUST00000003762;ENSMUST00000232410	GO:0005737(cytoplasm);GO:0005887(integral component of plasma membrane);GO:0010764(negative regulation of fibroblast migration);GO:0016020(membrane);GO:0016021(integral component of membrane);GO:0016740(transferase activity);GO:0016757(transferase activity, transferring glycosyl groups);GO:0030213(hyaluronan biosynthetic process);GO:0036120(cellular response to platelet-derived growth factor stim…	NA	K00752	EC:2.4.1.212	hyaluronan synthase 1 [Source:MGI Symbol;Acc:MGI:106590]	protein_coding;retained_intron	0.508683409915892	0.793514115316512	0.122243110889774	0.0599582795484728	0.0104615526781762	0.031071922310757	17.8699099469305	4.15946045901248	0.00391442742530459	0.138678519437059	up	yes
ENSMUSG00000024897	Apba1	ENSMUST00000025830;ENSMUST00000237688	GO:0001540(amyloid-beta binding);GO:0001701(in utero embryonic development);GO:0005515(protein binding);GO:0005546(phosphatidylinositol-4,5-bisphosphate binding);GO:0005634(nucleus);GO:0005737(cytoplasm);GO:0005794(Golgi apparatus);GO:0005886(plasma membrane);GO:0006886(intracellular protein transport);GO:0007268(chemical synaptic transmission);GO:0007626(locomotory behavior);GO:0008021(synaptic …	NA	K04531	NA	amyloid beta (A4) precursor protein binding, family A, member 1 [Source:MGI Symbol;Acc:MGI:1860297]	protein_coding	0.266974936819172	0.0650231111111111	0.159617478576616	0.0442737138707335	0.00686518518518518	0.0131851938997821	13.3635687910613	3.74023343126356	0.00393712839409015	0.13914665579788	up	yes
ENSMUSG00000029711	Epo	ENSMUST00000111038;ENSMUST00000031723;ENSMUST00000111039	GO:0000122(negative regulation of transcription by RNA polymerase II);GO:0001525(angiogenesis);GO:0001666(response to hypoxia);GO:0003007(heart morphogenesis);GO:0005125(cytokine activity);GO:0005128(erythropoietin receptor binding);GO:0005179(hormone activity);GO:0005576(extracellular region);GO:0005615(extracellular space);GO:0006357(regulation of transcription by RNA polymerase II);GO:0006915(…	04060(Cytokine-cytokine receptor interaction);04066(HIF-1 signaling pathway);04151(PI3K-Akt signaling pathway);04630(Jak-STAT signaling pathway);04640(Hematopoietic cell lineage);05200(Pathways in cancer);05200(Pathways in cancer)	K05437	NA	erythropoietin [Source:MGI Symbol;Acc:MGI:95407]	protein_coding	4.76277	0.0001	0.0001	5.541519	0.0001	0.0001	25761.2225	14.6529134377861	0.00397824276271357	0.140261746636346	up	yes
ENSMUSG00000072620	Slfn2	ENSMUST00000038038	GO:0008285(negative regulation of cell population proliferation);GO:0009617(response to bacterium)	NA	NA	NA	schlafen 2 [Source:MGI Symbol;Acc:MGI:1313258]	protein_coding	8.731781	3.849802	1.994526	4.787654	1.107292	0.698473	5.36165087926724	2.42267728214261	0.00401564296115656	0.141240852065427	up	yes
ENSMUSG00000020176	Grb10	ENSMUST00000093321;ENSMUST00000124587;ENSMUST00000109654;ENSMUST00000143386;ENSMUST00000109653;ENSMUST00000148254;ENSMUST00000143915;ENSMUST00000150972;ENSMUST00000142877	GO:0001784(phosphotyrosine residue binding);GO:0005070(SH3/SH2 adaptor activity);GO:0005158(insulin receptor binding);GO:0005515(protein binding);GO:0005737(cytoplasm);GO:0005829(cytosol);GO:0007165(signal transduction);GO:0008286(insulin receptor signaling pathway);GO:0009967(positive regulation of signal transduction);GO:0010467(gene expression);GO:0030178(negative regulation of Wnt signaling p…	04150(mTOR signaling pathway);04150(mTOR signaling pathway)	K20064	NA	growth factor receptor bound protein 10 [Source:MGI Symbol;Acc:MGI:103232]	protein_coding;processed_transcript	2.03457097183409	1.73450810166135	1.15883902343492	1.86506921234459	0.564166838376059	0.493583510947299	3.21105415546325	1.68304699678571	0.00403466067477847	0.141570258653052	up	yes
ENSMUSG00000021390	Ogn	ENSMUST00000021822	GO:0005515(protein binding);GO:0005576(extracellular region);GO:0005615(extracellular space);GO:0007165(signal transduction);GO:0008083(growth factor activity);GO:0030021(extracellular matrix structural constituent conferring compression resistance);GO:0062023(collagen-containing extracellular matrix)	NA	K08126	NA	osteoglycin [Source:MGI Symbol;Acc:MGI:109278]	protein_coding	0.970837	0.35806	0.103938	0.019556	0.017832	0.0001	40.4971838054874	5.33974968063468	0.00406398415841012	0.142258844036757	up	yes
ENSMUSG00000031304	Il2rg	ENSMUST00000033664;ENSMUST00000127538;ENSMUST00000135038;ENSMUST00000145074	GO:0004896(cytokine receptor activity);GO:0005515(protein binding);GO:0005886(plasma membrane);GO:0009897(external side of plasma membrane);GO:0009986(cell surface);GO:0010468(regulation of gene expression);GO:0010628(positive regulation of gene expression);GO:0016020(membrane);GO:0016021(integral component of membrane);GO:0019221(cytokine-mediated signaling pathway);GO:0019955(cytokine binding);…	04060(Cytokine-cytokine receptor interaction);04144(Endocytosis);04151(PI3K-Akt signaling pathway);04630(Jak-STAT signaling pathway);04658(Th1 and Th2 cell differentiation);04659(Th17 cell differentiation);05162(Measles);05166(Human T-cell leukemia virus 1 infection);05200(Pathways in cancer);05321(Inflammatory bowel disease (IBD));05340(Primary immunodeficiency);05340(Primary immunodeficiency)	K05070	NA	interleukin 2 receptor, gamma chain [Source:MGI Symbol;Acc:MGI:96551]	protein_coding;processed_transcript;retained_intron	24.5976268441558	2.10856680268119	7.00148018223712	2.45598684164223	1.32761615207373	1.38121173439464	6.67514921331245	2.73880008652302	0.00416161327642249	0.145032511149796	up	yes
ENSMUSG00000027559	Car3	ENSMUST00000029076;ENSMUST00000195575;ENSMUST00000195834	GO:0004089(carbonate dehydratase activity);GO:0005737(cytoplasm);GO:0005829(cytosol);GO:0006979(response to oxidative stress);GO:0008270(zinc ion binding);GO:0009617(response to bacterium);GO:0016151(nickel cation binding);GO:0016311(dephosphorylation);GO:0016791(phosphatase activity);GO:0016829(lyase activity);GO:0045471(response to ethanol);GO:0046872(metal ion binding);GO:0046872(metal ion bin…	00910(Nitrogen metabolism);00910(Nitrogen metabolism)	K01672	EC:4.2.1.1	carbonic anhydrase 3 [Source:MGI Symbol;Acc:MGI:88270]	protein_coding;retained_intron	112.333404116928	0.0865276146596859	102.665567875742	0.36781757486911	0.082405582547993	1.09801754589878	91.2610537653973	6.51192740715587	0.00416299769510222	0.145032511149796	up	yes
ENSMUSG00000026475	Rgs16	ENSMUST00000027748	GO:0005096(GTPase activator activity);GO:0005515(protein binding);GO:0005737(cytoplasm);GO:0007186(G protein-coupled receptor signaling pathway);GO:0009968(negative regulation of signal transduction);GO:0016020(membrane);GO:0031224(intrinsic component of membrane);GO:0043547(positive regulation of GTPase activity);GO:0045121(membrane raft)	NA	K16449	NA	regulator of G-protein signaling 16 [Source:MGI Symbol;Acc:MGI:108407]	protein_coding	1.708137	7.931179	0.877678	6.558265	7.748867	26.607309	0.248503485952569	-2.00866200514724	0.00420025488606238	0.145983740317244	down	yes
ENSMUSG00000000673	Haao	ENSMUST00000000687;ENSMUST00000234312;ENSMUST00000234863;ENSMUST00000234750;ENSMUST00000234214;ENSMUST00000234823	GO:0000334(3-hydroxyanthranilate 3,4-dioxygenase activity);GO:0005506(iron ion binding);GO:0005623(cell);GO:0005737(cytoplasm);GO:0005829(cytosol);GO:0006569(tryptophan catabolic process);GO:0008198(ferrous iron binding);GO:0009435(NAD biosynthetic process);GO:0010043(response to zinc ion);GO:0016491(oxidoreductase activity);GO:0019363(pyridine nucleotide biosynthetic process);GO:0019805(quinolin…	00380(Tryptophan metabolism);00380(Tryptophan metabolism)	K00452	EC:1.13.11.6	3-hydroxyanthranilate 3,4-dioxygenase [Source:MGI Symbol;Acc:MGI:1349444]	protein_coding;nonsense_mediated_decay;retained_intron	2.75802199273659	0.489615515915403	1.33363787310404	0.365637637684256	0.102537971373638	0.195201296517838	8.30745815705338	3.05440712137941	0.00423124019759591	0.146713002312386	up	yes
ENSMUSG00000024220	Zfp523	ENSMUST00000145313;ENSMUST00000129522;ENSMUST00000073534;ENSMUST00000233021;ENSMUST00000002318;ENSMUST00000233904;ENSMUST00000155030;ENSMUST00000232845;ENSMUST00000161275;ENSMUST00000133868;ENSMUST00000233841;ENSMUST00000233458;ENSMUST00000233613;ENSMUST00000151595	GO:0000977(RNA polymerase II regulatory region sequence-specific DNA binding);GO:0000981(DNA-binding transcription factor activity, RNA polymerase II-specific);GO:0001228(DNA-binding transcription activator activity, RNA polymerase II-specific);GO:0003676(nucleic acid binding);GO:0003677(DNA binding);GO:0005515(protein binding);GO:0005634(nucleus);GO:0007417(central nervous system development);GO…	NA	K20828	NA	zinc finger protein 523 [Source:MGI Symbol;Acc:MGI:2687278]	retained_intron;nonsense_mediated_decay;protein_coding	3.49121064304522	2.9699194164854	3.82285439793932	3.68099754848311	5.745196939668	7.12971353405839	0.542333169401494	-0.882748685796187	0.00427175054444216	0.147768314234276	down	no
ENSMUSG00000105547	Iglc3	ENSMUST00000200235	NA	NA	NA	NA	immunoglobulin lambda constant 3 [Source:MGI Symbol;Acc:MGI:99886]	IG_C_gene	20.853172	0.0001	3.140623	0.0001	0.0001	0.0001	59984.9875	15.872313860782	0.00429459878838902	0.148141500886798	up	yes
ENSMUSG00000000184	Ccnd2	ENSMUST00000000188;ENSMUST00000201637;ENSMUST00000202363;ENSMUST00000201066;ENSMUST00000201902;ENSMUST00000201857;ENSMUST00000201985;ENSMUST00000201564	GO:0000079(regulation of cyclin-dependent protein serine/threonine kinase activity);GO:0000082(G1/S transition of mitotic cell cycle);GO:0000307(cyclin-dependent protein kinase holoenzyme complex);GO:0000785(chromatin);GO:0001934(positive regulation of protein phosphorylation);GO:0004672(protein kinase activity);GO:0005515(protein binding);GO:0005634(nucleus);GO:0005654(nucleoplasm);GO:0005730(nu…	04068(FoxO signaling pathway);04110(Cell cycle);04115(p53 signaling pathway);04151(PI3K-Akt signaling pathway);04218(Cellular senescence);04310(Wnt signaling pathway);04340(Hedgehog signaling pathway);04390(Hippo signaling pathway);04510(Focal adhesion);04630(Jak-STAT signaling pathway);04917(Prolactin signaling pathway);05162(Measles);05165(Human papillomavirus infection);05166(Human T-cell leuk…	K10151	NA	cyclin D2 [Source:MGI Symbol;Acc:MGI:88314]	protein_coding;retained_intron;processed_transcript	25.8335656590498	25.7352877628866	29.0589474283133	27.5964743375492	38.6136422814327	59.9458908412159	0.549029970815321	-0.865043188705265	0.00430273944077017	0.148141500886798	down	no
ENSMUSG00000025203	Scd2	ENSMUST00000026221;ENSMUST00000237039	GO:0004768(stearoyl-CoA 9-desaturase activity);GO:0005506(iron ion binding);GO:0005783(endoplasmic reticulum);GO:0005789(endoplasmic reticulum membrane);GO:0006629(lipid metabolic process);GO:0006631(fatty acid metabolic process);GO:0006633(fatty acid biosynthetic process);GO:0006636(unsaturated fatty acid biosynthetic process);GO:0016020(membrane);GO:0016021(integral component of membrane);GO:00…	01040(Biosynthesis of unsaturated fatty acids);03320(PPAR signaling pathway);04152(AMPK signaling pathway);04152(AMPK signaling pathway)	K00507	EC:1.14.19.1	stearoyl-Coenzyme A desaturase 2 [Source:MGI Symbol;Acc:MGI:98240]	protein_coding;nonsense_mediated_decay	41.8333511226208	49.0722572785505	56.2918002690337	59.5123998424231	66.4664486200586	133.49399528093	0.516876749420954	-0.952107787649808	0.00432776359346195	0.148321422348572	down	no
ENSMUSG00000027219	Slc28a2	ENSMUST00000110525;ENSMUST00000028652;ENSMUST00000110524;ENSMUST00000153848;ENSMUST00000139850	GO:0001895(retina homeostasis);GO:0005337(nucleoside transmembrane transporter activity);GO:0005415(nucleoside:sodium symporter activity);GO:0005887(integral component of plasma membrane);GO:0015211(purine nucleoside transmembrane transporter activity);GO:0015860(purine nucleoside transmembrane transport);GO:0016020(membrane);GO:0016021(integral component of membrane);GO:0034394(protein localizat…	NA	K11536	NA	solute carrier family 28 (sodium-coupled nucleoside transporter), member 2 [Source:MGI Symbol;Acc:MGI:1913105]	protein_coding;processed_transcript	0.84909125641635	0.247674670389734	0.245362273051331	0.167051189876426	0.0442524817015209	0.0001	17.0134717589218	4.08860566142127	0.00432819041148078	0.148321422348572	up	yes
ENSMUSG00000027978	Prss12	ENSMUST00000029603	GO:0004252(serine-type endopeptidase activity);GO:0005044(scavenger receptor activity);GO:0005576(extracellular region);GO:0005886(plasma membrane);GO:0006508(proteolysis);GO:0006887(exocytosis);GO:0006897(endocytosis);GO:0008233(peptidase activity);GO:0008236(serine-type peptidase activity);GO:0016020(membrane);GO:0016787(hydrolase activity);GO:0030424(axon);GO:0030425(dendrite);GO:0031410(cytop…	NA	K09624	EC:3.4.21.-	protease, serine 12 neurotrypsin (motopsin) [Source:MGI Symbol;Acc:MGI:1100881]	protein_coding	7.949552	5.107339	13.106635	15.716957	4.121372	3.032829	2.92698534749024	1.54941552362296	0.00440522270661438	0.150542425145283	up	yes
ENSMUSG00000024399	Ltb	ENSMUST00000173510;ENSMUST00000025262;ENSMUST00000173600	GO:0005125(cytokine activity);GO:0005164(tumor necrosis factor receptor binding);GO:0005515(protein binding);GO:0005615(extracellular space);GO:0005886(plasma membrane);GO:0006955(immune response);GO:0007165(signal transduction);GO:0010467(gene expression);GO:0016020(membrane);GO:0016021(integral component of membrane);GO:0043588(skin development);GO:0045084(positive regulation of interleukin-12 …	04060(Cytokine-cytokine receptor interaction);04064(NF-kappa B signaling pathway);05323(Rheumatoid arthritis);05323(Rheumatoid arthritis)	K03157	NA	lymphotoxin B [Source:MGI Symbol;Acc:MGI:104796]	retained_intron;protein_coding	13.7192673825858	0.179430896437995	2.25305942348285	0.523979079815303	0.261696306068602	0.0305395250659631	28.5313007607259	4.83447361672008	0.00441352988426206	0.150542425145283	up	yes
ENSMUSG00000047517	Dmbt1	ENSMUST00000208311;ENSMUST00000209167;ENSMUST00000084509;ENSMUST00000213064;ENSMUST00000208860;ENSMUST00000209015	GO:0005044(scavenger receptor activity);GO:0005576(extracellular region);GO:0006897(endocytosis);GO:0016020(membrane);GO:0016021(integral component of membrane);GO:0016021(integral component of membrane)	04970(Salivary secretion);04970(Salivary secretion)	K13912	NA	deleted in malignant brain tumors 1 [Source:MGI Symbol;Acc:MGI:106210]	protein_coding;processed_transcript;retained_intron	0.592577480564913	0.00587433635656906	0.173378607929515	0.0145140719098212	0.0001	0.00604122091215341	64.0218376776392	6.00049218336671	0.00445480999661924	0.151597907703978	up	yes
ENSMUSG00000028047	Thbs3	ENSMUST00000029682;ENSMUST00000142051;ENSMUST00000136881;ENSMUST00000155924;ENSMUST00000153129;ENSMUST00000126315;ENSMUST00000126372;ENSMUST00000119084;ENSMUST00000146435;ENSMUST00000144980;ENSMUST00000126700	GO:0003417(growth plate cartilage development);GO:0005509(calcium ion binding);GO:0005576(extracellular region);GO:0007155(cell adhesion);GO:0008201(heparin binding);GO:0043931(ossification involved in bone maturation);GO:0048471(perinuclear region of cytoplasm);GO:0060346(bone trabecula formation);GO:0062023(collagen-containing extracellular matrix);GO:0062023(collagen-containing extracellular m…	04145(Phagosome);04151(PI3K-Akt signaling pathway);04510(Focal adhesion);04512(ECM-receptor interaction);05144(Malaria);05165(Human papillomavirus infection);05165(Human papillomavirus infection)	NA	NA	thrombospondin 3 [Source:MGI Symbol;Acc:MGI:98739]	protein_coding;nonsense_mediated_decay;retained_intron;processed_transcript	2.74124993157786	2.24086723574539	2.055322659548	0.935818574746009	0.382480864814431	0.51441557329463	4.44491585808245	2.15215610920665	0.00446938467677087	0.151741817255089	up	yes
ENSMUSG00000029581	Fscn1	ENSMUST00000031565;ENSMUST00000139131;ENSMUST00000129306;ENSMUST00000135293;ENSMUST00000198017;ENSMUST00000137552;ENSMUST00000150622	GO:0001725(stress fiber);GO:0001726(ruffle);GO:0002102(podosome);GO:0003779(actin binding);GO:0005515(protein binding);GO:0005737(cytoplasm);GO:0005829(cytosol);GO:0005856(cytoskeleton);GO:0005886(plasma membrane);GO:0005902(microvillus);GO:0005911(cell-cell junction);GO:0005938(cell cortex);GO:0007015(actin filament organization);GO:0007043(cell-cell junction assembly);GO:0007163(establishment o…	NA	K17455	NA	fascin actin-bundling protein 1 [Source:MGI Symbol;Acc:MGI:1352745]	protein_coding;processed_transcript;retained_intron	42.0833049757636	13.4656520511288	15.0718321653386	12.9867151527224	2.95656262881806	9.00927695318725	3.49359122575425	1.80471081286902	0.00448599234558996	0.151953925479834	up	yes
ENSMUSG00000010830	Kdelr3	ENSMUST00000010974	GO:0000139(Golgi membrane);GO:0005046(KDEL sequence binding);GO:0005783(endoplasmic reticulum);GO:0005789(endoplasmic reticulum membrane);GO:0005794(Golgi apparatus);GO:0005801(cis-Golgi network);GO:0006621(protein retention in ER lumen);GO:0006888(endoplasmic reticulum to Golgi vesicle-mediated transport);GO:0006890(retrograde vesicle-mediated transport, Golgi to endoplasmic reticulum);GO:001503…	NA	K10949	NA	KDEL (Lys-Asp-Glu-Leu) endoplasmic reticulum protein retention receptor 3 [Source:MGI Symbol;Acc:MGI:2145953]	protein_coding	16.39257	15.527262	11.286486	6.922502	24.348368	31.243605	0.450863832445738	-1.149236310891	0.00449739520705689	0.151989160142635	down	yes
ENSMUSG00000031101	Sash3	ENSMUST00000033427	GO:0002639(positive regulation of immunoglobulin production);GO:0002726(positive regulation of T cell cytokine production);GO:0002821(positive regulation of adaptive immune response);GO:0005515(protein binding);GO:0005634(nucleus);GO:0005737(cytoplasm);GO:0030890(positive regulation of B cell proliferation);GO:0032729(positive regulation of interferon-gamma production);GO:0032733(positive regulat…	NA	NA	NA	SAM and SH3 domain containing 3 [Source:MGI Symbol;Acc:MGI:1921381]	protein_coding	6.502252	0.28466	1.079249	0.204535	0.070625	0.137804	19.3607799298562	4.27506516621225	0.00451003718036019	0.152066012239869	up	yes
ENSMUSG00000046897	Zfp740	ENSMUST00000119830;ENSMUST00000123528;ENSMUST00000118729;ENSMUST00000139960;ENSMUST00000141465;ENSMUST00000119800;ENSMUST00000119168;ENSMUST00000133986;ENSMUST00000230600;ENSMUST00000230867;ENSMUST00000229886;ENSMUST00000121206	GO:0003676(nucleic acid binding);GO:0003700(DNA-binding transcription factor activity);GO:0005634(nucleus);GO:0005654(nucleoplasm);GO:0044212(transcription regulatory region DNA binding);GO:0045944(positive regulation of transcription by RNA polymerase II);GO:0046872(metal ion binding);GO:0046872(metal ion binding)	NA	NA	NA	zinc finger protein 740 [Source:MGI Symbol;Acc:MGI:1915994]	retained_intron;protein_coding;processed_transcript	2.95474858848949	3.19500598880377	2.61886198683952	3.8116592429778	3.71245820683559	10.8029682822628	0.43334158374743	-1.20642340965621	0.00458727323228299	0.154315450683245	down	yes
ENSMUSG00000027832	Ptx3	ENSMUST00000029421;ENSMUST00000182521	GO:0001550(ovarian cumulus expansion);GO:0001849(complement component C1q binding);GO:0001872((1->3)-beta-D-glucan binding);GO:0001878(response to yeast);GO:0005515(protein binding);GO:0005576(extracellular region);GO:0005615(extracellular space);GO:0008228(opsonization);GO:0030198(extracellular matrix organization);GO:0031012(extracellular matrix);GO:0042802(identical protein binding);GO:0044793…	NA	NA	NA	pentraxin related gene [Source:MGI Symbol;Acc:MGI:104641]	protein_coding;retained_intron	0.986490126025354	9.9825816748695	0.374990810589113	1.17616846383296	0.160359571215511	0.295561926920209	13.7306873294116	3.77933194046809	0.00463879116487082	0.155691418798994	up	yes
ENSMUSG00000033453	Adamts15	ENSMUST00000065112;ENSMUST00000217070;ENSMUST00000216215	GO:0004175(endopeptidase activity);GO:0004222(metalloendopeptidase activity);GO:0005576(extracellular region);GO:0005615(extracellular space);GO:0006508(proteolysis);GO:0008201(heparin binding);GO:0008233(peptidase activity);GO:0008237(metallopeptidase activity);GO:0008270(zinc ion binding);GO:0009986(cell surface);GO:0016787(hydrolase activity);GO:0046872(metal ion binding);GO:0050840(extracellu…	NA	K08629	EC:3.4.24.-	a disintegrin-like and metallopeptidase (reprolysin type) with thrombospondin type 1 motif, 15 [Source:MGI Symbol;Acc:MGI:2449569]	protein_coding;retained_intron	0.961838464923285	1.07136405471389	0.102885665540867	0.325754105374891	0.0001	0.0582554850911898	21.0934952104837	4.39872626564881	0.00468418139821589	0.156672010727402	up	yes
ENSMUSG00000066366	Serpina1a	ENSMUST00000072876;ENSMUST00000124717;ENSMUST00000085056	GO:0002020(protease binding);GO:0004866(endopeptidase inhibitor activity);GO:0004867(serine-type endopeptidase inhibitor activity);GO:0005515(protein binding);GO:0005576(extracellular region);GO:0005615(extracellular space);GO:0005783(endoplasmic reticulum);GO:0005794(Golgi apparatus);GO:0006487(protein N-linked glycosylation);GO:0006953(acute-phase response);GO:0010466(negative regulation of pep…	NA	NA	NA	serine (or cysteine) peptidase inhibitor, clade A, member 1A [Source:MGI Symbol;Acc:MGI:891971]	protein_coding	5.04267026528384	0.166997439956332	0.648214314956332	0.412258694868996	0.0941549361353712	0.0001	33.2616039655481	5.05578583589218	0.00469941092279374	0.156672010727402	up	yes
ENSMUSG00000039062	Anpep	ENSMUST00000049004;ENSMUST00000206235;ENSMUST00000107392;ENSMUST00000149164;ENSMUST00000206682;ENSMUST00000205502	GO:0001525(angiogenesis);GO:0004177(aminopeptidase activity);GO:0005615(extracellular space);GO:0005737(cytoplasm);GO:0005793(endoplasmic reticulum-Golgi intermediate compartment);GO:0005886(plasma membrane);GO:0006508(proteolysis);GO:0007275(multicellular organism development);GO:0008233(peptidase activity);GO:0008237(metallopeptidase activity);GO:0008270(zinc ion binding);GO:0009897(external si…	00480(Glutathione metabolism);04614(Renin-angiotensin system);04640(Hematopoietic cell lineage);04640(Hematopoietic cell lineage)	K11140	EC:3.4.11.2	alanyl (membrane) aminopeptidase [Source:MGI Symbol;Acc:MGI:5000466]	protein_coding;processed_transcript;retained_intron	6.10676047206772	3.66629737339782	2.90749287593712	3.18067767521161	0.825318730592503	1.48208870568319	3.43702376685917	1.78115982791367	0.00470005350242428	0.156672010727402	up	yes
ENSMUSG00000032024	Clmp	ENSMUST00000034522;ENSMUST00000141759;ENSMUST00000134153;ENSMUST00000139577	GO:0003674(molecular_function);GO:0005881(cytoplasmic microtubule);GO:0005886(plasma membrane);GO:0005923(bicellular tight junction);GO:0016020(membrane);GO:0016021(integral component of membrane);GO:0030054(cell junction);GO:0048565(digestive tract development);GO:0048565(digestive tract development)	NA	K06789	NA	CXADR-like membrane protein [Source:MGI Symbol;Acc:MGI:1918816]	protein_coding;retained_intron;processed_transcript	2.02675070180788	1.7103071235025	0.741300661293836	0.557986104552385	0.0897321908081028	0.278947750381181	6.83023949568617	2.77193616609678	0.00472198587790192	0.157046183381377	up	yes
ENSMUSG00000079056	Kcnip3	ENSMUST00000103215;ENSMUST00000028850;ENSMUST00000137625;ENSMUST00000088538	GO:0000122(negative regulation of transcription by RNA polymerase II);GO:0000287(magnesium ion binding);GO:0000978(RNA polymerase II proximal promoter sequence-specific DNA binding);GO:0001046(core promoter sequence-specific DNA binding);GO:0001227(DNA-binding transcription repressor activity, RNA polymerase II-specific);GO:0003677(DNA binding);GO:0005244(voltage-gated ion channel activity);GO:00…	NA	NA	NA	Kv channel interacting protein 3, calsenilin [Source:MGI Symbol;Acc:MGI:1929258]	protein_coding;processed_transcript	0.302731237450649	0.526908033840948	0.0366955521714608	1.3475436965595	0.648930265087422	6.75112394698251	0.149585290632844	-2.74095977911636	0.0047623350960203	0.157945618023034	down	yes
ENSMUSG00000005672	Kit	ENSMUST00000005815;ENSMUST00000148993;ENSMUST00000202167;ENSMUST00000144270;ENSMUST00000143221;ENSMUST00000201240;ENSMUST00000136002;ENSMUST00000151357	GO:0000166(nucleotide binding);GO:0000187(activation of MAPK activity);GO:0001541(ovarian follicle development);GO:0001650(fibrillar center);GO:0001669(acrosomal vesicle);GO:0002020(protease binding);GO:0002244(hematopoietic progenitor cell differentiation);GO:0002318(myeloid progenitor cell differentiation);GO:0002320(lymphoid progenitor cell differentiation);GO:0002327(immature B cell different…	04010(MAPK signaling pathway);04014(Ras signaling pathway);04015(Rap1 signaling pathway);04072(Phospholipase D signaling pathway);04151(PI3K-Akt signaling pathway);04640(Hematopoietic cell lineage);04916(Melanogenesis);05200(Pathways in cancer);05221(Acute myeloid leukemia);05224(Breast cancer);05230(Central carbon metabolism in cancer);05230(Central carbon metabolism in cancer)	K05091	EC:2.7.10.1	KIT proto-oncogene receptor tyrosine kinase [Source:MGI Symbol;Acc:MGI:96677]	protein_coding;retained_intron	4.84184249321064	1.21849182111996	4.59331999427674	1.5579172954775	1.17560202569857	0.48224999607227	3.68294981811495	1.88086173998815	0.00477056717694171	0.157945618023034	up	yes
ENSMUSG00000002688	Prkd1	ENSMUST00000002765	GO:0000166(nucleotide binding);GO:0000421(autophagosome membrane);GO:0001525(angiogenesis);GO:0001938(positive regulation of endothelial cell proliferation);GO:0002376(immune system process);GO:0004672(protein kinase activity);GO:0004674(protein serine/threonine kinase activity);GO:0004697(protein kinase C activity);GO:0005515(protein binding);GO:0005524(ATP binding);GO:0005634(nucleus);GO:000573…	04015(Rap1 signaling pathway);04925(Aldosterone synthesis and secretion)	K06070	EC:2.7.11.13	protein kinase D1 [Source:MGI Symbol;Acc:MGI:99879]	protein_coding	0.329351	0.26058	0.232166	0.200974	0.0001	0.036812	13.8582439315128	3.79267255064478	0.00479995816173017	0.158560780085803	up	yes
ENSMUSG00000050921	P2ry10	ENSMUST00000118666;ENSMUST00000150494;ENSMUST00000053375	GO:0004930(G protein-coupled receptor activity);GO:0005623(cell);GO:0005886(plasma membrane);GO:0005887(integral component of plasma membrane);GO:0007165(signal transduction);GO:0007186(G protein-coupled receptor signaling pathway);GO:0016020(membrane);GO:0016021(integral component of membrane);GO:0035025(positive regulation of Rho protein signal transduction);GO:0035589(G protein-coupled puriner…	04080(Neuroactive ligand-receptor interaction);04080(Neuroactive ligand-receptor interaction)	K04274	NA	purinergic receptor P2Y, G-protein coupled 10 [Source:MGI Symbol;Acc:MGI:1926076]	protein_coding	3.09053892421194	0.0001	0.327940422870557	0.0001	0.0001	0.0001	8546.69836770624	13.0611514919762	0.00486138010251537	0.160228903288973	up	yes
ENSMUSG00000022587	Ly6e	ENSMUST00000188503;ENSMUST00000188042;ENSMUST00000186927;ENSMUST00000191436;ENSMUST00000190810;ENSMUST00000051698;ENSMUST00000188866;ENSMUST00000169343;ENSMUST00000187606;ENSMUST00000185861;ENSMUST00000187284;ENSMUST00000185863;ENSMUST00000189186;ENSMUST00000191127;ENSMUST00000191145;ENSMUST00000191439	GO:0016020(membrane);GO:0016021(integral component of membrane);GO:0016021(integral component of membrane)	NA	K06846	NA	lymphocyte antigen 6 complex, locus E [Source:MGI Symbol;Acc:MGI:106651]	retained_intron;protein_coding	76.5171416984672	6.82690210332981	6.08863883641649	6.40118804334038	3.33140082584567	3.48918320560254	7.02534198242299	2.81256845513244	0.00491726064853547	0.161707313749035	up	yes
ENSMUSG00000028874	Fgr	ENSMUST00000030693;ENSMUST00000171223;ENSMUST00000138179;ENSMUST00000124451	GO:0000166(nucleotide binding);GO:0001784(phosphotyrosine residue binding);GO:0002376(immune system process);GO:0004672(protein kinase activity);GO:0004713(protein tyrosine kinase activity);GO:0004715(non-membrane spanning protein tyrosine kinase activity);GO:0005102(signaling receptor binding);GO:0005515(protein binding);GO:0005524(ATP binding);GO:0005737(cytoplasm);GO:0005739(mitochondrion);GO:…	04062(Chemokine signaling pathway);04062(Chemokine signaling pathway)	K08891	EC:2.7.10.2	FGR proto-oncogene, Src family tyrosine kinase [Source:MGI Symbol;Acc:MGI:95527]	protein_coding;processed_transcript	1.85862647734921	0.33830491560963	0.264861113124515	0.237424491845716	0.0826115770126845	0.0349280152731038	11.4821607997675	3.52132225970279	0.00499911559759922	0.164031383601762	up	yes
ENSMUSG00000116121	Gm49486	ENSMUST00000053926	GO:0005515(protein binding);GO:0019904(protein domain specific binding);GO:0030246(carbohydrate binding)	NA	NA	NA	predicted gene, 49486 [Source:MGI Symbol;Acc:MGI:6155161]	protein_coding	0.262767	3.631258	0.925679	0.648784	0.185566	0.058443	11.20550471499	3.48613572663744	0.00502590422902073	0.164542270819301	up	yes
ENSMUSG00000020642	Rnf144a	ENSMUST00000020971;ENSMUST00000062149;ENSMUST00000220742;ENSMUST00000222082;ENSMUST00000222505;ENSMUST00000221994;ENSMUST00000223137	GO:0000151(ubiquitin ligase complex);GO:0000209(protein polyubiquitination);GO:0004842(ubiquitin-protein transferase activity);GO:0005737(cytoplasm);GO:0005794(Golgi apparatus);GO:0005886(plasma membrane);GO:0006511(ubiquitin-dependent protein catabolic process);GO:0016020(membrane);GO:0016021(integral component of membrane);GO:0016567(protein ubiquitination);GO:0016740(transferase activity);GO:0…	NA	K11975	EC:2.3.2.31	ring finger protein 144A [Source:MGI Symbol;Acc:MGI:1344401]	protein_coding;processed_transcript;retained_intron	4.39325458923706	6.49689692493188	4.47152922356948	9.30653382752044	10.2768698516349	15.0039877566757	0.487883262258272	-1.03539210510814	0.0050551970098403	0.165132682724561	down	yes
ENSMUSG00000022209	Dhrs2	ENSMUST00000165432;ENSMUST00000022820	GO:0003674(molecular_function);GO:0004090(carbonyl reductase (NADPH) activity);GO:0005575(cellular_component);GO:0005634(nucleus);GO:0005635(nuclear envelope);GO:0005654(nucleoplasm);GO:0005737(cytoplasm);GO:0005739(mitochondrion);GO:0008150(biological_process);GO:0009636(response to toxic substance);GO:0016491(oxidoreductase activity);GO:0034599(cellular response to oxidative stress);GO:0043011(…	NA	K11164	EC:1.1.-.-	dehydrogenase/reductase member 2 [Source:MGI Symbol;Acc:MGI:1918662]	protein_coding	13.5714003099369	5.54137916640379	16.5219249085173	11.046211579653	4.52888866167192	1.73358695820189	3.72703374815307	1.89802788267627	0.00508414625813408	0.165680499271766	up	yes
ENSMUSG00000003123	Lipe	ENSMUST00000054301;ENSMUST00000206861;ENSMUST00000003207;ENSMUST00000206588;ENSMUST00000105177;ENSMUST00000205698;ENSMUST00000149349;ENSMUST00000205923	GO:0004806(triglyceride lipase activity);GO:0005515(protein binding);GO:0005615(extracellular space);GO:0005634(nucleus);GO:0005737(cytoplasm);GO:0005739(mitochondrion);GO:0005811(lipid droplet);GO:0005829(cytosol);GO:0005886(plasma membrane);GO:0005901(caveola);GO:0006361(transcription initiation from RNA polymerase I promoter);GO:0006363(termination of RNA polymerase I transcription);GO:0006629…	04024(cAMP signaling pathway);04152(AMPK signaling pathway);04371(Apelin signaling pathway);04714(Thermogenesis);04910(Insulin signaling pathway);04923(Regulation of lipolysis in adipocytes);04925(Aldosterone synthesis and secretion);04925(Aldosterone synthesis and secretion)	K07188	EC:3.1.1.79	lipase, hormone sensitive [Source:MGI Symbol;Acc:MGI:96790]	protein_coding;retained_intron;nonsense_mediated_decay	9.15105660992185	1.1521581687054	6.23839110958206	1.96332259853891	0.900237808528712	1.16922789058784	4.47094351325753	2.16057931871481	0.00509455956716209	0.165680499271766	up	yes
ENSMUSG00000022878	Adipoq	ENSMUST00000023593;ENSMUST00000171309	GO:0001666(response to hypoxia);GO:0001934(positive regulation of protein phosphorylation);GO:0005102(signaling receptor binding);GO:0005179(hormone activity);GO:0005201(extracellular matrix structural constituent);GO:0005515(protein binding);GO:0005576(extracellular region);GO:0005581(collagen trimer);GO:0005615(extracellular space);GO:0005783(endoplasmic reticulum);GO:0006006(glucose metabolic …	03320(PPAR signaling pathway);04152(AMPK signaling pathway);04211(Longevity regulating pathway);04920(Adipocytokine signaling pathway);04930(Type II diabetes mellitus);04932(Non-alcoholic fatty liver disease (NAFLD));04932(Non-alcoholic fatty liver disease (NAFLD))	K07296	NA	adiponectin, C1Q and collagen domain containing [Source:MGI Symbol;Acc:MGI:106675]	protein_coding	43.3043017349747	0.228402398262129	37.9325829920348	2.07576406082549	0.0796175119478639	1.39226050977553	28.3790674067816	4.82675527520485	0.00514530056440483	0.166672629609168	up	yes
ENSMUSG00000027401	Tgm3	ENSMUST00000110299	GO:0001533(cornified envelope);GO:0003810(protein-glutamine gamma-glutamyltransferase activity);GO:0003824(catalytic activity);GO:0005509(calcium ion binding);GO:0005737(cytoplasm);GO:0008544(epidermis development);GO:0016740(transferase activity);GO:0016746(transferase activity, transferring acyl groups);GO:0018149(peptide cross-linking);GO:0030216(keratinocyte differentiation);GO:0031234(extrin…	NA	K05620	EC:2.3.2.13	transglutaminase 3, E polypeptide [Source:MGI Symbol;Acc:MGI:98732]	protein_coding	0.724667	0.0001	0.600486	0.0001	0.0001	0.0001	3313.3825	11.6940890437707	0.00514779445100927	0.166672629609168	up	yes
ENSMUSG00000025227	Mfsd13a	ENSMUST00000086969;ENSMUST00000142994;ENSMUST00000137143;ENSMUST00000128041;ENSMUST00000128455	GO:0003674(molecular_function);GO:0005575(cellular_component);GO:0008150(biological_process);GO:0016020(membrane);GO:0016021(integral component of membrane);GO:0016021(integral component of membrane)	NA	NA	NA	major facilitator superfamily domain containing 13a [Source:MGI Symbol;Acc:MGI:1922396]	protein_coding;nonsense_mediated_decay;processed_transcript	8.58772825820257	6.17037922182596	9.50763643259629	8.69634841191155	10.9749417157632	21.7810769810984	0.503145584168544	-0.990952193527207	0.00516456813455761	0.166762185927385	down	no
ENSMUSG00000034041	Lyl1	ENSMUST00000037165;ENSMUST00000238364;ENSMUST00000238338;ENSMUST00000238562	GO:0000977(RNA polymerase II regulatory region sequence-specific DNA binding);GO:0000981(DNA-binding transcription factor activity, RNA polymerase II-specific);GO:0001955(blood vessel maturation);GO:0003677(DNA binding);GO:0005634(nucleus);GO:0006355(regulation of transcription, DNA-templated);GO:0006357(regulation of transcription by RNA polymerase II);GO:0030183(B cell differentiation);GO:00458…	05202(Transcriptional misregulation in cancer);05202(Transcriptional misregulation in cancer)	K15604	NA	lymphoblastomic leukemia 1 [Source:MGI Symbol;Acc:MGI:96891]	protein_coding	3.70461333448106	0.134195874077718	0.641838941957698	0.429328855878013	0.0232492985735366	0.0949169414658141	20.7757181948051	4.37682644520064	0.00517330023842367	0.166762185927385	up	yes
ENSMUSG00000022040	Ephx2	ENSMUST00000070515;ENSMUST00000225309;ENSMUST00000224698	GO:0000287(magnesium ion binding);GO:0002539(prostaglandin production involved in inflammatory response);GO:0003824(catalytic activity);GO:0004301(epoxide hydrolase activity);GO:0005737(cytoplasm);GO:0005777(peroxisome);GO:0005829(cytosol);GO:0006629(lipid metabolic process);GO:0006954(inflammatory response);GO:0008152(metabolic process);GO:0009636(response to toxic substance);GO:0010628(positive…	00590(Arachidonic acid metabolism);04146(Peroxisome);04146(Peroxisome)	K08726	3.1.3.76;EC:3.3.2.10	epoxide hydrolase 2, cytoplasmic [Source:MGI Symbol;Acc:MGI:99500]	protein_coding	7.95199926127214	0.0182510990338164	8.59451430555556	0.255586346618357	0.0001	0.111138526570048	75.6048804812599	6.24040746185815	0.00522230417670824	0.167693510322954	up	yes
ENSMUSG00000079419	Ms4a6c	ENSMUST00000187462;ENSMUST00000165310	GO:0016020(membrane);GO:0016021(integral component of membrane);GO:0016021(integral component of membrane)	NA	K22191	NA	membrane-spanning 4-domains, subfamily A, member 6C [Source:MGI Symbol;Acc:MGI:2385644]	retained_intron;protein_coding	4.13789671463415	1.93732921121951	1.48919469560976	1.56081427756098	0.0909566302439024	0.522049535609756	7.44302048439986	2.89588820648777	0.00522505858168609	0.167693510322954	up	yes
ENSMUSG00000081643	Gm11605	ENSMUST00000120413	NA	NA	NA	NA	predicted gene 11605 [Source:MGI Symbol;Acc:MGI:3651339]	processed_pseudogene	1.002714	4.448335	3.822761	1.009831	15.146461	8.230459	0.219952863764773	-2.18473370976872	0.00530407195822762	0.169857693037826	down	yes
ENSMUSG00000035493	Tgfbi	ENSMUST00000045173;ENSMUST00000225300;ENSMUST00000225600;ENSMUST00000226024;ENSMUST00000223661	GO:0001525(angiogenesis);GO:0002062(chondrocyte differentiation);GO:0005178(integrin binding);GO:0005201(extracellular matrix structural constituent);GO:0005515(protein binding);GO:0005518(collagen binding);GO:0005576(extracellular region);GO:0005604(basement membrane);GO:0005615(extracellular space);GO:0005802(trans-Golgi network);GO:0007155(cell adhesion);GO:0008283(cell population proliferatio…	NA	NA	NA	transforming growth factor, beta induced [Source:MGI Symbol;Acc:MGI:99959]	protein_coding;processed_transcript;nonsense_mediated_decay;retained_intron	15.4353129626094	1.81010656165473	2.87375249350305	2.48044217952798	0.367521607000796	1.34675645425617	6.59158356746524	2.7206251011179	0.00535373033539401	0.171074428821839	up	yes
ENSMUSG00000048027	Rgmb	ENSMUST00000170578;ENSMUST00000238157;ENSMUST00000232638;ENSMUST00000231985;ENSMUST00000232592;ENSMUST00000231281;ENSMUST00000231906	GO:0005793(endoplasmic reticulum-Golgi intermediate compartment);GO:0005886(plasma membrane);GO:0007155(cell adhesion);GO:0007165(signal transduction);GO:0015026(coreceptor activity);GO:0016020(membrane);GO:0030509(BMP signaling pathway);GO:0031225(anchored component of membrane);GO:0042802(identical protein binding);GO:0045121(membrane raft);GO:0045893(positive regulation of transcription, DNA-t…	04350(TGF-beta signaling pathway);04350(TGF-beta signaling pathway)	K06847	NA	repulsive guidance molecule family member B [Source:MGI Symbol;Acc:MGI:1916049]	protein_coding;processed_transcript	2.97644916560177	5.71096338870778	2.77622050332508	10.6518799298474	12.3697170614161	14.5184390929717	0.411250084619005	-1.28191211918986	0.00538837304174615	0.171807103050632	down	yes
ENSMUSG00000029814	Igf2bp3	ENSMUST00000031838;ENSMUST00000205057;ENSMUST00000203863;ENSMUST00000203544;ENSMUST00000203680	GO:0003676(nucleic acid binding);GO:0003723(RNA binding);GO:0003730(mRNA 3'-UTR binding);GO:0005515(protein binding);GO:0005634(nucleus);GO:0005737(cytoplasm);GO:0005829(cytosol);GO:0006417(regulation of translation);GO:0048027(mRNA 5'-UTR binding);GO:0051028(mRNA transport);GO:0051028(mRNA transport)	NA	K13197	NA	insulin-like growth factor 2 mRNA binding protein 3 [Source:MGI Symbol;Acc:MGI:1890359]	protein_coding;retained_intron;processed_transcript	0.29840650484128	0.371261526535115	0.211054105405074	0.612239142664542	0.726129910773379	1.87296880806471	0.28720749785784	-1.79983468214309	0.00545923665376875	0.173688989155805	down	yes
ENSMUSG00000039683	Sdk1	ENSMUST00000085774;ENSMUST00000145908;ENSMUST00000074546;ENSMUST00000129831	GO:0003674(molecular_function);GO:0005515(protein binding);GO:0005886(plasma membrane);GO:0007155(cell adhesion);GO:0007156(homophilic cell adhesion via plasma membrane adhesion molecules);GO:0007416(synapse assembly);GO:0010842(retina layer formation);GO:0016020(membrane);GO:0016021(integral component of membrane);GO:0030054(cell junction);GO:0042802(identical protein binding);GO:0045202(synapse…	NA	K16353	NA	sidekick cell adhesion molecule 1 [Source:MGI Symbol;Acc:MGI:2444413]	protein_coding;retained_intron	0.818061034364571	0.604597136105349	1.11195624713629	0.175089509515649	0.152476080454586	0.0835629649138631	5.739948496428	2.52103779190423	0.00548302446677701	0.17406822479268	up	yes
ENSMUSG00000058385	H2bc8	ENSMUST00000079251	GO:0000786(nucleosome);GO:0002227(innate immune response in mucosa);GO:0003677(DNA binding);GO:0005615(extracellular space);GO:0005634(nucleus);GO:0005654(nucleoplasm);GO:0005694(chromosome);GO:0005829(cytosol);GO:0006334(nucleosome assembly);GO:0019731(antibacterial humoral response);GO:0042802(identical protein binding);GO:0046982(protein heterodimerization activity);GO:0050830(defense response…	NA	NA	NA	H2B clustered histone 8 [Source:MGI Symbol;Acc:MGI:2448386]	protein_coding	1.148942	1.209132	1.151328	1.2665	3.212399	6.401083	0.248396054624121	-2.00928583606093	0.00551121371035629	0.174585251597831	down	yes
ENSMUSG00000021356	Irf4	ENSMUST00000021784;ENSMUST00000110307;ENSMUST00000222125	GO:0000788(nuclear nucleosome);GO:0000978(RNA polymerase II proximal promoter sequence-specific DNA binding);GO:0000981(DNA-binding transcription factor activity, RNA polymerase II-specific);GO:0001228(DNA-binding transcription activator activity, RNA polymerase II-specific);GO:0002376(immune system process);GO:0003677(DNA binding);GO:0003700(DNA-binding transcription factor activity);GO:0005515(…	04659(Th17 cell differentiation);04659(Th17 cell differentiation)	K09445	NA	interferon regulatory factor 4 [Source:MGI Symbol;Acc:MGI:1096873]	protein_coding	1.20785229777687	0.174669635733225	0.823379386294106	0.37674854660412	0.0901710642463798	0.0755380150928003	7.79272287525672	2.96212751214509	0.00554868122506597	0.175393335189747	up	yes
ENSMUSG00000015947	Fcgr1	ENSMUST00000029748;ENSMUST00000200420	GO:0001788(antibody-dependent cellular cytotoxicity);GO:0001798(positive regulation of type IIa hypersensitivity);GO:0001805(positive regulation of type III hypersensitivity);GO:0002376(immune system process);GO:0005886(plasma membrane);GO:0006898(receptor-mediated endocytosis);GO:0006910(phagocytosis, recognition);GO:0006911(phagocytosis, engulfment);GO:0007166(cell surface receptor signaling pa…	04145(Phagosome);04380(Osteoclast differentiation);04640(Hematopoietic cell lineage);04666(Fc gamma R-mediated phagocytosis);05140(Leishmaniasis);05150(Staphylococcus aureus infection);05152(Tuberculosis);05202(Transcriptional misregulation in cancer);05221(Acute myeloid leukemia);05322(Systemic lupus erythematosus);05322(Systemic lupus erythematosus)	K06498	NA	Fc receptor, IgG, high affinity I [Source:MGI Symbol;Acc:MGI:95498]	protein_coding;nonsense_mediated_decay	2.003633	0.586187	1.154607	0.91853	0.036513	0.233818	8.62453251754331	3.10844625934048	0.00556365343758073	0.175488397782788	up	yes
ENSMUSG00000090124	Ugt1a7c	ENSMUST00000058237;ENSMUST00000150634;ENSMUST00000113135;ENSMUST00000126203	GO:0005743(mitochondrial inner membrane);GO:0005783(endoplasmic reticulum);GO:0005789(endoplasmic reticulum membrane);GO:0006711(estrogen catabolic process);GO:0015020(glucuronosyltransferase activity);GO:0016020(membrane);GO:0016021(integral component of membrane);GO:0016740(transferase activity);GO:0016757(transferase activity, transferring glycosyl groups);GO:0016758(transferase activity, tran…	00040(Pentose and glucuronate interconversions);00053(Ascorbate and aldarate metabolism);00140(Steroid hormone biosynthesis);00830(Retinol metabolism);00860(Porphyrin and chlorophyll metabolism);00980(Metabolism of xenobiotics by cytochrome P450);00982(Drug metabolism - cytochrome P450);00983(Drug metabolism - other enzymes);05204(Chemical carcinogenesis);05204(Chemical carcinogenesis)	K00699	EC:2.4.1.17	UDP glucuronosyltransferase 1 family, polypeptide A7C [Source:MGI Symbol;Acc:MGI:3032636]	protein_coding;nonsense_mediated_decay	3.13790906210002	1.53608509860156	0.878888246977957	1.31221437165205	0.0001	0.226139367148613	15.172197628236	3.92335816384274	0.00557588790750315	0.175496883990019	up	yes
ENSMUSG00000017723	Wfdc2	ENSMUST00000017867;ENSMUST00000146270;ENSMUST00000109345;ENSMUST00000109344;ENSMUST00000125051	GO:0004867(serine-type endopeptidase inhibitor activity);GO:0004869(cysteine-type endopeptidase inhibitor activity);GO:0005576(extracellular region);GO:0010466(negative regulation of peptidase activity);GO:0010951(negative regulation of endopeptidase activity);GO:0019828(aspartic-type endopeptidase inhibitor activity);GO:0030414(peptidase inhibitor activity);GO:0030414(peptidase inhibitor activit…	NA	NA	NA	WAP four-disulfide core domain 2 [Source:MGI Symbol;Acc:MGI:1914951]	protein_coding;processed_transcript	4.78905478684211	0.0001	2.94099033070175	0.254141447368421	0.0414609894736842	0.0001	96.0550586742865	6.58578968933129	0.005619679504602	0.176205077965139	up	yes
ENSMUSG00000033585	Ndn	ENSMUST00000038775	GO:0000978(RNA polymerase II proximal promoter sequence-specific DNA binding);GO:0001228(DNA-binding transcription activator activity, RNA polymerase II-specific);GO:0001764(neuron migration);GO:0003016(respiratory system process);GO:0003677(DNA binding);GO:0005515(protein binding);GO:0005634(nucleus);GO:0005654(nucleoplasm);GO:0005737(cytoplasm);GO:0005813(centrosome);GO:0005829(cytosol);GO:0006…	NA	NA	NA	necdin [Source:MGI Symbol;Acc:MGI:97290]	protein_coding	1.489444	0.416757	0.431698	0.271592	0.0001	0.075738	17.2043764339777	4.10470369798167	0.0056435901603521	0.176205077965139	up	yes
ENSMUSG00000023328	Ache	ENSMUST00000024099;ENSMUST00000150983;ENSMUST00000085934;ENSMUST00000138591;ENSMUST00000132191;ENSMUST00000196208;ENSMUST00000137126;ENSMUST00000125195;ENSMUST00000141123	GO:0001919(regulation of receptor recycling);GO:0002076(osteoblast development);GO:0003990(acetylcholinesterase activity);GO:0004104(cholinesterase activity);GO:0005515(protein binding);GO:0005518(collagen binding);GO:0005576(extracellular region);GO:0005604(basement membrane);GO:0005615(extracellular space);GO:0005635(nuclear envelope);GO:0005737(cytoplasm);GO:0005788(endoplasmic reticulum lumen…	00564(Glycerophospholipid metabolism);04725(Cholinergic synapse);04725(Cholinergic synapse)	NA	NA	acetylcholinesterase [Source:MGI Symbol;Acc:MGI:87876]	protein_coding;retained_intron	0.610133345879299	1.02277044105559	0.250609310620809	4.18016933592905	1.58426257624919	13.1640090934458	0.20557264502879	-2.28227979293792	0.00564370573250586	0.176205077965139	down	yes
ENSMUSG00000086825	Gm15675	ENSMUST00000130486	NA	NA	NA	NA	predicted gene 15675 [Source:MGI Symbol;Acc:MGI:3783117]	lncRNA	1.998051	0.147795	0.322995	0.0001	0.012841	0.0001	95.3922030754965	6.57579944661074	0.00565506323866901	0.176205077965139	up	yes
ENSMUSG00000009281	Rarres2	ENSMUST00000009425;ENSMUST00000204267;ENSMUST00000203541;ENSMUST00000204930;ENSMUST00000204182	GO:0001523(retinoid metabolic process);GO:0001934(positive regulation of protein phosphorylation);GO:0005102(signaling receptor binding);GO:0005515(protein binding);GO:0005576(extracellular region);GO:0005615(extracellular space);GO:0006935(chemotaxis);GO:0006954(inflammatory response);GO:0008286(insulin receptor signaling pathway);GO:0010759(positive regulation of macrophage chemotaxis);GO:00197…	NA	K10044	NA	retinoic acid receptor responder (tazarotene induced) 2 [Source:MGI Symbol;Acc:MGI:1918910]	protein_coding;retained_intron	15.7999319141566	25.3026202127259	4.11033137161145	9.15989624924699	2.08426061106928	4.90503521536145	3.88971801294522	1.95966557010311	0.00565845719789871	0.176205077965139	up	yes
ENSMUSG00000020908	Myh3	ENSMUST00000108689;ENSMUST00000165221;ENSMUST00000007301	GO:0000146(microfilament motor activity);GO:0000166(nucleotide binding);GO:0003009(skeletal muscle contraction);GO:0003774(motor activity);GO:0003779(actin binding);GO:0005515(protein binding);GO:0005516(calmodulin binding);GO:0005524(ATP binding);GO:0005737(cytoplasm);GO:0016459(myosin complex);GO:0030016(myofibril);GO:0032982(myosin filament);GO:0042623(ATPase activity, coupled);GO:0043292(cont…	04530(Tight junction);04530(Tight junction)	K10352	NA	myosin, heavy polypeptide 3, skeletal muscle, embryonic [Source:MGI Symbol;Acc:MGI:1339709]	protein_coding	0.168752497936272	0.708082414561664	0.144151554069671	0.891372241208519	0.603720325738815	3.97763219085356	0.208711150348079	-2.26042041666005	0.00568477230916851	0.17664948190376	down	yes
ENSMUSG00000097451	Rian	ENSMUST00000181253;ENSMUST00000182119;ENSMUST00000238385;ENSMUST00000238226;ENSMUST00000238689;ENSMUST00000182370;ENSMUST00000238716;ENSMUST00000238553;ENSMUST00000238636;ENSMUST00000238332;ENSMUST00000238727;ENSMUST00000238486;ENSMUST00000182100;ENSMUST00000238656;ENSMUST00000238532;ENSMUST00000238494;ENSMUST00000238248;ENSMUST00000238253;ENSMUST00000182737;ENSMUST00000183026;ENSMUST00000183180;…	NA	NA	NA	NA	RNA imprinted and accumulated in nucleus [Source:MGI Symbol;Acc:MGI:1922995]	lncRNA;retained_intron	0.288010558581658	0.0899893557424721	0.140899958381539	0.022383908414371	0.0187518246458835	0.0149459823019918	8.0314392856086	3.0056585511476	0.00579447083393954	0.179677597719643	up	yes
ENSMUSG00000103037	Pcdhgb1	ENSMUST00000192931;ENSMUST00000195624	GO:0005509(calcium ion binding);GO:0005515(protein binding);GO:0005886(plasma membrane);GO:0005887(integral component of plasma membrane);GO:0007155(cell adhesion);GO:0007156(homophilic cell adhesion via plasma membrane adhesion molecules);GO:0016020(membrane);GO:0016021(integral component of membrane);GO:0030426(growth cone);GO:0030426(growth cone)	NA	K16496	NA	protocadherin gamma subfamily B, 1 [Source:MGI Symbol;Acc:MGI:1935169]	protein_coding;processed_transcript	2.55967057115651	1.54982217036011	6.08026558344875	48.651753597126	1.7851381192867	0.0541295650969529	15.9959076162993	3.99963094894676	0.00587518822382951	0.18179617231837	up	yes
ENSMUSG00000028751	Pla2g2e	ENSMUST00000105804;ENSMUST00000030531;ENSMUST00000105803	GO:0004623(phospholipase A2 activity);GO:0005509(calcium ion binding);GO:0005543(phospholipid binding);GO:0005575(cellular_component);GO:0005576(extracellular region);GO:0006629(lipid metabolic process);GO:0006644(phospholipid metabolic process);GO:0016042(lipid catabolic process);GO:0016787(hydrolase activity);GO:0034374(low-density lipoprotein particle remodeling);GO:0042130(negative regulation…	00564(Glycerophospholipid metabolism);00565(Ether lipid metabolism);00590(Arachidonic acid metabolism);00591(Linoleic acid metabolism);00592(alpha-Linolenic acid metabolism);04014(Ras signaling pathway);04270(Vascular smooth muscle contraction);04972(Pancreatic secretion);04975(Fat digestion and absorption);04975(Fat digestion and absorption)	NA	NA	phospholipase A2, group IIE [Source:MGI Symbol;Acc:MGI:1349660]	protein_coding	47.8515822246456	41.2787309487459	58.4319943838604	36.7594225757906	27.5159821221374	7.59158235550709	2.62509993039268	1.39237234328842	0.00589076460927378	0.18189440952467	up	yes
ENSMUSG00000083863	Gm13341	ENSMUST00000120780	NA	NA	NA	NA	predicted gene 13341 [Source:MGI Symbol;Acc:MGI:3650228]	unprocessed_pseudogene	6.227172	9.834042	5.363327	4.560668	33.708794	9.655126	0.29961785050798	-1.73880451624364	0.00593216142819497	0.18278783963726	down	yes
ENSMUSG00000074758	Gm5535	ENSMUST00000209482;ENSMUST00000099292;ENSMUST00000210482;ENSMUST00000209431;ENSMUST00000211068;ENSMUST00000211025;ENSMUST00000166982;ENSMUST00000209284;ENSMUST00000210200;ENSMUST00000210067;ENSMUST00000210577	NA	NA	NA	NA	predicted gene 5535 [Source:MGI Symbol;Acc:MGI:3645019]	lncRNA	0.357644998940958	0.0387113142705851	0.251725951548848	0.105688381784485	0.0065237956049775	0.0208386785808843	13.7738027896313	3.78385502097791	0.00596027727844944	0.183195447216247	up	yes
ENSMUSG00000000682	Cd52	ENSMUST00000000696;ENSMUST00000137445;ENSMUST00000145122	GO:0005623(cell);GO:0005886(plasma membrane);GO:0007204(positive regulation of cytosolic calcium ion concentration);GO:0009617(response to bacterium);GO:0016020(membrane);GO:0031225(anchored component of membrane);GO:0097225(sperm midpiece);GO:0097225(sperm midpiece)	NA	NA	NA	CD52 antigen [Source:MGI Symbol;Acc:MGI:1346088]	protein_coding;processed_transcript	35.7865821634372	1.00860956360573	4.99770985004212	0.922712274641954	0.952139315922494	0.430722906486942	15.4446383593086	3.94903418512515	0.00597037047585504	0.183195447216247	up	yes
ENSMUSG00000052974	Cyp2f2	ENSMUST00000003100;ENSMUST00000206552;ENSMUST00000133841	GO:0004497(monooxygenase activity);GO:0005506(iron ion binding);GO:0005737(cytoplasm);GO:0005783(endoplasmic reticulum);GO:0005789(endoplasmic reticulum membrane);GO:0006082(organic acid metabolic process);GO:0006805(xenobiotic metabolic process);GO:0008392(arachidonic acid epoxygenase activity);GO:0008395(steroid hydroxylase activity);GO:0009636(response to toxic substance);GO:0016020(membrane);…	00980(Metabolism of xenobiotics by cytochrome P450);00980(Metabolism of xenobiotics by cytochrome P450)	K07416	EC:1.14.14.1	cytochrome P450, family 2, subfamily f, polypeptide 2 [Source:MGI Symbol;Acc:MGI:88608]	protein_coding;processed_transcript	5.65397078518518	0.243095108148148	3.70683526222222	0.0001	0.0001	0.0452373688888889	105.917054638665	6.72679109885583	0.0059893742728639	0.18339489031335	up	yes
ENSMUSG00000058715	Fcer1g	ENSMUST00000079957;ENSMUST00000150997;ENSMUST00000193973	GO:0001798(positive regulation of type IIa hypersensitivity);GO:0001805(positive regulation of type III hypersensitivity);GO:0001812(positive regulation of type I hypersensitivity);GO:0002283(neutrophil activation involved in immune response);GO:0002292(T cell differentiation involved in immune response);GO:0002376(immune system process);GO:0002431(Fc receptor mediated stimulatory signaling pathw…	04071(Sphingolipid signaling pathway);04072(Phospholipase D signaling pathway);04611(Platelet activation);04625(C-type lectin receptor signaling pathway);04650(Natural killer cell mediated cytotoxicity);04664(Fc epsilon RI signaling pathway);05152(Tuberculosis);05310(Asthma);05310(Asthma)	K07983	NA	Fc receptor, IgE, high affinity I, gamma polypeptide [Source:MGI Symbol;Acc:MGI:95496]	protein_coding;retained_intron	19.9790368718535	8.16856686498856	7.92291559382151	8.2334980228833	2.67350261098398	2.67281291647597	4.14341588389152	2.05082063410315	0.00614762052380141	0.187832893906634	up	yes
ENSMUSG00000030787	Lyve1	ENSMUST00000033050;ENSMUST00000209319	GO:0004888(transmembrane signaling receptor activity);GO:0005540(hyaluronic acid binding);GO:0005886(plasma membrane);GO:0006027(glycosaminoglycan catabolic process);GO:0007155(cell adhesion);GO:0016020(membrane);GO:0016021(integral component of membrane);GO:0071944(cell periphery);GO:0071944(cell periphery)	NA	K19012	NA	lymphatic vessel endothelial hyaluronan receptor 1 [Source:MGI Symbol;Acc:MGI:2136348]	protein_coding;retained_intron	5.28729080541281	4.90379808256252	0.829694362110312	2.76746420726276	0.0809623741007194	0.802594379582049	7.80269484663966	2.96397247915774	0.00615992513595764	0.187832893906634	up	yes
ENSMUSG00000041577	Prelp	ENSMUST00000048432;ENSMUST00000127583	GO:0005201(extracellular matrix structural constituent);GO:0005515(protein binding);GO:0005576(extracellular region);GO:0005615(extracellular space);GO:0007569(cell aging);GO:0008201(heparin binding);GO:0030021(extracellular matrix structural constituent conferring compression resistance);GO:0062023(collagen-containing extracellular matrix);GO:0062023(collagen-containing extracellular matrix)	NA	K08125	NA	proline arginine-rich end leucine-rich repeat [Source:MGI Symbol;Acc:MGI:2151110]	protein_coding;processed_transcript	8.979231	5.305746	3.382394	1.557411	1.302948	1.128144	3.95393962877588	1.98329084326475	0.00626533623664521	0.19065080203916	up	yes
ENSMUSG00000038884	Shfl	ENSMUST00000043911;ENSMUST00000175820;ENSMUST00000177067;ENSMUST00000176142;ENSMUST00000176990	GO:0000932(P-body);GO:0003723(RNA binding);GO:0005634(nucleus);GO:0005654(nucleoplasm);GO:0005737(cytoplasm);GO:0005829(cytosol);GO:0006449(regulation of translational termination);GO:0019034(viral replication complex);GO:0034340(response to type I interferon);GO:0034341(response to interferon-gamma);GO:0034342(response to type III interferon);GO:0035456(response to interferon-beta);GO:0043022(ri…	NA	NA	NA	shiftless antiviral inhibitor of ribosomal frameshifting [Source:MGI Symbol;Acc:MGI:2441788]	protein_coding;retained_intron;processed_transcript	1.20668551331577	0.3586252976295	0.345886338015803	1.00873728387474	0.0278579104477612	0.13714412642669	8.84817693207499	3.14538023463173	0.00630971418464973	0.191452688027744	up	yes
ENSMUSG00000071714	Csf2rb2	ENSMUST00000096356;ENSMUST00000230932;ENSMUST00000230115;ENSMUST00000230753	GO:0004896(cytokine receptor activity);GO:0005515(protein binding);GO:0005886(plasma membrane);GO:0016020(membrane);GO:0016021(integral component of membrane);GO:0019221(cytokine-mediated signaling pathway);GO:0019221(cytokine-mediated signaling pathway)	04060(Cytokine-cytokine receptor interaction);04210(Apoptosis);04630(Jak-STAT signaling pathway);05200(Pathways in cancer);05200(Pathways in cancer)	K04738	NA	colony stimulating factor 2 receptor, beta 2, low-affinity (granulocyte-macrophage) [Source:MGI Symbol;Acc:MGI:1339760]	protein_coding;processed_transcript;nonsense_mediated_decay	5.544956	0.450384	0.754185	1.327861	0.062199	0.353898	9.70613342561951	3.27889669228391	0.00632464548806421	0.191452688027744	up	yes
ENSMUSG00000021876	Rnase4	ENSMUST00000022428;ENSMUST00000169895	GO:0003676(nucleic acid binding);GO:0004518(nuclease activity);GO:0004519(endonuclease activity);GO:0005576(extracellular region);GO:0016787(hydrolase activity);GO:0090305(nucleic acid phosphodiester bond hydrolysis);GO:0090305(nucleic acid phosphodiester bond hydrolysis)	NA	K16632	EC:3.1.27.-	ribonuclease, RNase A family 4 [Source:MGI Symbol;Acc:MGI:1926217]	protein_coding	9.51828548930971	12.5607480293219	3.84703392425168	4.77804548686622	1.35387795723885	2.33199759437996	4.16510439646619	2.05835265654557	0.00633084841436257	0.191452688027744	up	yes
ENSMUSG00000082809	Gm14150	ENSMUST00000122404	NA	NA	NA	NA	predicted gene 14150 [Source:MGI Symbol;Acc:MGI:3651006]	processed_pseudogene	4.69572	51.030346	75.460266	3.679475	4.98726	4.31645	7.24795844883385	2.8575746847118	0.00635030164275942	0.191645831675622	up	yes
ENSMUSG00000026581	Sell	ENSMUST00000192047;ENSMUST00000027871;ENSMUST00000195358;ENSMUST00000097491	GO:0002020(protease binding);GO:0005509(calcium ion binding);GO:0005515(protein binding);GO:0005886(plasma membrane);GO:0005887(integral component of plasma membrane);GO:0007155(cell adhesion);GO:0009897(external side of plasma membrane);GO:0009986(cell surface);GO:0016020(membrane);GO:0016021(integral component of membrane);GO:0016339(calcium-dependent cell-cell adhesion via plasma membrane cell…	04514(Cell adhesion molecules (CAMs));04514(Cell adhesion molecules (CAMs))	K06495	NA	selectin, lymphocyte [Source:MGI Symbol;Acc:MGI:98279]	protein_coding	4.93704633750634	0.106887592285569	0.561008488411436	0.0339575009304686	0.0551107866689223	0.0001	51.067012981975	5.6743197701092	0.00639703548159161	0.192446569098113	up	yes
ENSMUSG00000035455	Fignl1	ENSMUST00000047689;ENSMUST00000109664;ENSMUST00000171938;ENSMUST00000152345;ENSMUST00000123815;ENSMUST00000150714;ENSMUST00000171080	GO:0000166(nucleotide binding);GO:0000228(nuclear chromosome);GO:0000287(magnesium ion binding);GO:0001649(osteoblast differentiation);GO:0005524(ATP binding);GO:0005634(nucleus);GO:0005737(cytoplasm);GO:0007140(male meiotic nuclear division);GO:0008568(microtubule-severing ATPase activity);GO:0010569(regulation of double-strand break repair via homologous recombination);GO:0016787(hydrolase acti…	NA	K22766	EC:3.6.4.-	fidgetin-like 1 [Source:MGI Symbol;Acc:MGI:1890648]	protein_coding;processed_transcript	6.58302014093821	3.17142959537094	7.65858298264104	0.359765661087001	0.738491621822691	0.784867073775574	5.83342532241145	2.54434326670503	0.0064103246568175	0.192446569098113	up	yes
ENSMUSG00000033488	Cryzl2	ENSMUST00000046743;ENSMUST00000194220;ENSMUST00000195702;ENSMUST00000119891;ENSMUST00000193791	GO:0005739(mitochondrion);GO:0016020(membrane);GO:0016021(integral component of membrane);GO:0016491(oxidoreductase activity);GO:0055114(oxidation-reduction process);GO:0055114(oxidation-reduction process)	NA	NA	NA	crystallin zeta like 2 [Source:MGI Symbol;Acc:MGI:2448516]	protein_coding;nonsense_mediated_decay	0.803456086819258	0.938397857932123	0.237086804262036	0.274516790844515	0.767957456985004	4.5365943109708	0.212407912905178	-2.23509058252864	0.00641619774248157	0.192446569098113	down	yes
ENSMUSG00000053469	Tg	ENSMUST00000171045;ENSMUST00000065916;ENSMUST00000167512;ENSMUST00000166403;ENSMUST00000167344;ENSMUST00000172153;ENSMUST00000163495	GO:0005102(signaling receptor binding);GO:0005179(hormone activity);GO:0005576(extracellular region);GO:0005615(extracellular space);GO:0005783(endoplasmic reticulum);GO:0005794(Golgi apparatus);GO:0006590(thyroid hormone generation);GO:0007165(signal transduction);GO:0009268(response to pH);GO:0015705(iodide transport);GO:0030878(thyroid gland development);GO:0031641(regulation of myelination);G…	04918(Thyroid hormone synthesis);05320(Autoimmune thyroid disease);05320(Autoimmune thyroid disease)	K10809	NA	thyroglobulin [Source:MGI Symbol;Acc:MGI:98733]	protein_coding;processed_transcript	0.597046866824271	0.514225518405944	0.466361661150512	0.425724753349094	0.121294866599122	0.0908193529213104	4.72235855818436	2.23950758635173	0.00642983994177816	0.192462168216449	up	yes
ENSMUSG00000039270	Megf9	ENSMUST00000107359;ENSMUST00000037881	GO:0005201(extracellular matrix structural constituent);GO:0005604(basement membrane);GO:0009887(animal organ morphogenesis);GO:0009888(tissue development);GO:0016020(membrane);GO:0016021(integral component of membrane);GO:0016477(cell migration);GO:0034446(substrate adhesion-dependent cell spreading);GO:0043256(laminin complex);GO:0070831(basement membrane assembly);GO:0070831(basement membrane …	NA	NA	NA	multiple EGF-like-domains 9 [Source:MGI Symbol;Acc:MGI:1918264]	protein_coding;nonsense_mediated_decay	0.962325777777778	1.45987707075128	0.867339886214442	2.36619251787017	3.15912714223195	3.69285853683443	0.412707754913485	-1.27680754757679	0.00645870030656226	0.19293229612291	down	yes
ENSMUSG00000032739	Pram1	ENSMUST00000052079;ENSMUST00000116619;ENSMUST00000166215	GO:0005515(protein binding);GO:0005886(plasma membrane);GO:0007229(integrin-mediated signaling pathway);GO:0008289(lipid binding);GO:0019901(protein kinase binding);GO:0032991(protein-containing complex);GO:0043313(regulation of neutrophil degranulation);GO:0050852(T cell receptor signaling pathway);GO:0072659(protein localization to plasma membrane);GO:0072659(protein localization to plasma memb…	NA	K19994	NA	PML-RAR alpha-regulated adaptor molecule 1 [Source:MGI Symbol;Acc:MGI:3576625]	protein_coding;nonsense_mediated_decay;retained_intron	0.713542033306255	0.547411430544273	0.135271298943948	0.0735984151096669	0.0335391551584078	0.0001	21.846909813619	4.44935732372754	0.00650166155567655	0.193820874059162	up	yes
ENSMUSG00000020122	Egfr	ENSMUST00000020329;ENSMUST00000102884;ENSMUST00000138518;ENSMUST00000139722;ENSMUST00000125984	GO:0000139(Golgi membrane);GO:0000166(nucleotide binding);GO:0000186(activation of MAPKK activity);GO:0000902(cell morphogenesis);GO:0001889(liver development);GO:0001892(embryonic placenta development);GO:0001934(positive regulation of protein phosphorylation);GO:0001942(hair follicle development);GO:0003682(chromatin binding);GO:0004672(protein kinase activity);GO:0004713(protein tyrosine kinas…	01521(EGFR tyrosine kinase inhibitor resistance);01522(Endocrine resistance);04010(MAPK signaling pathway);04012(ErbB signaling pathway);04014(Ras signaling pathway);04015(Rap1 signaling pathway);04020(Calcium signaling pathway);04066(HIF-1 signaling pathway);04068(FoxO signaling pathway);04072(Phospholipase D signaling pathway);04144(Endocytosis);04151(PI3K-Akt signaling pathway);04510(Focal adh…	K04361	EC:2.7.10.1	epidermal growth factor receptor [Source:MGI Symbol;Acc:MGI:95294]	protein_coding;processed_transcript	0.499826076637824	0.889227606215787	0.245637322973689	0.420155728059332	0.0882965862616987	0.107593185237507	5.24490563790097	2.39091681723401	0.0065194767179388	0.193957738381356	up	yes
[truncated: 54,892 more rows]
