# Supplementary material for: Artemisinin Suppressed Melanoma Recurrence and Metastasis after Radical Surgery through the KIT/PI3K/AKT Pathway
Source: Int J Biol Sci. 2025 Jan 1;21(1):75–94. doi: 10.7150/ijbs.97341 (PMC11667813; doi:10.7150/ijbs.97341)
Supplement: Supplementary file 3 — Supplementary material 2: In_situVSMetast_Gene_differential_expression. [file ijbsv21p0075s3.zip]

Archive with 1 entries (1 files):
- supplementary material_2-In_situVSMetast_Gene_differential_expression.txt
