# Supplementary material for: Artemisinin Suppressed Melanoma Recurrence and Metastasis after Radical Surgery through the KIT/PI3K/AKT Pathway
Source: Int J Biol Sci. 2025 Jan 1;21(1):75–94. doi: 10.7150/ijbs.97341 (PMC11667813; doi:10.7150/ijbs.97341)
Supplement: Supplementary file 3 — Supplementary material 2: In_situVSMetast_Gene_differential_expression. [file ijbsv21p0075s3.zip › supplementary material_2-In_situVSMetast_Gene_differential_expression.txt]

gene_id	gene_name	transcript_id	GO	KEGG	KO_ENTRY	EC	Description	trans_type	FPKM.In_situ1	FPKM.In_situ2	FPKM.In_situ3	FPKM.In_situ4	FPKM.Metast1	FPKM.Metast2	fc	log2(fc)	pval	qval	regulation	significant
ENSMUSG00000018924	Alox15	ENSMUST00000019068;ENSMUST00000130000	GO:0001503(ossification);GO:0002820(negative regulation of adaptive immune response);GO:0004052(arachidonate 12-lipoxygenase activity);GO:0005506(iron ion binding);GO:0005515(protein binding);GO:0005546(phosphatidylinositol-4,5-bisphosphate binding);GO:0005737(cytoplasm);GO:0005811(lipid droplet);GO:0005829(cytosol);GO:0005886(plasma membrane);GO:0006629(lipid metabolic process);GO:0006631(fatty …	00590(Arachidonic acid metabolism);00591(Linoleic acid metabolism);04216(Ferroptosis);04217(Necroptosis);04726(Serotonergic synapse);04726(Serotonergic synapse)	NA	NA	arachidonate 15-lipoxygenase [Source:MGI Symbol;Acc:MGI:87997]	protein_coding;processed_transcript	0.0001	0.0001	0.0001	0.0001	6.90716254767726	5.45601491320293	1.61770710347598e-05	-15.9156900524625	4.03492632217281e-51	5.78245291230585e-47	down	yes
ENSMUSG00000094345	Igkv14-126	ENSMUST00000103310	GO:0002377(immunoglobulin production);GO:0005615(extracellular space);GO:0006955(immune response)	NA	NA	NA	immunoglobulin kappa variable 14-126 [Source:MGI Symbol;Acc:MGI:3643131]	IG_V_gene	0.0001	0.0001	0.0001	0.0001	9.229747	7.778301	1.17591389676229e-05	-16.3758580479886	2.40378408662402e-24	1.72243148727044e-20	down	yes
ENSMUSG00000076591	Igkv8-16	ENSMUST00000195945;ENSMUST00000103392	GO:0002377(immunoglobulin production);GO:0005615(extracellular space);GO:0006955(immune response);GO:0006955(immune response)	NA	NA	NA	immunoglobulin kappa variable 8-16 [Source:MGI Symbol;Acc:MGI:1330843]	IG_V_gene	0.0001	0.0001	0.0001	0.0001	5.741587	4.316536	1.98844257522005e-05	-15.6180015756789	4.26455434144346e-20	1.68107924970841e-16	down	yes
ENSMUSG00000006800	Sulf2	ENSMUST00000088086;ENSMUST00000139266;ENSMUST00000109249;ENSMUST00000125503;ENSMUST00000143996;ENSMUST00000146497;ENSMUST00000133395	GO:0001822(kidney development);GO:0002063(chondrocyte development);GO:0003094(glomerular filtration);GO:0003824(catalytic activity);GO:0004065(arylsulfatase activity);GO:0005509(calcium ion binding);GO:0005539(glycosaminoglycan binding);GO:0005615(extracellular space);GO:0005783(endoplasmic reticulum);GO:0005794(Golgi apparatus);GO:0005795(Golgi stack);GO:0005886(plasma membrane);GO:0006790(sulfu…	NA	K14607	EC:3.1.6.-	sulfatase 2 [Source:MGI Symbol;Acc:MGI:1919293]	protein_coding;retained_intron	34.8151593425311	30.4680714881622	63.7580057048203	33.8569184472833	3.68566455339806	3.58457902401635	11.2030740956777	3.48582275342557	4.8625150915233e-20	1.68107924970841e-16	up	yes
ENSMUSG00000067149	Jchain	ENSMUST00000087033;ENSMUST00000164073	GO:0002250(adaptive immune response);GO:0003094(glomerular filtration);GO:0003697(single-stranded DNA binding);GO:0003823(antigen binding);GO:0005576(extracellular region);GO:0005615(extracellular space);GO:0006959(humoral immune response);GO:0019731(antibacterial humoral response);GO:0019862(IgA binding);GO:0030674(protein binding, bridging);GO:0031210(phosphatidylcholine binding);GO:0032461(pos…	NA	NA	NA	immunoglobulin joining chain [Source:MGI Symbol;Acc:MGI:96493]	protein_coding;retained_intron	0.0001	0.0001	0.0001	0.0001	0.958442961859356	0.608654076678586	0.000127624515318205	-12.9358068973835	5.86518473835885e-20	1.68107924970841e-16	down	yes
ENSMUSG00000019987	Arg1	ENSMUST00000020161;ENSMUST00000218260;ENSMUST00000220186	GO:0000050(urea cycle);GO:0001889(liver development);GO:0001938(positive regulation of endothelial cell proliferation);GO:0002250(adaptive immune response);GO:0002376(immune system process);GO:0004053(arginase activity);GO:0005615(extracellular space);GO:0005737(cytoplasm);GO:0005741(mitochondrial outer membrane);GO:0005829(cytosol);GO:0006525(arginine metabolic process);GO:0007565(female pregnan…	00220(Arginine biosynthesis);00330(Arginine and proline metabolism);05146(Amoebiasis);05146(Amoebiasis)	K01476	EC:3.5.3.1	arginase, liver [Source:MGI Symbol;Acc:MGI:88070]	protein_coding;retained_intron	0.706535721723519	2.23478865664273	0.694485327648115	0.338142141831239	26.3367333303411	20.4834867710952	0.042438414847645	-4.55848541981212	5.00245480327603e-18	1.19483632976248e-14	down	yes
ENSMUSG00000076609	Igkc	ENSMUST00000103410	NA	NA	NA	NA	immunoglobulin kappa constant [Source:MGI Symbol;Acc:MGI:96495]	IG_C_gene	0.082543	0.733836	0.24828	0.0001	48.011383	30.731884	0.00676095265389484	-7.20855774048955	4.23500718781022e-17	8.67026971550118e-14	down	yes
ENSMUSG00000094930	Igkv6-25	ENSMUST00000103383	GO:0002377(immunoglobulin production);GO:0005615(extracellular space);GO:0006955(immune response)	NA	NA	NA	immunoglobulin kappa chain variable 6-25 [Source:MGI Symbol;Acc:MGI:4439867]	IG_V_gene	0.0001	0.0001	0.0001	0.0001	2.937649	2.409169	3.74054250584179e-05	-14.7063929493164	1.76497859110324e-16	3.16173852363756e-13	down	yes
ENSMUSG00000042045	Sln	ENSMUST00000048485	GO:0005515(protein binding);GO:0005783(endoplasmic reticulum);GO:0005789(endoplasmic reticulum membrane);GO:0016020(membrane);GO:0016021(integral component of membrane);GO:0016529(sarcoplasmic reticulum);GO:0030234(enzyme regulator activity);GO:0033017(sarcoplasmic reticulum membrane);GO:0050790(regulation of catalytic activity);GO:0051924(regulation of calcium ion transport);GO:0070296(sarcoplas…	NA	NA	NA	sarcolipin [Source:MGI Symbol;Acc:MGI:1913652]	protein_coding	0.0001	0.03567	0.0001	0.0001	1.603932	1.295578	0.00620277219254288	-7.33287114423152	4.68078846200891e-15	7.45337549433886e-12	down	yes
ENSMUSG00000076615	Ighg3	ENSMUST00000103423;ENSMUST00000223179	GO:0003823(antigen binding);GO:0005615(extracellular space);GO:0006910(phagocytosis, recognition);GO:0006911(phagocytosis, engulfment);GO:0006958(complement activation, classical pathway);GO:0009897(external side of plasma membrane);GO:0016020(membrane);GO:0016021(integral component of membrane);GO:0034987(immunoglobulin receptor binding);GO:0042571(immunoglobulin complex, circulating);GO:0042742…	NA	NA	NA	Immunoglobulin heavy constant gamma 3 [Source:MGI Symbol;Acc:MGI:2144790]	IG_C_gene	0.0001	0.0001	0.017527446656051	0.0001	1.66719444506369	0.411904063694268	0.00428730206408089	-7.86571421810216	2.41620993104201e-14	3.4626704521763e-11	down	yes
ENSMUSG00000037280	Galnt6	ENSMUST00000159715;ENSMUST00000052069;ENSMUST00000161514	GO:0000139(Golgi membrane);GO:0004653(polypeptide N-acetylgalactosaminyltransferase activity);GO:0005794(Golgi apparatus);GO:0006486(protein glycosylation);GO:0016020(membrane);GO:0016021(integral component of membrane);GO:0016740(transferase activity);GO:0016757(transferase activity, transferring glycosyl groups);GO:0030246(carbohydrate binding);GO:0046872(metal ion binding);GO:0048471(perinucle…	00512(Mucin type O-glycan biosynthesis);00512(Mucin type O-glycan biosynthesis)	K00710	EC:2.4.1.41	polypeptide N-acetylgalactosaminyltransferase 6 [Source:MGI Symbol;Acc:MGI:1891640]	protein_coding	17.3493398651511	19.29151519504	16.9854133247223	24.7695952632395	4.7508802485146	3.70256534538879	4.6369177382943	2.21316613266293	8.6880694013588e-14	1.13189747809885e-10	up	yes
ENSMUSG00000029028	Lrrc47	ENSMUST00000030894;ENSMUST00000142794;ENSMUST00000163672;ENSMUST00000167947;ENSMUST00000169622	GO:0003723(RNA binding);GO:0004826(phenylalanine-tRNA ligase activity);GO:0005515(protein binding);GO:0005575(cellular_component);GO:0008150(biological_process);GO:0008150(biological_process)	NA	NA	NA	leucine rich repeat containing 47 [Source:MGI Symbol;Acc:MGI:1920196]	protein_coding;retained_intron	22.8113672928775	25.9803561159544	27.7476407928775	26.2161982826211	7.31208385185185	6.61447573732194	3.68919408366337	1.88330568932366	4.30643074995315e-13	4.96094993967491e-10	up	yes
ENSMUSG00000076617	Ighm	ENSMUST00000103426;ENSMUST00000177715	GO:0002250(adaptive immune response);GO:0003697(single-stranded DNA binding);GO:0005615(extracellular space);GO:0009986(cell surface);GO:0016020(membrane);GO:0016021(integral component of membrane);GO:0019731(antibacterial humoral response);GO:0031210(phosphatidylcholine binding);GO:0034987(immunoglobulin receptor binding);GO:0042834(peptidoglycan binding);GO:0045087(innate immune response);GO:00…	NA	NA	NA	immunoglobulin heavy constant mu [Source:MGI Symbol;Acc:MGI:96448]	IG_C_gene	0.50131868504772	1.94718812725345	0.355470159066808	1.43068853870626	21.5690598568399	13.5764642396607	0.0602447341295428	-4.05302104597911	4.50019881486106e-13	4.96094993967491e-10	down	yes
ENSMUSG00000026393	Nek7	ENSMUST00000186017;ENSMUST00000027642;ENSMUST00000191549;ENSMUST00000187407	GO:0000166(nucleotide binding);GO:0000922(spindle pole);GO:0004672(protein kinase activity);GO:0004674(protein serine/threonine kinase activity);GO:0005515(protein binding);GO:0005524(ATP binding);GO:0005634(nucleus);GO:0005654(nucleoplasm);GO:0005737(cytoplasm);GO:0005815(microtubule organizing center);GO:0005856(cytoskeleton);GO:0006468(protein phosphorylation);GO:0016301(kinase activity);GO:00…	04621(NOD-like receptor signaling pathway);04621(NOD-like receptor signaling pathway)	K20876	EC:2.7.11.1	NIMA (never in mitosis gene a)-related expressed kinase 7 [Source:MGI Symbol;Acc:MGI:1890645]	protein_coding;retained_intron	2.33277097044469	1.51482403348698	1.34202445878525	1.35831099959328	5.88240250867679	6.85860708839479	0.256962778829363	-1.96036869534079	7.12613509589005e-12	7.29461728994288e-09	down	yes
ENSMUSG00000004655	Aqp1	ENSMUST00000004774	GO:0003094(glomerular filtration);GO:0003097(renal water transport);GO:0005223(intracellular cGMP-activated cation channel activity);GO:0005267(potassium channel activity);GO:0005372(water transmembrane transporter activity);GO:0005623(cell);GO:0005634(nucleus);GO:0005737(cytoplasm);GO:0005886(plasma membrane);GO:0005887(integral component of plasma membrane);GO:0005901(caveola);GO:0005903(brush …	04924(Renin secretion);04964(Proximal tubule bicarbonate reclamation);04976(Bile secretion)	K09864	NA	aquaporin 1 [Source:MGI Symbol;Acc:MGI:103201]	protein_coding	19.126675	19.654909	15.487648	22.800076	4.016767	5.293583	4.13890498208982	2.04924912862587	2.17708299968261e-11	2.07998509789677e-08	up	yes
ENSMUSG00000026390	Marco	ENSMUST00000027639;ENSMUST00000186432	GO:0001540(amyloid-beta binding);GO:0001664(G protein-coupled receptor binding);GO:0001934(positive regulation of protein phosphorylation);GO:0002376(immune system process);GO:0005044(scavenger receptor activity);GO:0005581(collagen trimer);GO:0005592(collagen type XI trimer);GO:0005737(cytoplasm);GO:0005886(plasma membrane);GO:0006897(endocytosis);GO:0006898(receptor-mediated endocytosis);GO:000…	04145(Phagosome);04145(Phagosome)	K13884	NA	macrophage receptor with collagenous structure [Source:MGI Symbol;Acc:MGI:1309998]	protein_coding	0.091248	1.065676	0.784334	0.676087	11.4515815272727	10.861184	0.0586512908227544	-4.09169332972054	7.19467724540934e-11	6.44418247524758e-08	down	yes
ENSMUSG00000037465	Klf10	ENSMUST00000074043;ENSMUST00000228416;ENSMUST00000228732;ENSMUST00000226363;ENSMUST00000227920;ENSMUST00000228772	GO:0000978(RNA polymerase II proximal promoter sequence-specific DNA binding);GO:0000981(DNA-binding transcription factor activity, RNA polymerase II-specific);GO:0001046(core promoter sequence-specific DNA binding);GO:0001228(DNA-binding transcription activator activity, RNA polymerase II-specific);GO:0003676(nucleic acid binding);GO:0003677(DNA binding);GO:0005515(protein binding);GO:0005634(nu…	NA	NA	NA	Kruppel-like factor 10 [Source:MGI Symbol;Acc:MGI:1101353]	protein_coding	9.50711280449868	6.46967631012204	6.54124324192391	7.0988314869586	18.0689951433357	23.7613958942331	0.35401131938862	-1.49813260417021	2.3190470478176e-10	1.95495666131024e-07	down	yes
ENSMUSG00000064340	mt-Tl1	ENSMUST00000082391	NA	NA	NA	NA	mitochondrially encoded tRNA leucine 1 [Source:MGI Symbol;Acc:MGI:102482]	Mt_tRNA	184.647659	169.818054	111.96302	278.239563	16.220219	17.958508	10.8937394888932	3.4454273672173	2.71041884187153e-10	2.15794513460338e-07	up	yes
ENSMUSG00000019359	Gdpd2	ENSMUST00000144912;ENSMUST00000151572;ENSMUST00000156336;ENSMUST00000019503;ENSMUST00000113744	GO:0005737(cytoplasm);GO:0005856(cytoskeleton);GO:0005884(actin filament);GO:0005886(plasma membrane);GO:0006629(lipid metabolic process);GO:0008081(phosphoric diester hydrolase activity);GO:0016020(membrane);GO:0016021(integral component of membrane);GO:0016787(hydrolase activity);GO:0030027(lamellipodium);GO:0045669(positive regulation of osteoblast differentiation);GO:0046872(metal ion binding…	NA	K01124	EC:3.1.4.43	glycerophosphodiester phosphodiesterase domain containing 2 [Source:MGI Symbol;Acc:MGI:1918834]	processed_transcript;retained_intron;protein_coding	0.00976996311564331	0.0204008613582122	0.00955288891299631	0.0001	0.262463197439792	0.249666485788674	0.0388804971582618	-4.68480952321855	1.69801375074046e-09	1.28074921378219e-06	down	yes
ENSMUSG00000028927	Padi2	ENSMUST00000030765;ENSMUST00000148160;ENSMUST00000130958	GO:0004668(protein-arginine deiminase activity);GO:0005509(calcium ion binding);GO:0005634(nucleus);GO:0005737(cytoplasm);GO:0010848(regulation of chromatin disassembly);GO:0016787(hydrolase activity);GO:0018101(protein citrullination);GO:0030331(estrogen receptor binding);GO:0030520(intracellular estrogen receptor signaling pathway);GO:0035327(transcriptionally active chromatin);GO:0036413(histo…	NA	K01481	EC:3.5.3.15	peptidyl arginine deiminase, type II [Source:MGI Symbol;Acc:MGI:1338892]	protein_coding;processed_transcript	14.7137747221225	15.8171234029523	18.0972269760622	25.4462199628965	5.66157072551366	4.43011977598245	3.67006623186927	1.87580609890695	1.89906245879507e-09	1.36077320484961e-06	up	yes
ENSMUSG00000105442	Gm42614	ENSMUST00000198724	NA	NA	NA	NA	predicted gene 42614 [Source:MGI Symbol;Acc:MGI:5662751]	TEC	0.014694	0.090545	0.037676	0.0001	1.265044	1.193053	0.0290905932516089	-5.10330347180241	2.1988926269644e-09	1.50058715414413e-06	down	yes
ENSMUSG00000073640	Rpl27-ps3	ENSMUST00000097682	NA	NA	NA	NA	ribosomal protein L27, pseudogene 3 [Source:MGI Symbol;Acc:MGI:3646174]	processed_pseudogene	9.060143	12.588262	8.002894	7.946988	34.140446	62.309681	0.194910510589582	-2.3591162045655	3.65729588731419e-09	2.3823957891409e-06	down	yes
ENSMUSG00000040809	Chil3	ENSMUST00000063062;ENSMUST00000149836;ENSMUST00000129563	GO:0000272(polysaccharide catabolic process);GO:0004563(beta-N-acetylhexosaminidase activity);GO:0004568(chitinase activity);GO:0005576(extracellular region);GO:0005634(nucleus);GO:0005635(nuclear envelope);GO:0005737(cytoplasm);GO:0005783(endoplasmic reticulum);GO:0005975(carbohydrate metabolic process);GO:0006032(chitin catabolic process);GO:0006954(inflammatory response);GO:0008061(chitin bind…	NA	K17524	NA	chitinase-like 3 [Source:MGI Symbol;Acc:MGI:1330860]	protein_coding;retained_intron	0.758583813112745	0.334988790441176	0.0001	0.550835636029412	16.4130016789216	12.710652504902	0.0282332057166225	-5.14646324203918	5.12274529910969e-09	2.99490434828902e-06	down	yes
ENSMUSG00000044757	Gm6430	ENSMUST00000054664	NA	NA	NA	NA	predicted gene 6430 [Source:MGI Symbol;Acc:MGI:3648857]	processed_pseudogene	2.169754	2.760257	2.260902	1.5835	8.952655	15.557194	0.178997695987438	-2.4819870772799	5.20341840405522e-09	2.99490434828902e-06	down	yes
ENSMUSG00000033967	Rnf225	ENSMUST00000045870	GO:0003674(molecular_function);GO:0005575(cellular_component);GO:0008150(biological_process);GO:0016020(membrane);GO:0016021(integral component of membrane);GO:0046872(metal ion binding)	NA	NA	NA	ring finger protein 225 [Source:MGI Symbol;Acc:MGI:1924198]	protein_coding	0.117884	0.29583	0.372841	0.28891	0.0001	0.0001	2688.6625	11.3926729539171	5.2245208783215e-09	2.99490434828902e-06	up	yes
ENSMUSG00000064368	mt-Nd6	ENSMUST00000082419	GO:0005739(mitochondrion);GO:0008137(NADH dehydrogenase (ubiquinone) activity);GO:0016020(membrane);GO:0016021(integral component of membrane);GO:0016491(oxidoreductase activity);GO:0031966(mitochondrial membrane);GO:0035094(response to nicotine);GO:0042220(response to cocaine);GO:0042542(response to hydrogen peroxide);GO:0055114(oxidation-reduction process);GO:0070469(respirasome)	00190(Oxidative phosphorylation);04714(Thermogenesis);04723(Retrograde endocannabinoid signaling);05012(Parkinson disease)	K03884	EC:7.1.1.2	mitochondrially encoded NADH dehydrogenase 6 [Source:MGI Symbol;Acc:MGI:102495]	protein_coding	521.13855	454.040833	240.542892	505.725677	107.165649	115.309097	3.86886148417043	1.95190907727488	6.45005831184618e-09	3.55522252565645e-06	up	yes
ENSMUSG00000003541	Ier3	ENSMUST00000003635	GO:0005634(nucleus);GO:0043066(negative regulation of apoptotic process);GO:2001020(regulation of response to DNA damage stimulus)	NA	NA	NA	immediate early response 3 [Source:MGI Symbol;Acc:MGI:104814]	protein_coding	57.789429	74.059303	75.54406	55.512852	149.77301	179.411316	0.399328921875825	-1.32435053021472	7.26442981760565e-09	3.85579791541136e-06	down	yes
ENSMUSG00000055148	Klf2	ENSMUST00000067912	GO:0000122(negative regulation of transcription by RNA polymerase II);GO:0000790(nuclear chromatin);GO:0000902(cell morphogenesis);GO:0000981(DNA-binding transcription factor activity, RNA polymerase II-specific);GO:0001701(in utero embryonic development);GO:0003676(nucleic acid binding);GO:0003677(DNA binding);GO:0003700(DNA-binding transcription factor activity);GO:0005515(protein binding);GO:0…	04068(FoxO signaling pathway);04371(Apelin signaling pathway);05418(Fluid shear stress and atherosclerosis)	K17845	NA	Kruppel-like factor 2 (lung) [Source:MGI Symbol;Acc:MGI:1342772]	protein_coding	3.021109	3.388546	3.770589	3.712832	14.727446	11.936139	0.260525281952896	-1.94050471325405	8.46042093480146e-09	4.3302247291657e-06	down	yes
ENSMUSG00000021622	Ckmt2	ENSMUST00000022122	GO:0000166(nucleotide binding);GO:0003824(catalytic activity);GO:0004111(creatine kinase activity);GO:0005524(ATP binding);GO:0005739(mitochondrion);GO:0005743(mitochondrial inner membrane);GO:0006603(phosphocreatine metabolic process);GO:0016020(membrane);GO:0016301(kinase activity);GO:0016310(phosphorylation);GO:0016740(transferase activity);GO:0016772(transferase activity, transferring phospho…	00330(Arginine and proline metabolism)	K00933	EC:2.7.3.2	creatine kinase, mitochondrial 2 [Source:MGI Symbol;Acc:MGI:1923972]	protein_coding	0.09091	0.0001	0.057681	0.0001	1.345432	1.596824	0.0252851893241105	-5.30556360901834	1.30300180023367e-08	6.43907544798231e-06	down	yes
ENSMUSG00000041771	Slc24a4	ENSMUST00000159329;ENSMUST00000235018;ENSMUST00000079020;ENSMUST00000161325	GO:0005262(calcium channel activity);GO:0005432(calcium:sodium antiporter activity);GO:0005623(cell);GO:0005737(cytoplasm);GO:0005886(plasma membrane);GO:0005887(integral component of plasma membrane);GO:0006811(ion transport);GO:0006813(potassium ion transport);GO:0006814(sodium ion transport);GO:0006816(calcium ion transport);GO:0006874(cellular calcium ion homeostasis);GO:0007608(sensory perce…	NA	NA	NA	solute carrier family 24 (sodium/potassium/calcium exchanger), member 4 [Source:MGI Symbol;Acc:MGI:2447362]	protein_coding	0.620505415966387	1.48549773463069	0.96983631092437	0.742715305616984	4.72955031003981	4.63020286731535	0.203988005601311	-2.29344376998587	1.61915452874217e-08	7.73470118380136e-06	down	yes
ENSMUSG00000026443	Lrrn2	ENSMUST00000027706;ENSMUST00000159088	GO:0003674(molecular_function);GO:0005515(protein binding);GO:0005615(extracellular space);GO:0016020(membrane);GO:0016021(integral component of membrane);GO:0031012(extracellular matrix);GO:0031012(extracellular matrix)	NA	NA	NA	leucine rich repeat protein 2, neuronal [Source:MGI Symbol;Acc:MGI:106037]	protein_coding;processed_transcript	0.0375783176634214	0.0261548294853964	0.0367411037552156	0.0136357162726008	0.329783135465925	0.459839262308762	0.0722560349720441	-3.79073810028415	1.87516642404503e-08	8.66871291064171e-06	down	yes
ENSMUSG00000021185	Dglucy	ENSMUST00000069782;ENSMUST00000110073;ENSMUST00000110070;ENSMUST00000167322;ENSMUST00000222484;ENSMUST00000133970;ENSMUST00000110069;ENSMUST00000154603;ENSMUST00000124957	GO:0005739(mitochondrion);GO:0005759(mitochondrial matrix);GO:0006536(glutamate metabolic process);GO:0016829(lyase activity);GO:0047820(D-glutamate cyclase activity);GO:0047820(D-glutamate cyclase activity)	00471(D-Glutamine and D-glutamate metabolism);00471(D-Glutamine and D-glutamate metabolism)	K22210	EC:4.2.1.48	D-glutamate cyclase [Source:MGI Symbol;Acc:MGI:2444813]	protein_coding;nonsense_mediated_decay;retained_intron;processed_transcript	4.20646615068493	3.17817561143727	4.286565201783	4.87703106588389	0.857062551641661	0.786018248967167	5.03573470752543	2.33220228102776	2.07282907536976e-08	9.28303546222625e-06	up	yes
ENSMUSG00000110588	Gm45774	ENSMUST00000211992	NA	NA	NA	NA	predicted gene 45774 [Source:MGI Symbol;Acc:MGI:5804889]	lncRNA	6.140589	12.707824	8.60808	8.566768	27.891867	24.120747	0.346293506802023	-1.52993275844187	2.55523942375201e-08	1.10967079338758e-05	down	yes
ENSMUSG00000021508	Cxcl14	ENSMUST00000021970;ENSMUST00000224801	GO:0005125(cytokine activity);GO:0005576(extracellular region);GO:0005615(extracellular space);GO:0005794(Golgi apparatus);GO:0006955(immune response);GO:0007165(signal transduction);GO:0008009(chemokine activity);GO:0031640(killing of cells of other organism);GO:0045662(negative regulation of myoblast differentiation);GO:0048839(inner ear development);GO:0060326(cell chemotaxis);GO:0061844(antim…	04060(Cytokine-cytokine receptor interaction);04062(Chemokine signaling pathway);04062(Chemokine signaling pathway)	K10033	NA	chemokine (C-X-C motif) ligand 14 [Source:MGI Symbol;Acc:MGI:1888514]	protein_coding	6.765147	6.6234271773399	4.91558162068965	7.352342	0.649319	1.161589	7.08387665138968	2.82453909125728	3.50019355807636e-08	1.47533158472919e-05	up	yes
ENSMUSG00000029163	Emilin1	ENSMUST00000031055;ENSMUST00000202368;ENSMUST00000201169	GO:0003180(aortic valve morphogenesis);GO:0005515(protein binding);GO:0005576(extracellular region);GO:0005581(collagen trimer);GO:0005615(extracellular space);GO:0007155(cell adhesion);GO:0007160(cell-matrix adhesion);GO:0010628(positive regulation of gene expression);GO:0010629(negative regulation of gene expression);GO:0010811(positive regulation of cell-substrate adhesion);GO:0016477(cell mig…	NA	NA	NA	elastin microfibril interfacer 1 [Source:MGI Symbol;Acc:MGI:1926189]	protein_coding;retained_intron	26.8358693773547	27.9929861926271	36.995237198096	35.6469427792181	12.1466358031193	9.63198658841402	2.92651741821952	1.54918486541135	6.58884735609723e-08	2.69785061314941e-05	up	yes
ENSMUSG00000035370	Gm49322	ENSMUST00000178231;ENSMUST00000219462;ENSMUST00000218067	GO:0002100(tRNA wobble adenosine to inosine editing);GO:0003824(catalytic activity);GO:0008033(tRNA processing);GO:0046872(metal ion binding);GO:0052717(tRNA-specific adenosine-34 deaminase activity);GO:0052718(tRNA-specific adenosine-34 deaminase complex);GO:0052718(tRNA-specific adenosine-34 deaminase complex)	NA	NA	NA	predicted gene, 49322 [Source:MGI Symbol;Acc:MGI:6121503]	protein_coding;processed_transcript;nonsense_mediated_decay	0.556355067256637	0.49004582300885	0.757295450442478	0.599974012831858	18.6656276730088	0.503321405530973	0.0626969779013813	-3.99546028537209	1.05043137302959e-07	4.1815922241353e-05	down	yes
ENSMUSG00000027224	Duoxa1	ENSMUST00000154412;ENSMUST00000147788;ENSMUST00000155561;ENSMUST00000028653;ENSMUST00000148417;ENSMUST00000110537;ENSMUST00000110538	GO:0005515(protein binding);GO:0005783(endoplasmic reticulum);GO:0005789(endoplasmic reticulum membrane);GO:0005886(plasma membrane);GO:0008104(protein localization);GO:0010729(positive regulation of hydrogen peroxide biosynthetic process);GO:0015031(protein transport);GO:0016020(membrane);GO:0016021(integral component of membrane);GO:0019899(enzyme binding);GO:0031252(cell leading edge);GO:00346…	NA	K17233	NA	dual oxidase maturation factor 1 [Source:MGI Symbol;Acc:MGI:2384861]	protein_coding;processed_transcript	0.0451304621574051	0.412947176263515	0.164389867990948	0.253824404324868	0.0001	0.0001	2190.72977684184	11.0971958257438	1.52450712866356e-07	5.90478693537229e-05	up	yes
ENSMUSG00000104896	Rnu3b4	ENSMUST00000199460	NA	NA	NA	NA	U3B small nuclear RNA 4 [Source:MGI Symbol;Acc:MGI:97988]	snoRNA	0.341694	0.367435	0.887801	0.670695	5.778266	7.377236	0.0861854226467375	-3.53641231644317	1.84337394455714e-07	6.95194526301274e-05	down	yes
ENSMUSG00000024044	Epb41l3	ENSMUST00000223703;ENSMUST00000239167;ENSMUST00000224951;ENSMUST00000233964;ENSMUST00000223565;ENSMUST00000232706;ENSMUST00000225316;ENSMUST00000223816;ENSMUST00000225740;ENSMUST00000112680;ENSMUST00000225977;ENSMUST00000224523;ENSMUST00000225209;ENSMUST00000233509;ENSMUST00000238898;ENSMUST00000225695;ENSMUST00000223610;ENSMUST00000225062;ENSMUST00000080208;ENSMUST00000225604	GO:0001558(regulation of cell growth);GO:0002175(protein localization to paranode region of axon);GO:0003779(actin binding);GO:0005198(structural molecule activity);GO:0005200(structural constituent of cytoskeleton);GO:0005623(cell);GO:0005737(cytoplasm);GO:0005856(cytoskeleton);GO:0005886(plasma membrane);GO:0005911(cell-cell junction);GO:0006915(apoptotic process);GO:0007010(cytoskeleton organi…	NA	K06107	NA	erythrocyte membrane protein band 4.1 like 3 [Source:MGI Symbol;Acc:MGI:103008]	protein_coding;processed_transcript;retained_intron;nonsense_mediated_decay	0.330500920497276	0.28337967961016	0.374085049420612	0.0890263543856957	0.0186113719591743	0.00682394167753818	21.1711956710306	4.40403084462752	2.59944456772867e-07	9.55195900003067e-05	up	yes
ENSMUSG00000081953	Gm12435	ENSMUST00000118949	NA	NA	NA	NA	predicted gene 12435 [Source:MGI Symbol;Acc:MGI:3651950]	processed_pseudogene	2.828257	3.8399	2.805015	2.159532	73.358032	2.485678	0.076688653548198	-3.70484304986473	2.78269063801696e-07	9.96968488335526e-05	down	yes
ENSMUSG00000052316	Lrrc15	ENSMUST00000064606	GO:0001968(fibronectin binding);GO:0005515(protein binding);GO:0005518(collagen binding);GO:0005615(extracellular space);GO:0009986(cell surface);GO:0016020(membrane);GO:0016021(integral component of membrane);GO:0030335(positive regulation of cell migration);GO:0031012(extracellular matrix);GO:0043236(laminin binding);GO:0046813(receptor-mediated virion attachment to host cell);GO:0062023(collag…	NA	NA	NA	leucine rich repeat containing 15 [Source:MGI Symbol;Acc:MGI:1921738]	protein_coding	0.661259	1.044841	0.886435	0.253576	0.047714	0.034221	17.3681027643864	4.11836826218245	2.90912223019632e-07	0.000101684465075472	up	yes
ENSMUSG00000036206	Sh3bp4	ENSMUST00000066279;ENSMUST00000123745	GO:0005092(GDP-dissociation inhibitor activity);GO:0005515(protein binding);GO:0005634(nucleus);GO:0005737(cytoplasm);GO:0005905(clathrin-coated pit);GO:0006897(endocytosis);GO:0008285(negative regulation of cell population proliferation);GO:0010508(positive regulation of autophagy);GO:0016020(membrane);GO:0017016(Ras GTPase binding);GO:0030136(clathrin-coated vesicle);GO:0030308(negative regulat…	NA	K20066	NA	SH3-domain binding protein 4 [Source:MGI Symbol;Acc:MGI:2138297]	protein_coding;processed_transcript	16.5183975792254	16.9074105633803	26.9061185915493	23.2455037235915	7.10682190140845	7.49883266725352	2.86113265464565	1.51658638887492	3.58539103320363e-07	0.000122338664040098	up	yes
ENSMUSG00000031444	F10	ENSMUST00000033821;ENSMUST00000063820;ENSMUST00000152034;ENSMUST00000128418;ENSMUST00000123768	GO:0004252(serine-type endopeptidase activity);GO:0005509(calcium ion binding);GO:0005543(phospholipid binding);GO:0005576(extracellular region);GO:0005615(extracellular space);GO:0005783(endoplasmic reticulum);GO:0006508(proteolysis);GO:0007596(blood coagulation);GO:0007599(hemostasis);GO:0008233(peptidase activity);GO:0008236(serine-type peptidase activity);GO:0016020(membrane);GO:0016787(hydro…	04610(Complement and coagulation cascades);04610(Complement and coagulation cascades)	NA	NA	coagulation factor X [Source:MGI Symbol;Acc:MGI:103107]	protein_coding	0.0943266909556939	0.29411670596851	0.149386545221531	0.100313384474551	1.36700658806298	1.27166396631271	0.120921371855622	-3.04785884330931	4.00465994265198e-07	0.000133466934042199	down	yes
ENSMUSG00000035910	Dcdc2a	ENSMUST00000069614;ENSMUST00000036932;ENSMUST00000160363;ENSMUST00000159129	GO:0001764(neuron migration);GO:0003674(molecular_function);GO:0005654(nucleoplasm);GO:0005737(cytoplasm);GO:0005815(microtubule organizing center);GO:0005829(cytosol);GO:0005856(cytoskeleton);GO:0005874(microtubule);GO:0005929(cilium);GO:0005930(axoneme);GO:0007399(nervous system development);GO:0007605(sensory perception of sound);GO:0008542(visual learning);GO:0015630(microtubule cytoskeleton)…	NA	NA	NA	doublecortin domain containing 2a [Source:MGI Symbol;Acc:MGI:2652818]	protein_coding;processed_transcript	1.83028541646548	1.13462798116852	0.49451399191212	0.835757359608885	3.89485110659102	4.47405861805891	0.256615550320963	-1.96231949775989	4.68195915780087e-07	0.000152493537932828	down	yes
ENSMUSG00000046879	Irgm1	ENSMUST00000049519;ENSMUST00000097271;ENSMUST00000147151	GO:0000045(autophagosome assembly);GO:0000139(Golgi membrane);GO:0000166(nucleotide binding);GO:0000421(autophagosome membrane);GO:0001891(phagocytic cup);GO:0002376(immune system process);GO:0003924(GTPase activity);GO:0005525(GTP binding);GO:0005764(lysosome);GO:0005765(lysosomal membrane);GO:0005768(endosome);GO:0005770(late endosome);GO:0005776(autophagosome);GO:0005783(endoplasmic reticulum)…	05145(Toxoplasmosis);05145(Toxoplasmosis)	K14139	EC:3.6.5.-	immunity-related GTPase family M member 1 [Source:MGI Symbol;Acc:MGI:107567]	protein_coding;processed_transcript	4.75269412650602	2.94221733889845	3.57042969948365	8.30006247710843	0.955874270740103	1.00767885938038	4.98214266318223	2.31676633360578	5.52142070771043e-07	0.000175751123536202	up	yes
ENSMUSG00000024578	Il17b	ENSMUST00000025471;ENSMUST00000237575;ENSMUST00000235713	GO:0005102(signaling receptor binding);GO:0005125(cytokine activity);GO:0005576(extracellular region);GO:0005615(extracellular space);GO:0006954(inflammatory response);GO:0007165(signal transduction);GO:0030593(neutrophil chemotaxis);GO:1900017(positive regulation of cytokine production involved in inflammatory response);GO:1900017(positive regulation of cytokine production involved in inflammato…	04060(Cytokine-cytokine receptor interaction);04657(IL-17 signaling pathway);04657(IL-17 signaling pathway)	K05490	NA	interleukin 17B [Source:MGI Symbol;Acc:MGI:1928397]	protein_coding;processed_transcript;nonsense_mediated_decay	5.24121153545735	3.540421663926	5.08142607810894	1.90641592394656	0.320331	0.335594330935252	12.0207853376801	3.5874592476557	5.71626837111022e-07	0.000175751123536202	up	yes
ENSMUSG00000026579	F5	ENSMUST00000086040	GO:0005507(copper ion binding);GO:0005576(extracellular region);GO:0005615(extracellular space);GO:0005783(endoplasmic reticulum);GO:0005794(Golgi apparatus);GO:0007596(blood coagulation);GO:0007599(hemostasis);GO:0008015(blood circulation);GO:0031091(platelet alpha granule);GO:0046872(metal ion binding)	04610(Complement and coagulation cascades)	K03902	NA	coagulation factor V [Source:MGI Symbol;Acc:MGI:88382]	protein_coding	0.04711	0.012453	0.00561	0.006621	0.323183	0.215859	0.0665940687367589	-3.90846250174428	5.76394027367348e-07	0.000175751123536202	down	yes
ENSMUSG00000093752	Gm20716	ENSMUST00000138667	GO:0004169(dolichyl-phosphate-mannose-protein mannosyltransferase activity);GO:0004582(dolichyl-phosphate beta-D-mannosyltransferase activity);GO:0005537(mannose binding);GO:0005783(endoplasmic reticulum);GO:0005789(endoplasmic reticulum membrane);GO:0006486(protein glycosylation);GO:0006506(GPI anchor biosynthetic process);GO:0016020(membrane);GO:0016740(transferase activity);GO:0016757(transfer…	NA	NA	NA	predicted gene 20716 [Source:MGI Symbol;Acc:MGI:5313163]	nonsense_mediated_decay	4.202505	4.605467	3.748528	0.0001	0.0001	0.0001	31391.5	14.9380863473308	7.08019611347869e-07	0.000211388105213048	up	yes
ENSMUSG00000050953	Gja1	ENSMUST00000068581;ENSMUST00000218760;ENSMUST00000220069;ENSMUST00000218444;ENSMUST00000217789;ENSMUST00000220204;ENSMUST00000220194;ENSMUST00000218834	GO:0000132(establishment of mitotic spindle orientation);GO:0001649(osteoblast differentiation);GO:0001701(in utero embryonic development);GO:0001764(neuron migration);GO:0001937(negative regulation of endothelial cell proliferation);GO:0001947(heart looping);GO:0002070(epithelial cell maturation);GO:0002088(lens development in camera-type eye);GO:0002544(chronic inflammatory response);GO:0002931…	04540(Gap junction);05412(Arrhythmogenic right ventricular cardiomyopathy (ARVC));05412(Arrhythmogenic right ventricular cardiomyopathy (ARVC))	K07372	NA	gap junction protein, alpha 1 [Source:MGI Symbol;Acc:MGI:95713]	protein_coding;retained_intron;processed_transcript	2.79366358525885	2.39857404650483	3.45798327600663	2.68412347148289	0.856229718533684	0.945344923856878	3.14567715168696	1.65337061113472	9.79099590701401e-07	0.000281742716192062	up	yes
ENSMUSG00000030703	Gdpd3	ENSMUST00000032944;ENSMUST00000207004;ENSMUST00000206858;ENSMUST00000205910;ENSMUST00000205468;ENSMUST00000206350	GO:0004622(lysophospholipase activity);GO:0005737(cytoplasm);GO:0005783(endoplasmic reticulum);GO:0005789(endoplasmic reticulum membrane);GO:0006629(lipid metabolic process);GO:0006644(phospholipid metabolic process);GO:0008081(phosphoric diester hydrolase activity);GO:0016020(membrane);GO:0016021(integral component of membrane);GO:0016787(hydrolase activity);GO:0034638(phosphatidylcholine catabo…	00565(Ether lipid metabolism);00565(Ether lipid metabolism)	K22387	EC:3.1.4.39	glycerophosphodiester phosphodiesterase domain containing 3 [Source:MGI Symbol;Acc:MGI:1915866]	protein_coding;retained_intron	0.26320631884721	0.194175999542543	0.169381738334858	0.297797058096981	1.64423822552608	1.38063714181153	0.152826315557483	-2.71003510874264	9.82983449138449e-07	0.000281742716192062	down	yes
ENSMUSG00000107667	C530044C16Rik	ENSMUST00000204275;ENSMUST00000205217	NA	NA	NA	NA	RIKEN cDNA C530044C16 gene [Source:MGI Symbol;Acc:MGI:2443109]	lncRNA	1.1194852640884	0.360721501657459	0.411142640883978	1.64702665856354	0.0284962651933702	0.0001	61.8678005898078	5.95111684171142	1.09176925991478e-06	0.000306787162036052	up	yes
ENSMUSG00000031808	Slc27a1	ENSMUST00000212111;ENSMUST00000211811;ENSMUST00000212211;ENSMUST00000211886;ENSMUST00000212225;ENSMUST00000212889;ENSMUST00000212989;ENSMUST00000034267;ENSMUST00000213100	GO:0000166(nucleotide binding);GO:0001579(medium-chain fatty acid transport);GO:0001676(long-chain fatty acid metabolic process);GO:0003824(catalytic activity);GO:0004467(long-chain fatty acid-CoA ligase activity);GO:0005324(long-chain fatty acid transporter activity);GO:0005515(protein binding);GO:0005737(cytoplasm);GO:0005739(mitochondrion);GO:0005743(mitochondrial inner membrane);GO:0005783(en…	03320(PPAR signaling pathway);04931(Insulin resistance);04931(Insulin resistance)	K08745	EC:6.2.1.-	solute carrier family 27 (fatty acid transporter), member 1 [Source:MGI Symbol;Acc:MGI:1347098]	protein_coding;retained_intron;processed_transcript	9.90278894670094	16.6276887761782	13.5878139970865	14.3462127909169	5.35625836658098	5.02312052630677	2.62368803918523	1.3915961913447	1.13433756718113e-06	0.000311579192962604	up	yes
ENSMUSG00000064367	mt-Nd5	ENSMUST00000082418	GO:0003954(NADH dehydrogenase activity);GO:0005739(mitochondrion);GO:0005743(mitochondrial inner membrane);GO:0005747(mitochondrial respiratory chain complex I);GO:0008137(NADH dehydrogenase (ubiquinone) activity);GO:0016020(membrane);GO:0016021(integral component of membrane);GO:0016491(oxidoreductase activity);GO:0042773(ATP synthesis coupled electron transport);GO:0043005(neuron projection);GO…	00190(Oxidative phosphorylation);04714(Thermogenesis);04723(Retrograde endocannabinoid signaling);05012(Parkinson disease)	K03883	EC:7.1.1.2	mitochondrially encoded NADH dehydrogenase 5 [Source:MGI Symbol;Acc:MGI:102496]	protein_coding	496.237732	440.397675	274.375488	530.192261	139.395126	164.341751	2.86630186824499	1.51919055687376	1.15230599588431e-06	0.000311579192962604	up	yes
ENSMUSG00000028364	Tnc	ENSMUST00000107377;ENSMUST00000030056;ENSMUST00000107372;ENSMUST00000107371	GO:0001968(fibronectin binding);GO:0005201(extracellular matrix structural constituent);GO:0005515(protein binding);GO:0005576(extracellular region);GO:0005604(basement membrane);GO:0005614(interstitial matrix);GO:0005615(extracellular space);GO:0007155(cell adhesion);GO:0007162(negative regulation of cell adhesion);GO:0007528(neuromuscular junction development);GO:0008284(positive regulation of …	04151(PI3K-Akt signaling pathway);04510(Focal adhesion);04512(ECM-receptor interaction);05165(Human papillomavirus infection);05206(MicroRNAs in cancer);05206(MicroRNAs in cancer)	K06252	NA	tenascin C [Source:MGI Symbol;Acc:MGI:101922]	protein_coding	2.32681574794133	11.1024654211271	2.40967965221307	3.26120498919197	0.37667925862069	0.676494491507977	9.06790821938925	3.18076978895011	1.21682830526944e-06	0.000322932711904007	up	yes
ENSMUSG00000027663	Zmat3	ENSMUST00000029199;ENSMUST00000139660;ENSMUST00000195055;ENSMUST00000168566	GO:0003676(nucleic acid binding);GO:0005654(nucleoplasm);GO:0005730(nucleolus);GO:0005886(plasma membrane);GO:0008270(zinc ion binding);GO:0043065(positive regulation of apoptotic process);GO:0046872(metal ion binding);GO:0046872(metal ion binding)	04115(p53 signaling pathway);04115(p53 signaling pathway)	NA	NA	zinc finger matrin type 3 [Source:MGI Symbol;Acc:MGI:1195270]	protein_coding;retained_intron	12.5491187664189	5.3431943509401	8.99600766759947	7.84801025999125	2.99577603358111	2.8389219296021	2.97670344413156	1.5737154993751	1.58242644263501e-06	0.000412322788170953	up	yes
ENSMUSG00000109941	Exosc6	ENSMUST00000210390	GO:0000176(nuclear exosome (RNase complex));GO:0000177(cytoplasmic exosome (RNase complex));GO:0000178(exosome (RNase complex));GO:0003723(RNA binding);GO:0005634(nucleus);GO:0005730(nucleolus);GO:0005737(cytoplasm);GO:0006364(rRNA processing);GO:0016075(rRNA catabolic process);GO:0034427(nuclear-transcribed mRNA catabolic process, exonucleolytic, 3'-5');GO:0034475(U4 snRNA 3'-end processing);GO:…	03018(RNA degradation)	K12587	NA	exosome component 6 [Source:MGI Symbol;Acc:MGI:1919794]	protein_coding	12.175574	15.232704	16.479351	15.587278	0.053778	1.513849	18.9697252598992	4.24562687911639	1.72399557176502e-06	0.000441188938195794	up	yes
ENSMUSG00000028773	Fabp3	ENSMUST00000070532	GO:0005324(long-chain fatty acid transporter activity);GO:0005504(fatty acid binding);GO:0005615(extracellular space);GO:0005737(cytoplasm);GO:0005829(cytosol);GO:0006631(fatty acid metabolic process);GO:0008092(cytoskeletal protein binding);GO:0008289(lipid binding);GO:0015909(long-chain fatty acid transport);GO:0016528(sarcoplasm);GO:0032365(intracellular lipid transport);GO:0032868(response to…	NA	NA	NA	fatty acid binding protein 3, muscle and heart [Source:MGI Symbol;Acc:MGI:95476]	protein_coding	3.251204	9.233738	5.532325	5.366347	24.83901	21.685532	0.251304075169617	-1.99249402860581	2.1100731503787e-06	0.000523022972944514	down	yes
ENSMUSG00000020080	Hkdc1	ENSMUST00000020277;ENSMUST00000159454;ENSMUST00000159579;ENSMUST00000159493	GO:0000166(nucleotide binding);GO:0001678(cellular glucose homeostasis);GO:0004340(glucokinase activity);GO:0004396(hexokinase activity);GO:0005524(ATP binding);GO:0005536(glucose binding);GO:0005623(cell);GO:0005739(mitochondrion);GO:0005829(cytosol);GO:0005975(carbohydrate metabolic process);GO:0006096(glycolytic process);GO:0008865(fructokinase activity);GO:0016020(membrane);GO:0016301(kinase …	00010(Glycolysis / Gluconeogenesis);00051(Fructose and mannose metabolism);00052(Galactose metabolism);00500(Starch and sucrose metabolism);00520(Amino sugar and nucleotide sugar metabolism);00524(Neomycin, kanamycin and gentamicin biosynthesis);04066(HIF-1 signaling pathway);04910(Insulin signaling pathway);04930(Type II diabetes mellitus);04973(Carbohydrate digestion and absorption);05230(Centr…	K00844	EC:2.7.1.1	hexokinase domain containing 1 [Source:MGI Symbol;Acc:MGI:2384910]	protein_coding;retained_intron	1.39427693530787	3.35486052786438	1.896634520265	1.56884148012471	5.96385709021824	7.08175856001559	0.314841924053416	-1.66730043334054	2.12787372249168e-06	0.000523022972944514	down	yes
ENSMUSG00000029446	Psph	ENSMUST00000031399;ENSMUST00000118268;ENSMUST00000202374;ENSMUST00000178244;ENSMUST00000136280;ENSMUST00000201022;ENSMUST00000201394;ENSMUST00000136507	GO:0000287(magnesium ion binding);GO:0001701(in utero embryonic development);GO:0004647(phosphoserine phosphatase activity);GO:0005509(calcium ion binding);GO:0005737(cytoplasm);GO:0006563(L-serine metabolic process);GO:0006564(L-serine biosynthetic process);GO:0008652(cellular amino acid biosynthetic process);GO:0009612(response to mechanical stimulus);GO:0016311(dephosphorylation);GO:0016787(hy…	00260(Glycine, serine and threonine metabolism);00260(Glycine, serine and threonine metabolism)	K01079	EC:3.1.3.3	phosphoserine phosphatase [Source:MGI Symbol;Acc:MGI:97788]	protein_coding;processed_transcript;retained_intron	13.3027287897898	12.4230187990298	12.3011998831139	10.7846785805036	23.0730073294063	24.2245382263802	0.516005909808415	-0.954540505978236	2.15325904708159e-06	0.000523022972944514	down	no
ENSMUSG00000033880	Lgals3bp	ENSMUST00000043722;ENSMUST00000106290;ENSMUST00000144529;ENSMUST00000127054;ENSMUST00000141459	GO:0005044(scavenger receptor activity);GO:0005515(protein binding);GO:0005576(extracellular region);GO:0005615(extracellular space);GO:0006897(endocytosis);GO:0007155(cell adhesion);GO:0016020(membrane);GO:0016020(membrane)	NA	K17300	NA	lectin, galactoside-binding, soluble, 3 binding protein [Source:MGI Symbol;Acc:MGI:99554]	protein_coding;processed_transcript	60.9810086389182	49.8393083287671	42.6883194176326	106.161911322093	20.0422263547594	17.4598597042501	3.46208137993737	1.79163963719796	2.34541301228809e-06	0.000560201897985011	up	yes
ENSMUSG00000040435	Ppp1r15a	ENSMUST00000042105;ENSMUST00000167273;ENSMUST00000211212	GO:0000164(protein phosphatase type 1 complex);GO:0005737(cytoplasm);GO:0005739(mitochondrion);GO:0005741(mitochondrial outer membrane);GO:0005783(endoplasmic reticulum);GO:0005789(endoplasmic reticulum membrane);GO:0005794(Golgi apparatus);GO:0006417(regulation of translation);GO:0006915(apoptotic process);GO:0008157(protein phosphatase 1 binding);GO:0010628(positive regulation of gene expressio…	04141(Protein processing in endoplasmic reticulum);04141(Protein processing in endoplasmic reticulum)	K14019	NA	protein phosphatase 1, regulatory subunit 15A [Source:MGI Symbol;Acc:MGI:1927072]	protein_coding	13.8245037681307	34.3389041685393	29.1537924116445	19.6105138403132	52.0579665941437	85.5457637439564	0.352198715654259	-1.50553844671373	2.56976714080612e-06	0.000603726768768729	down	yes
ENSMUSG00000091345	Col6a5	ENSMUST00000190193;ENSMUST00000189127;ENSMUST00000165165	NA	04151(PI3K-Akt signaling pathway);04510(Focal adhesion);04512(ECM-receptor interaction);04974(Protein digestion and absorption);05165(Human papillomavirus infection);05165(Human papillomavirus infection)	K06238	NA	collagen, type VI, alpha 5 [Source:MGI Symbol;Acc:MGI:3648134]	protein_coding;retained_intron	0.0001	0.0617052885371295	0.0233206892595347	0.00967682290449379	0.422547754276001	0.496102451821948	0.0515989655648376	-4.27651404640213	3.15548940491804e-06	0.000729376107449684	down	yes
ENSMUSG00000097819	Gm26813	ENSMUST00000180778	NA	NA	NA	NA	predicted gene, 26813 [Source:MGI Symbol;Acc:MGI:5477307]	lncRNA	0.740422	0.742314	0.567424	0.641652	2.285958	2.992911	0.254961053210451	-1.9716512110639	4.0477101107479e-06	0.00092075767614489	down	yes
ENSMUSG00000020077	Srgn	ENSMUST00000020271;ENSMUST00000162161;ENSMUST00000160643;ENSMUST00000159020;ENSMUST00000162956;ENSMUST00000160987	GO:0000139(Golgi membrane);GO:0005515(protein binding);GO:0005518(collagen binding);GO:0005576(extracellular region);GO:0005615(extracellular space);GO:0005794(Golgi apparatus);GO:0006915(apoptotic process);GO:0008626(granzyme-mediated apoptotic signaling pathway);GO:0016485(protein processing);GO:0030141(secretory granule);GO:0030502(negative regulation of bone mineralization);GO:0031214(biomine…	NA	K06849	NA	serglycin [Source:MGI Symbol;Acc:MGI:97756]	protein_coding;processed_transcript	2.96615434790528	1.37768925364299	1.41525398224044	2.28259031102004	8.71947932559199	6.49701172859745	0.264242520373798	-1.920065459504	4.23736279376337e-06	0.000948838221834733	down	yes
ENSMUSG00000106334	Gm43549	ENSMUST00000198856	NA	NA	NA	NA	predicted gene 43549 [Source:MGI Symbol;Acc:MGI:5663686]	lncRNA	27.755072	6.534914	14.397394	4.03005	1.465253	1.780847	8.12011798773913	3.0215006903525	4.30799562650697e-06	0.000949813620361099	up	yes
ENSMUSG00000022441	Efcab6	ENSMUST00000156187;ENSMUST00000149563;ENSMUST00000140633;ENSMUST00000143592;ENSMUST00000144169;ENSMUST00000163773;ENSMUST00000122836;ENSMUST00000130551	GO:0005509(calcium ion binding);GO:0005634(nucleus);GO:0005654(nucleoplasm);GO:0008150(biological_process);GO:0046872(metal ion binding);GO:0046872(metal ion binding)	NA	NA	NA	EF-hand calcium binding domain 6 [Source:MGI Symbol;Acc:MGI:1924877]	protein_coding;processed_transcript;retained_intron;nonsense_mediated_decay	0.160755519975031	0.0632201853932584	0.0868394700374532	0.186864379525593	0.0001	0.00698848626716604	35.104783741812	5.13359573539822	4.64970574430023e-06	0.00100962019729646	up	yes
ENSMUSG00000024087	Cyp1b1	ENSMUST00000024894;ENSMUST00000234361;ENSMUST00000234927	GO:0001525(angiogenesis);GO:0002930(trabecular meshwork development);GO:0004497(monooxygenase activity);GO:0005506(iron ion binding);GO:0005634(nucleus);GO:0005739(mitochondrion);GO:0005783(endoplasmic reticulum);GO:0005789(endoplasmic reticulum membrane);GO:0006304(DNA modification);GO:0006629(lipid metabolic process);GO:0006631(fatty acid metabolic process);GO:0006725(cellular aromatic compound…	00140(Steroid hormone biosynthesis);00380(Tryptophan metabolism);00980(Metabolism of xenobiotics by cytochrome P450);04913(Ovarian steroidogenesis);05204(Chemical carcinogenesis);05206(MicroRNAs in cancer);05206(MicroRNAs in cancer)	K07410	EC:1.14.14.1	cytochrome P450, family 1, subfamily b, polypeptide 1 [Source:MGI Symbol;Acc:MGI:88590]	protein_coding;nonsense_mediated_decay	0.124313944520548	0.113060902739726	0.202405410958904	0.466395001712329	1.32961682226027	1.60071134657534	0.15462009845327	-2.69320023322973	4.80757033232918e-06	0.00102831776765089	down	yes
ENSMUSG00000068270	Shroom4	ENSMUST00000089520;ENSMUST00000103005;ENSMUST00000143641	GO:0001725(stress fiber);GO:0003779(actin binding);GO:0005515(protein binding);GO:0005737(cytoplasm);GO:0005856(cytoskeleton);GO:0005884(actin filament);GO:0005912(adherens junction);GO:0005925(focal adhesion);GO:0007015(actin filament organization);GO:0007275(multicellular organism development);GO:0007420(brain development);GO:0009898(cytoplasmic side of plasma membrane);GO:0009925(basal plasma …	NA	K18625	NA	shroom family member 4 [Source:MGI Symbol;Acc:MGI:2685570]	protein_coding	1.47642658412162	1.27749108231982	1.23329370664414	1.10067024774775	0.316834069932432	0.279979744594595	4.26253673841771	2.09171226864816	4.94969208579567e-06	0.00104314760708144	up	yes
ENSMUSG00000076258	Gm23935	ENSMUST00000102303	NA	NA	NA	NA	predicted gene, 23935 [Source:MGI Symbol;Acc:MGI:5453712]	miRNA	268.278503	1184.818115	218.769196	899.418884	1936.896606	4626.899414	0.195868723690167	-2.35204104837658	5.67032531095789e-06	0.00117770191349765	down	yes
ENSMUSG00000090698	Apold1	ENSMUST00000167323	GO:0001525(angiogenesis);GO:0001666(response to hypoxia);GO:0005576(extracellular region);GO:0005654(nucleoplasm);GO:0005829(cytosol);GO:0006869(lipid transport);GO:0008289(lipid binding);GO:0016020(membrane);GO:0016021(integral component of membrane);GO:0042118(endothelial cell activation);GO:0042157(lipoprotein metabolic process);GO:0045601(regulation of endothelial cell differentiation)	NA	NA	NA	apolipoprotein L domain containing 1 [Source:MGI Symbol;Acc:MGI:2685921]	protein_coding	19.310991	36.328102	21.857542	21.967274	53.453098	57.235477	0.449296185265733	-1.15426128212811	6.66650392914937e-06	0.00135484619667723	down	yes
ENSMUSG00000021922	Itih4	ENSMUST00000120269;ENSMUST00000168782;ENSMUST00000227899;ENSMUST00000006703;ENSMUST00000078490	GO:0004867(serine-type endopeptidase inhibitor activity);GO:0005515(protein binding);GO:0005576(extracellular region);GO:0005737(cytoplasm);GO:0005886(plasma membrane);GO:0006953(acute-phase response);GO:0010466(negative regulation of peptidase activity);GO:0010951(negative regulation of endopeptidase activity);GO:0030212(hyaluronan metabolic process);GO:0030414(peptidase inhibitor activity);GO:0…	NA	NA	NA	inter alpha-trypsin inhibitor, heavy chain 4 [Source:MGI Symbol;Acc:MGI:109536]	protein_coding;retained_intron	0.0001	0.0115661780487805	0.0001	0.115777146341463	3.01166473604336	0.493006352574526	0.0181961903364435	-5.78021975902312	6.73297453306116e-06	0.00135484619667723	down	yes
ENSMUSG00000043421	Hilpda	ENSMUST00000054445;ENSMUST00000115289	GO:0001819(positive regulation of cytokine production);GO:0005102(signaling receptor binding);GO:0005576(extracellular region);GO:0005615(extracellular space);GO:0005654(nucleoplasm);GO:0005811(lipid droplet);GO:0008284(positive regulation of cell population proliferation);GO:0009986(cell surface);GO:0010884(positive regulation of lipid storage);GO:0016020(membrane);GO:0016021(integral component …	NA	NA	NA	hypoxia inducible lipid droplet associated [Source:MGI Symbol;Acc:MGI:1916823]	protein_coding	34.8879121251133	51.1180943227561	43.8673274016319	37.4312303390752	73.4503428467815	98.1191685766092	0.487570789240376	-1.03631639936487	6.80684712586425e-06	0.00135484619667723	down	yes
ENSMUSG00000001123	Lgals9	ENSMUST00000108269;ENSMUST00000108268;ENSMUST00000140073;ENSMUST00000073001	GO:0001819(positive regulation of cytokine production);GO:0002376(immune system process);GO:0005102(signaling receptor binding);GO:0005515(protein binding);GO:0005576(extracellular region);GO:0005634(nucleus);GO:0005737(cytoplasm);GO:0005829(cytosol);GO:0006935(chemotaxis);GO:0007157(heterophilic cell-cell adhesion via plasma membrane cell adhesion molecules);GO:0007565(female pregnancy);GO:00106…	NA	K10093	NA	lectin, galactose binding, soluble 9 [Source:MGI Symbol;Acc:MGI:109496]	protein_coding;retained_intron	32.7781929237248	43.2443139878334	53.6972025914834	84.9996672232101	17.8277160271409	14.7102949817501	3.29951601324955	1.72225441947321	7.21424419803202e-06	0.00141626484386297	up	yes
ENSMUSG00000031740	Mmp2	ENSMUST00000034187;ENSMUST00000211567;ENSMUST00000211691;ENSMUST00000211308	GO:0001525(angiogenesis);GO:0001541(ovarian follicle development);GO:0001666(response to hypoxia);GO:0001955(blood vessel maturation);GO:0001957(intramembranous ossification);GO:0001968(fibronectin binding);GO:0004175(endopeptidase activity);GO:0004222(metalloendopeptidase activity);GO:0004252(serine-type endopeptidase activity);GO:0005576(extracellular region);GO:0005615(extracellular space);GO:…	01522(Endocrine resistance);04670(Leukocyte transendothelial migration);04912(GnRH signaling pathway);04915(Estrogen signaling pathway);04926(Relaxin signaling pathway);04933(AGE-RAGE signaling pathway in diabetic complications);05200(Pathways in cancer);05205(Proteoglycans in cancer);05219(Bladder cancer);05418(Fluid shear stress and atherosclerosis);05418(Fluid shear stress and atherosclerosis)	K01398	EC:3.4.24.24	matrix metallopeptidase 2 [Source:MGI Symbol;Acc:MGI:97009]	protein_coding;retained_intron;processed_transcript	6.27399911183625	19.039675432216	4.9503290068229	14.3284714446752	1.71050424503115	2.57839738267576	5.19858915712553	2.37812014398665	8.33368010978196e-06	0.00161391850882818	up	yes
ENSMUSG00000064344	mt-Tm	ENSMUST00000082395	NA	NA	NA	NA	mitochondrially encoded tRNA methionine [Source:MGI Symbol;Acc:MGI:102480]	Mt_tRNA	21.328196	19.967133	16.069942	66.982567	1.49503	1.774344	19.0170714638337	4.24922319019725	8.50574205597292e-06	0.00162527719205531	up	yes
ENSMUSG00000037235	Mxd4	ENSMUST00000042701;ENSMUST00000201763;ENSMUST00000201189;ENSMUST00000119171	GO:0046983(protein dimerization activity);GO:0046983(protein dimerization activity)	NA	NA	NA	Max dimerization protein 4 [Source:MGI Symbol;Acc:MGI:104991]	protein_coding;retained_intron;processed_transcript	17.164947240481	8.79370476423435	9.46240501909702	9.79695243875987	4.38942840304138	4.35829414110574	2.58455896574054	1.36991811720413	8.73675832033467e-06	0.00164745373011469	up	yes
ENSMUSG00000038400	Pmepa1	ENSMUST00000036248;ENSMUST00000124124;ENSMUST00000139306	GO:0000139(Golgi membrane);GO:0010008(endosome membrane);GO:0010991(negative regulation of SMAD protein complex assembly);GO:0016020(membrane);GO:0016021(integral component of membrane);GO:0030512(negative regulation of transforming growth factor beta receptor signaling pathway);GO:0031901(early endosome membrane);GO:0043231(intracellular membrane-bounded organelle);GO:0050699(WW domain binding);…	NA	NA	NA	prostate transmembrane protein, androgen induced 1 [Source:MGI Symbol;Acc:MGI:1929600]	protein_coding;retained_intron	3.4424759877875	4.11587005861999	4.13771298717688	3.20079030775494	1.29012265662528	0.783267930388765	3.59238858192964	1.84494341213418	9.2518756994209e-06	0.00172193026816105	up	yes
ENSMUSG00000043424	Eif3j2	ENSMUST00000057110	GO:0001732(formation of cytoplasmic translation initiation complex);GO:0002183(cytoplasmic translational initiation);GO:0003743(translation initiation factor activity);GO:0005737(cytoplasm);GO:0005829(cytosol);GO:0005852(eukaryotic translation initiation factor 3 complex);GO:0006412(translation);GO:0006413(translational initiation);GO:0016282(eukaryotic 43S preinitiation complex);GO:0033290(eukar…	NA	NA	NA	eukaryotic translation initiation factor 3, subunit J2 [Source:MGI Symbol;Acc:MGI:3704486]	protein_coding	8.168727	6.969969	3.340065	4.091024	0.0001	0.36164	31.1961422568696	4.96329573003292	9.44413184735571e-06	0.00173517760903147	up	yes
ENSMUSG00000019539	Rcn3	ENSMUST00000210615;ENSMUST00000211352;ENSMUST00000019683;ENSMUST00000210469;ENSMUST00000210355;ENSMUST00000210734;ENSMUST00000210527;ENSMUST00000211760;ENSMUST00000209761	GO:0005509(calcium ion binding);GO:0005783(endoplasmic reticulum);GO:0005788(endoplasmic reticulum lumen);GO:0009306(protein secretion);GO:0010952(positive regulation of peptidase activity);GO:0015031(protein transport);GO:0032964(collagen biosynthetic process);GO:0036503(ERAD pathway);GO:0043129(surfactant homeostasis);GO:0046872(metal ion binding);GO:0051896(regulation of protein kinase B signa…	NA	NA	NA	reticulocalbin 3, EF-hand calcium binding domain [Source:MGI Symbol;Acc:MGI:1277122]	retained_intron;protein_coding	19.2665330442633	27.0530068596389	23.687661124636	12.8845977262667	6.69271515200932	7.3623280209668	2.94882761065375	1.56014148448019	9.81547802273405e-06	0.00178057741194686	up	yes
ENSMUSG00000044786	Zfp36	ENSMUST00000209061;ENSMUST00000051241	GO:0000122(negative regulation of transcription by RNA polymerase II);GO:0000165(MAPK cascade);GO:0000288(nuclear-transcribed mRNA catabolic process, deadenylation-dependent decay);GO:0000289(nuclear-transcribed mRNA poly(A) tail shortening);GO:0000932(P-body);GO:0003677(DNA binding);GO:0003729(mRNA binding);GO:0003730(mRNA 3'-UTR binding);GO:0005515(protein binding);GO:0005634(nucleus);GO:000573…	NA	NA	NA	zinc finger protein 36 [Source:MGI Symbol;Acc:MGI:99180]	protein_coding	5.12337383717579	6.74866270317003	5.49650419884726	7.16303314553314	12.1267388213256	14.1631219106628	0.466559601338573	-1.09986670284974	1.42327612468854e-05	0.00254962126786394	down	yes
ENSMUSG00000064341	mt-Nd1	ENSMUST00000082392	GO:0003954(NADH dehydrogenase activity);GO:0005739(mitochondrion);GO:0005743(mitochondrial inner membrane);GO:0005747(mitochondrial respiratory chain complex I);GO:0008137(NADH dehydrogenase (ubiquinone) activity);GO:0009060(aerobic respiration);GO:0014070(response to organic cyclic compound);GO:0016020(membrane);GO:0016021(integral component of membrane);GO:0016491(oxidoreductase activity);GO:00…	00190(Oxidative phosphorylation);04714(Thermogenesis);04723(Retrograde endocannabinoid signaling);05012(Parkinson disease)	K03878	EC:7.1.1.2	mitochondrially encoded NADH dehydrogenase 1 [Source:MGI Symbol;Acc:MGI:101787]	protein_coding	3098.30835	2667.151611	1751.18689	3281.902588	1079.133545	1094.05127	2.4844986409957	1.31295475274361	1.56401742597582e-05	0.00273616266993232	up	yes
ENSMUSG00000056592	Zfp658	ENSMUST00000107972;ENSMUST00000005597	GO:0003676(nucleic acid binding);GO:0006355(regulation of transcription, DNA-templated);GO:0008150(biological_process);GO:0046872(metal ion binding);GO:0046872(metal ion binding)	05168(Herpes simplex virus 1 infection);05168(Herpes simplex virus 1 infection)	K09228	NA	zinc finger protein 658 [Source:MGI Symbol;Acc:MGI:2652821]	protein_coding	1.561794	0.84426	1.07078885236052	0.740382327896996	0.131977	0.168973	7.00652131626103	2.80869833504321	1.57865688535783e-05	0.00273616266993232	up	yes
ENSMUSG00000024844	Banf1	ENSMUST00000025762;ENSMUST00000170010;ENSMUST00000237704;ENSMUST00000237167	GO:0000793(condensed chromosome);GO:0003677(DNA binding);GO:0005634(nucleus);GO:0005635(nuclear envelope);GO:0005654(nucleoplasm);GO:0005694(chromosome);GO:0005737(cytoplasm);GO:0005829(cytosol);GO:0007059(chromosome segregation);GO:0008022(protein C-terminus binding);GO:0015074(DNA integration);GO:0019899(enzyme binding);GO:0030261(chromosome condensation);GO:0042802(identical protein binding);G…	NA	NA	NA	barrier to autointegration factor 1 [Source:MGI Symbol;Acc:MGI:1346330]	protein_coding;processed_transcript	31.3222259632353	34.8931589044118	41.1138743850267	36.8628888181818	54.0808208796791	96.7823340354278	0.477890536466624	-1.06524789630875	1.58468705327181e-05	0.00273616266993232	down	yes
ENSMUSG00000111394	Gm49759	ENSMUST00000214037	NA	NA	NA	NA	predicted gene, 49759 [Source:MGI Symbol;Acc:MGI:6215263]	TEC	26.380173	37.380463	24.594856	19.60887	52.740955	58.985836	0.483162368818057	-1.0494200003935	1.75393989458727e-05	0.00299234674158692	down	yes
ENSMUSG00000006356	Crip2	ENSMUST00000084882;ENSMUST00000200380;ENSMUST00000197396;ENSMUST00000200177;ENSMUST00000199976;ENSMUST00000196015	GO:0005515(protein binding);GO:0005938(cell cortex);GO:0008284(positive regulation of cell population proliferation);GO:0030097(hemopoiesis);GO:0046872(metal ion binding);GO:0046872(metal ion binding)	NA	NA	NA	cysteine rich protein 2 [Source:MGI Symbol;Acc:MGI:1915587]	protein_coding;retained_intron	24.3698696060029	34.6961214297284	25.9151326436398	32.2826626760362	14.2428324864221	10.4918233596951	2.37043496956145	1.24515181475673	1.89879820213962e-05	0.00315674015908085	up	yes
ENSMUSG00000006651	Aplp1	ENSMUST00000208792;ENSMUST00000209054;ENSMUST00000207514;ENSMUST00000208404;ENSMUST00000006828	GO:0005886(plasma membrane);GO:0008201(heparin binding);GO:0016020(membrane);GO:0016021(integral component of membrane);GO:0031694(alpha-2A adrenergic receptor binding);GO:0031695(alpha-2B adrenergic receptor binding);GO:0031696(alpha-2C adrenergic receptor binding);GO:0042802(identical protein binding);GO:0046914(transition metal ion binding);GO:0048471(perinuclear region of cytoplasm);GO:007187…	NA	K05639	NA	amyloid beta (A4) precursor-like protein 1 [Source:MGI Symbol;Acc:MGI:88046]	retained_intron;protein_coding	0.157273465031488	0.0613919602253895	0.0291869512761021	0.0324956977129599	0.625985247265495	0.493089918130593	0.125258822157273	-2.99701587682158	1.89950499034552e-05	0.00315674015908085	down	yes
ENSMUSG00000027656	Ccn5	ENSMUST00000029188;ENSMUST00000138730	GO:0005515(protein binding);GO:0005520(insulin-like growth factor binding);GO:0005576(extracellular region);GO:0005615(extracellular space);GO:0005634(nucleus);GO:0005634(nucleus)	NA	K23089	NA	cellular communication network factor 5 [Source:MGI Symbol;Acc:MGI:1328326]	protein_coding;processed_transcript	1.38109288565489	3.79843869698545	1.07031062370062	3.81299275571726	0.302929515592516	0.204390224532225	9.9176457825039	3.30999769914138	1.91637983281023e-05	0.00315674015908085	up	yes
ENSMUSG00000044770	Scml4	ENSMUST00000063063;ENSMUST00000130511;ENSMUST00000136841;ENSMUST00000127675;ENSMUST00000105495;ENSMUST00000157071;ENSMUST00000125576;ENSMUST00000153091;ENSMUST00000105494	GO:0003674(molecular_function);GO:0005515(protein binding);GO:0005634(nucleus);GO:0008150(biological_process);GO:0008150(biological_process)	NA	K11466	NA	Scm polycomb group protein like 4 [Source:MGI Symbol;Acc:MGI:2446140]	protein_coding;retained_intron;processed_transcript	0.620292127119741	0.546239270550162	0.678884226925566	0.690248028220065	0.134758875210356	0.0931420797411003	5.56308255346196	2.47588451464896	2.04781388576698e-05	0.0033349114541962	up	yes
ENSMUSG00000032011	Thy1	ENSMUST00000114840;ENSMUST00000215809;ENSMUST00000213632;ENSMUST00000213733;ENSMUST00000215156;ENSMUST00000214627	GO:0001525(angiogenesis);GO:0001952(regulation of cell-matrix adhesion);GO:0002693(positive regulation of cellular extravasation);GO:0005096(GTPase activator activity);GO:0005178(integrin binding);GO:0005623(cell);GO:0005783(endoplasmic reticulum);GO:0005829(cytosol);GO:0005886(plasma membrane);GO:0006469(negative regulation of protein kinase activity);GO:0007010(cytoskeleton organization);GO:000…	04670(Leukocyte transendothelial migration);04670(Leukocyte transendothelial migration)	K06514	NA	thymus cell antigen 1, theta [Source:MGI Symbol;Acc:MGI:98747]	protein_coding;retained_intron;processed_transcript	5.36878682570952	7.7831952427379	4.85261580500835	5.83523827245409	1.84713628480801	1.74367644440735	3.31955993582533	1.73099200046299	2.24348800349573e-05	0.00361251984023565	up	yes
ENSMUSG00000015354	Pcolce2	ENSMUST00000015498;ENSMUST00000151210	GO:0005201(extracellular matrix structural constituent);GO:0005515(protein binding);GO:0005518(collagen binding);GO:0005576(extracellular region);GO:0008201(heparin binding);GO:0010952(positive regulation of peptidase activity);GO:0016504(peptidase activator activity);GO:0062023(collagen-containing extracellular matrix);GO:1990830(cellular response to leukemia inhibitory factor);GO:1990830(cellul…	NA	NA	NA	procollagen C-endopeptidase enhancer 2 [Source:MGI Symbol;Acc:MGI:1923727]	protein_coding;processed_transcript	0.0480954456216216	0.988502368	0.474530151351351	0.678558205405405	0.0224634767567568	0.00982213362162162	33.9111781489627	5.0836890025223	2.31523217523718e-05	0.003686621367036	up	yes
ENSMUSG00000043903	Zfp469	ENSMUST00000187142;ENSMUST00000055537	GO:0003676(nucleic acid binding);GO:0003676(nucleic acid binding)	NA	NA	NA	zinc finger protein 469 [Source:MGI Symbol;Acc:MGI:2684868]	protein_coding	1.11698637379667	2.90313874360178	4.31780142075605	1.60285121836112	0.573993399389528	0.527302088283635	4.51322005210367	2.1741571220778	2.39694927178607e-05	0.00377480000153474	up	yes
ENSMUSG00000102145	Gm38056	ENSMUST00000193928	NA	NA	NA	NA	predicted gene, 38056 [Source:MGI Symbol;Acc:MGI:5611284]	TEC	0.094406	0.177841	0.191266	0.186184	0.254492	1.995085	0.144404259111824	-2.79181480066165	2.83148511874922e-05	0.00435984718026385	down	yes
ENSMUSG00000051675	Trim32	ENSMUST00000050850;ENSMUST00000107366;ENSMUST00000156922;ENSMUST00000155978	GO:0000209(protein polyubiquitination);GO:0001894(tissue homeostasis);GO:0003723(RNA binding);GO:0004842(ubiquitin-protein transferase activity);GO:0005515(protein binding);GO:0005623(cell);GO:0005634(nucleus);GO:0005737(cytoplasm);GO:0005863(striated muscle myosin thick filament);GO:0006511(ubiquitin-dependent protein catabolic process);GO:0007014(actin ubiquitination);GO:0008270(zinc ion bindin…	04120(Ubiquitin mediated proteolysis);04120(Ubiquitin mediated proteolysis)	K10607	EC:2.3.2.27	tripartite motif-containing 32 [Source:MGI Symbol;Acc:MGI:1917057]	protein_coding	10.7726992712914	11.1060830257046	12.3776848671415	12.0145805809848	5.75322100557448	3.66703650077423	2.45593327538755	1.29627136503417	2.83893659803085e-05	0.00435984718026385	up	yes
ENSMUSG00000021200	Asb2	ENSMUST00000021617;ENSMUST00000149431;ENSMUST00000127447;ENSMUST00000135694	GO:0000151(ubiquitin ligase complex);GO:0005515(protein binding);GO:0016567(protein ubiquitination);GO:0035556(intracellular signal transduction);GO:0035914(skeletal muscle cell differentiation);GO:0061630(ubiquitin protein ligase activity);GO:0061630(ubiquitin protein ligase activity)	NA	K10324	NA	ankyrin repeat and SOCS box-containing 2 [Source:MGI Symbol;Acc:MGI:1929743]	protein_coding;retained_intron;processed_transcript	4.23518101214003	2.70048121485037	4.17117469875776	9.51894583060418	1.15117630378317	0.91165566798419	4.99938507804902	2.32175065500613	2.85971415075572e-05	0.00435984718026385	up	yes
ENSMUSG00000058914	C1qtnf3	ENSMUST00000110523;ENSMUST00000022853	GO:0005515(protein binding);GO:0005576(extracellular region);GO:0005581(collagen trimer);GO:0005615(extracellular space);GO:0005623(cell);GO:0010629(negative regulation of gene expression);GO:0032991(protein-containing complex);GO:0035356(cellular triglyceride homeostasis);GO:0042593(glucose homeostasis);GO:0042802(identical protein binding);GO:0045721(negative regulation of gluconeogenesis);GO:0…	NA	NA	NA	C1q and tumor necrosis factor related protein 3 [Source:MGI Symbol;Acc:MGI:1932136]	protein_coding	1.56912024716465	1.0448207563551	0.383885781775518	0.221583590144701	0.0586785881892843	0.0125705217051232	22.5926357551076	4.49778068651259	3.32154844223998e-05	0.00501064323428855	up	yes
ENSMUSG00000051495	Irf2bp2	ENSMUST00000054960	GO:0000122(negative regulation of transcription by RNA polymerase II);GO:0002327(immature B cell differentiation);GO:0003714(transcription corepressor activity);GO:0005634(nucleus);GO:0005654(nucleoplasm);GO:0005737(cytoplasm);GO:0006357(regulation of transcription by RNA polymerase II);GO:0016567(protein ubiquitination);GO:0046872(metal ion binding);GO:0061630(ubiquitin protein ligase activity)	NA	K22383	NA	interferon regulatory factor 2 binding protein 2 [Source:MGI Symbol;Acc:MGI:2443921]	protein_coding	10.750189	10.24985	8.510428	6.029957	15.155942	20.077368	0.504358290492718	-0.987479122526916	3.66893262214359e-05	0.00547702847999372	down	no
ENSMUSG00000036098	Myrf	ENSMUST00000088013;ENSMUST00000189897;ENSMUST00000190922;ENSMUST00000189439;ENSMUST00000186854;ENSMUST00000186056	GO:0003677(DNA binding);GO:0003700(DNA-binding transcription factor activity);GO:0005515(protein binding);GO:0005634(nucleus);GO:0005654(nucleoplasm);GO:0005737(cytoplasm);GO:0005783(endoplasmic reticulum);GO:0005789(endoplasmic reticulum membrane);GO:0005794(Golgi apparatus);GO:0005829(cytosol);GO:0006355(regulation of transcription, DNA-templated);GO:0006508(proteolysis);GO:0008233(peptidase ac…	NA	NA	NA	myelin regulatory factor [Source:MGI Symbol;Acc:MGI:2684944]	protein_coding;retained_intron	0.0898568888110255	0.103449210114459	0.027837855407615	0.0390778360196216	0.396577773884606	0.34261496706377	0.176017549914559	-2.50620881424962	3.80227670075016e-05	0.00561756983489181	down	yes
ENSMUSG00000030790	Adm	ENSMUST00000033054;ENSMUST00000185766	GO:0001570(vasculogenesis);GO:0001666(response to hypoxia);GO:0001843(neural tube closure);GO:0002026(regulation of the force of heart contraction);GO:0002031(G protein-coupled receptor internalization);GO:0003073(regulation of systemic arterial blood pressure);GO:0005179(hormone activity);GO:0005576(extracellular region);GO:0005615(extracellular space);GO:0005623(cell);GO:0005737(cytoplasm);GO:0…	04080(Neuroactive ligand-receptor interaction);04270(Vascular smooth muscle contraction);04270(Vascular smooth muscle contraction)	K12333	NA	adrenomedullin [Source:MGI Symbol;Acc:MGI:108058]	protein_coding;retained_intron	23.0634533860408	14.0359753563928	9.58094063990117	22.2517696318715	3.75244796911674	6.16685898949969	3.47464491732097	1.79686555274416	3.89860628664574e-05	0.00570111496876736	up	yes
ENSMUSG00000020102	Slc16a7	ENSMUST00000211781;ENSMUST00000105257;ENSMUST00000210780;ENSMUST00000210069;ENSMUST00000209246;ENSMUST00000063318	GO:0005737(cytoplasm);GO:0005886(plasma membrane);GO:0005887(integral component of plasma membrane);GO:0008028(monocarboxylic acid transmembrane transporter activity);GO:0015129(lactate transmembrane transporter activity);GO:0015293(symporter activity);GO:0015718(monocarboxylic acid transport);GO:0016020(membrane);GO:0016021(integral component of membrane);GO:0035873(lactate transmembrane transpo…	NA	K08184	NA	solute carrier family 16 (monocarboxylic acid transporters), member 7 [Source:MGI Symbol;Acc:MGI:1330284]	protein_coding;processed_transcript	1.2185824955655	0.391300614410001	0.558589622011994	0.829184462792466	0.142416137511614	0.12982026159304	5.50561424673339	2.46090353041643	4.48297185846496e-05	0.00648944138420822	up	yes
ENSMUSG00000041801	Phlda3	ENSMUST00000038945;ENSMUST00000136445	GO:0005546(phosphatidylinositol-4,5-bisphosphate binding);GO:0005547(phosphatidylinositol-3,4,5-trisphosphate binding);GO:0005737(cytoplasm);GO:0005886(plasma membrane);GO:0006915(apoptotic process);GO:0010314(phosphatidylinositol-5-phosphate binding);GO:0016020(membrane);GO:0032266(phosphatidylinositol-3-phosphate binding);GO:0042771(intrinsic apoptotic signaling pathway in response to DNA damag…	NA	NA	NA	pleckstrin homology like domain, family A, member 3 [Source:MGI Symbol;Acc:MGI:1351485]	protein_coding;processed_transcript	105.885284159076	43.3164444656831	87.914380948685	61.1734498127005	28.9170313938422	26.0857029903784	2.71158845760693	1.43913823480794	4.86203730959437e-05	0.00696778566837969	up	yes
ENSMUSG00000033737	Fndc3c1	ENSMUST00000039447;ENSMUST00000138724;ENSMUST00000149331;ENSMUST00000137507;ENSMUST00000127796;ENSMUST00000140707;ENSMUST00000151745	GO:0003674(molecular_function);GO:0005515(protein binding);GO:0005575(cellular_component);GO:0008150(biological_process);GO:0016020(membrane);GO:0016021(integral component of membrane);GO:0016021(integral component of membrane)	NA	NA	NA	fibronectin type III domain containing 3C1 [Source:MGI Symbol;Acc:MGI:2685630]	protein_coding;retained_intron;processed_transcript	8.73838578400633	7.8546080631829	5.7188146658749	5.84981640965954	2.83085676547902	3.27249182169438	2.30706345217666	1.2060576836402	4.94329037377367e-05	0.00696787841618488	up	yes
ENSMUSG00000038067	Csf3	ENSMUST00000038886	GO:0005125(cytokine activity);GO:0005130(granulocyte colony-stimulating factor receptor binding);GO:0005576(extracellular region);GO:0005615(extracellular space);GO:0006955(immune response);GO:0007165(signal transduction);GO:0008083(growth factor activity);GO:0008284(positive regulation of cell population proliferation);GO:0014068(positive regulation of phosphatidylinositol 3-kinase signaling);GO…	04060(Cytokine-cytokine receptor interaction);04151(PI3K-Akt signaling pathway);04630(Jak-STAT signaling pathway);04640(Hematopoietic cell lineage);04657(IL-17 signaling pathway);05144(Malaria)	K05423	NA	colony stimulating factor 3 (granulocyte) [Source:MGI Symbol;Acc:MGI:1339751]	protein_coding	0.0001	0.099817	0.090164	0.138769	0.662266	0.941156	0.102546304092123	-3.28565259881852	4.95934406845899e-05	0.00696787841618488	down	yes
ENSMUSG00000043719	Col6a6	ENSMUST00000098441;ENSMUST00000060896;ENSMUST00000166431	GO:0005576(extracellular region);GO:0005581(collagen trimer);GO:0007155(cell adhesion);GO:0030020(extracellular matrix structural constituent conferring tensile strength);GO:0031012(extracellular matrix);GO:0062023(collagen-containing extracellular matrix);GO:0062023(collagen-containing extracellular matrix)	04151(PI3K-Akt signaling pathway);04510(Focal adhesion);04512(ECM-receptor interaction);04974(Protein digestion and absorption);05165(Human papillomavirus infection);05165(Human papillomavirus infection)	K06238	NA	collagen, type VI, alpha 6 [Source:MGI Symbol;Acc:MGI:2444259]	protein_coding	0.0001	0.0428339594152302	0.0143076843770456	0.0160435748418067	0.221047257145974	0.192080303512983	0.0886956301307873	-3.4949931624067	5.54153035183708e-05	0.00771025936623079	down	yes
ENSMUSG00000114538	Gm31517	ENSMUST00000225500;ENSMUST00000225603;ENSMUST00000224074	NA	NA	NA	NA	predicted gene, 31517 [Source:MGI Symbol;Acc:MGI:5590676]	lncRNA	0.535030047482014	0.902828688249401	0.706162946043166	0.255174205755396	0.0209588153477218	0.083934735971223	11.4363364447203	3.51555306313005	5.67284912113455e-05	0.00775597645708337	up	yes
ENSMUSG00000024593	Megf10	ENSMUST00000075770;ENSMUST00000139892	GO:0001849(complement component C1q binding);GO:0001891(phagocytic cup);GO:0005044(scavenger receptor activity);GO:0005112(Notch binding);GO:0005515(protein binding);GO:0005886(plasma membrane);GO:0006909(phagocytosis);GO:0007155(cell adhesion);GO:0007517(muscle organ development);GO:0014719(skeletal muscle satellite cell activation);GO:0014816(skeletal muscle satellite cell differentiation);GO:0…	NA	NA	NA	multiple EGF-like-domains 10 [Source:MGI Symbol;Acc:MGI:2685177]	protein_coding	2.48599979295154	3.64824463436123	2.75851810572687	1.08558218061674	0.541576563876652	0.685464114537445	4.06602034031708	2.0236174323005	5.68262876277827e-05	0.00775597645708337	up	yes
ENSMUSG00000057886	Cbx3-ps6	ENSMUST00000181108	NA	NA	NA	NA	chromobox 3, pseudogene 6 [Source:MGI Symbol;Acc:MGI:3646710]	processed_pseudogene	0.302754	0.797273	0.828491	0.18102	3.49064	3.499478	0.150894305360797	-2.72838973423657	5.79565539905895e-05	0.00783561674753904	down	yes
ENSMUSG00000007783	Cpt1c	ENSMUST00000211901;ENSMUST00000212836;ENSMUST00000063761;ENSMUST00000212890;ENSMUST00000212255;ENSMUST00000211862;ENSMUST00000212217	GO:0004095(carnitine O-palmitoyltransferase activity);GO:0005739(mitochondrion);GO:0005741(mitochondrial outer membrane);GO:0005783(endoplasmic reticulum);GO:0005789(endoplasmic reticulum membrane);GO:0006629(lipid metabolic process);GO:0006631(fatty acid metabolic process);GO:0006635(fatty acid beta-oxidation);GO:0009437(carnitine metabolic process);GO:0016020(membrane);GO:0016021(integral compo…	00071(Fatty acid degradation);03320(PPAR signaling pathway);04152(AMPK signaling pathway);04714(Thermogenesis);04920(Adipocytokine signaling pathway);04922(Glucagon signaling pathway);04922(Glucagon signaling pathway)	K19524	EC:2.3.1.21	carnitine palmitoyltransferase 1c [Source:MGI Symbol;Acc:MGI:2446526]	retained_intron;protein_coding	6.80843809991079	4.52858027386262	4.77687590954505	7.02071593327386	2.37660865388046	2.20699677769848	2.52362584017436	1.33549802817348	5.97862833853218e-05	0.00800745072144903	up	yes
ENSMUSG00000030116	Mfap5	ENSMUST00000032210;ENSMUST00000148517;ENSMUST00000126357;ENSMUST00000118626;ENSMUST00000121656;ENSMUST00000125728;ENSMUST00000142896	GO:0001527(microfibril);GO:0005515(protein binding);GO:0005576(extracellular region);GO:0005615(extracellular space);GO:0030023(extracellular matrix constituent conferring elasticity);GO:0031012(extracellular matrix);GO:0060216(definitive hemopoiesis);GO:0062023(collagen-containing extracellular matrix);GO:0097435(supramolecular fiber organization);GO:0097435(supramolecular fiber organization)	NA	NA	NA	microfibrillar associated protein 5 [Source:MGI Symbol;Acc:MGI:1354387]	protein_coding;retained_intron	2.77012870409585	6.18340976455837	1.43619759403734	4.48292145806631	0.790677057954862	0.571159874895514	5.46051335589381	2.44903658872527	6.55034268038598e-05	0.00869194082894551	up	yes
ENSMUSG00000005886	Ncoa2	ENSMUST00000068304;ENSMUST00000006037;ENSMUST00000133232;ENSMUST00000143603;ENSMUST00000124088;ENSMUST00000139970;ENSMUST00000147927;ENSMUST00000185275;ENSMUST00000081713;ENSMUST00000145280;ENSMUST00000146784	GO:0000122(negative regulation of transcription by RNA polymerase II);GO:0000978(RNA polymerase II proximal promoter sequence-specific DNA binding);GO:0001162(RNA polymerase II intronic transcription regulatory region sequence-specific DNA binding);GO:0003682(chromatin binding);GO:0003713(transcription coactivator activity);GO:0005102(signaling receptor binding);GO:0005515(protein binding);GO:000…	04915(Estrogen signaling pathway);04919(Thyroid hormone signaling pathway);04919(Thyroid hormone signaling pathway)	K11255	NA	nuclear receptor coactivator 2 [Source:MGI Symbol;Acc:MGI:1276533]	protein_coding;retained_intron;processed_transcript	3.27361652474108	2.55018591765759	2.43442165816392	1.9794291923667	1.1834915583685	1.04948593261731	2.292377181198	1.1968444405496	6.66496662593176e-05	0.00873160580098328	up	yes
ENSMUSG00000033016	Nfatc1	ENSMUST00000167977;ENSMUST00000236310;ENSMUST00000035800;ENSMUST00000170905;ENSMUST00000078049;ENSMUST00000236711;ENSMUST00000237776	GO:0000790(nuclear chromatin);GO:0000977(RNA polymerase II regulatory region sequence-specific DNA binding);GO:0001225(RNA polymerase II transcription coactivator binding);GO:0003677(DNA binding);GO:0003700(DNA-binding transcription factor activity);GO:0005634(nucleus);GO:0005654(nucleoplasm);GO:0006355(regulation of transcription, DNA-templated);GO:0016604(nuclear body);GO:0033173(calcineurin-NF…	04010(MAPK signaling pathway);04022(cGMP-PKG signaling pathway);04024(cAMP signaling pathway);04218(Cellular senescence);04310(Wnt signaling pathway);04380(Osteoclast differentiation);04625(C-type lectin receptor signaling pathway);04650(Natural killer cell mediated cytotoxicity);04658(Th1 and Th2 cell differentiation);04659(Th17 cell differentiation);04660(T cell receptor signaling pathway);0466…	K04446	NA	nuclear factor of activated T cells, cytoplasmic, calcineurin dependent 1 [Source:MGI Symbol;Acc:MGI:102469]	protein_coding;processed_transcript	1.86018266648815	1.86542278176463	2.20883507149551	1.94518078296961	0.679133228142991	0.552703238050609	3.19832279647723	1.6773155527568	6.70209083879814e-05	0.00873160580098328	up	yes
ENSMUSG00000064347	mt-Ta	ENSMUST00000082398	NA	NA	NA	NA	mitochondrially encoded tRNA alanine [Source:MGI Symbol;Acc:MGI:102491]	Mt_tRNA	10.527556	14.376143	6.061867	15.166055	0.461874	1.099153	14.7760483963442	3.88518859162161	6.87382239001603e-05	0.00880858346042815	up	yes
ENSMUSG00000079652	Fam71f2	ENSMUST00000115286;ENSMUST00000167608;ENSMUST00000167131	GO:0003674(molecular_function);GO:0008150(biological_process);GO:0008150(biological_process)	NA	NA	NA	family with sequence similarity 71, member F2 [Source:MGI Symbol;Acc:MGI:2141439]	protein_coding;nonsense_mediated_decay	0.719056489028213	0.841674764890282	0.770488213166144	0.786840830721003	2.509489169279	3.9107197492163	0.242831684871122	-2.04197141701672	6.90374926979012e-05	0.00880858346042815	down	yes
ENSMUSG00000063415	Cyp26b1	ENSMUST00000204146;ENSMUST00000205228;ENSMUST00000204109;ENSMUST00000168003;ENSMUST00000077705	GO:0000249(C-22 sterol desaturase activity);GO:0001709(cell fate determination);GO:0001768(establishment of T cell polarity);GO:0001822(kidney development);GO:0001972(retinoic acid binding);GO:0004497(monooxygenase activity);GO:0005506(iron ion binding);GO:0005737(cytoplasm);GO:0005783(endoplasmic reticulum);GO:0005789(endoplasmic reticulum membrane);GO:0006696(ergosterol biosynthetic process);GO…	00830(Retinol metabolism);00830(Retinol metabolism)	K12664	NA	cytochrome P450, family 26, subfamily b, polypeptide 1 [Source:MGI Symbol;Acc:MGI:2176159]	protein_coding	7.07444785257847	5.90601535650224	5.26541933931241	6.78168344002242	3.00302028886398	2.39246400373692	2.31930672309964	1.21369362577656	6.94557205378816e-05	0.00880858346042815	up	yes
ENSMUSG00000046818	Ddit4l	ENSMUST00000053855;ENSMUST00000167564;ENSMUST00000165845	GO:0003674(molecular_function);GO:0005575(cellular_component);GO:0005737(cytoplasm);GO:0008150(biological_process);GO:0009968(negative regulation of signal transduction);GO:0009968(negative regulation of signal transduction)	NA	NA	NA	DNA-damage-inducible transcript 4-like [Source:MGI Symbol;Acc:MGI:1920534]	protein_coding;processed_transcript	5.44480335733882	0.684069019890261	2.27114765294925	3.12787102743484	0.22981937654321	0.423445649862826	8.82328809260947	3.1413163917118	7.19282488040564e-05	0.00904213801413098	up	yes
ENSMUSG00000092341	Malat1	ENSMUST00000172812;ENSMUST00000174808;ENSMUST00000173314;ENSMUST00000173499	NA	NA	NA	NA	metastasis associated lung adenocarcinoma transcript 1 (non-coding RNA) [Source:MGI Symbol;Acc:MGI:1919539]	lncRNA	14.8880410811972	27.8003899677789	7.771929	13.752788	29.3900836182157	57.7782812692253	0.368328281320255	-1.44093591906155	7.53562398693314e-05	0.00939069803102077	down	yes
ENSMUSG00000043613	Mmp3	ENSMUST00000034497	GO:0004175(endopeptidase activity);GO:0004222(metalloendopeptidase activity);GO:0006508(proteolysis);GO:0008233(peptidase activity);GO:0008237(metallopeptidase activity);GO:0008270(zinc ion binding);GO:0010727(negative regulation of hydrogen peroxide metabolic process);GO:0016787(hydrolase activity);GO:0031012(extracellular matrix);GO:0031334(positive regulation of protein complex assembly);GO:00…	04657(IL-17 signaling pathway);04668(TNF signaling pathway);05202(Transcriptional misregulation in cancer);05215(Prostate cancer);05323(Rheumatoid arthritis)	K01394	EC:3.4.24.17	matrix metallopeptidase 3 [Source:MGI Symbol;Acc:MGI:97010]	protein_coding	0.634415	8.646867	5.760984	12.732363	0.322271	0.691058	13.7046452830226	3.77659308229607	8.13984396941176e-05	0.0100562158556586	up	yes
ENSMUSG00000064348	mt-Tn	ENSMUST00000082399	NA	NA	NA	NA	mitochondrially encoded tRNA asparagine [Source:MGI Symbol;Acc:MGI:102479]	Mt_tRNA	15.325143	18.369167	9.185206	21.48884	0.812076	2.148646	10.870381616376	3.44233068349446	8.76634154623024e-05	0.0107376445041902	up	yes
ENSMUSG00000023328	Ache	ENSMUST00000150983;ENSMUST00000024099;ENSMUST00000085934;ENSMUST00000138591;ENSMUST00000132191;ENSMUST00000196208;ENSMUST00000137126;ENSMUST00000125195;ENSMUST00000141123	GO:0001919(regulation of receptor recycling);GO:0002076(osteoblast development);GO:0003990(acetylcholinesterase activity);GO:0004104(cholinesterase activity);GO:0005515(protein binding);GO:0005518(collagen binding);GO:0005576(extracellular region);GO:0005604(basement membrane);GO:0005615(extracellular space);GO:0005635(nuclear envelope);GO:0005737(cytoplasm);GO:0005788(endoplasmic reticulum lumen…	00564(Glycerophospholipid metabolism);04725(Cholinergic synapse);04725(Cholinergic synapse)	NA	NA	acetylcholinesterase [Source:MGI Symbol;Acc:MGI:87876]	retained_intron;protein_coding	0.954721498161367	1.01936185507246	1.08299288924941	0.95079231018819	0.260194830413152	0.0820841049102315	5.85468186770654	2.54959077954773	9.08161626198607e-05	0.0110295459873324	up	yes
ENSMUSG00000036853	Mcoln3	ENSMUST00000039450;ENSMUST00000140214;ENSMUST00000146689	GO:0000421(autophagosome membrane);GO:0005261(cation channel activity);GO:0005623(cell);GO:0005737(cytoplasm);GO:0005765(lysosomal membrane);GO:0005768(endosome);GO:0005886(plasma membrane);GO:0006811(ion transport);GO:0007626(locomotory behavior);GO:0008289(lipid binding);GO:0016020(membrane);GO:0016021(integral component of membrane);GO:0031410(cytoplasmic vesicle);GO:0031901(early endosome mem…	NA	K04994	NA	mucolipin 3 [Source:MGI Symbol;Acc:MGI:1890500]	protein_coding;retained_intron	6.10872102538217	5.28835405480242	5.82188508941448	4.75062387280069	1.92997064666859	2.05973952725699	2.75328070018471	1.46115170187697	9.50049848009726e-05	0.0114413145981743	up	yes
ENSMUSG00000034855	Cxcl10	ENSMUST00000038816;ENSMUST00000118006;ENSMUST00000138169;ENSMUST00000201176	GO:0002690(positive regulation of leukocyte chemotaxis);GO:0005125(cytokine activity);GO:0005576(extracellular region);GO:0005615(extracellular space);GO:0005623(cell);GO:0006935(chemotaxis);GO:0006952(defense response);GO:0006954(inflammatory response);GO:0006955(immune response);GO:0007165(signal transduction);GO:0007186(G protein-coupled receptor signaling pathway);GO:0007189(adenylate cyclase…	04060(Cytokine-cytokine receptor interaction);04062(Chemokine signaling pathway);04620(Toll-like receptor signaling pathway);04622(RIG-I-like receptor signaling pathway);04623(Cytosolic DNA-sensing pathway);04657(IL-17 signaling pathway);04668(TNF signaling pathway);05160(Hepatitis C);05164(Influenza A);05169(Epstein-Barr virus infection);05169(Epstein-Barr virus infection)	K12671	NA	chemokine (C-X-C motif) ligand 10 [Source:MGI Symbol;Acc:MGI:1352450]	protein_coding;retained_intron	8.78398561944938	5.16104532415631	12.6750854271758	10.2517043423623	2.51855981660746	3.08585137877442	3.28953563788527	1.71788394256146	9.58920748974786e-05	0.0114519110446314	up	yes
ENSMUSG00000075020	Mir670hg	ENSMUST00000210851;ENSMUST00000211430;ENSMUST00000209947;ENSMUST00000134563;ENSMUST00000211619;ENSMUST00000129661;ENSMUST00000210721	NA	NA	NA	NA	MIR670 host gene (non-protein coding) [Source:MGI Symbol;Acc:MGI:3041234]	lncRNA	2.62314544797688	2.69594011524566	1.80075381394509	2.59516202962428	5.93437279263006	6.71166845845376	0.384112356345481	-1.38039972083453	9.70538896563872e-05	0.0114948701873197	down	yes
ENSMUSG00000023827	Agpat4	ENSMUST00000024594;ENSMUST00000172259;ENSMUST00000167792;ENSMUST00000164143;ENSMUST00000170858;ENSMUST00000167905	GO:0003841(1-acylglycerol-3-phosphate O-acyltransferase activity);GO:0005741(mitochondrial outer membrane);GO:0005783(endoplasmic reticulum);GO:0005789(endoplasmic reticulum membrane);GO:0006629(lipid metabolic process);GO:0006644(phospholipid metabolic process);GO:0008654(phospholipid biosynthetic process);GO:0012505(endomembrane system);GO:0016020(membrane);GO:0016021(integral component of memb…	00561(Glycerolipid metabolism);00564(Glycerophospholipid metabolism);04072(Phospholipase D signaling pathway);04072(Phospholipase D signaling pathway)	K13523	2.3.1.-;EC:2.3.1.51	1-acylglycerol-3-phosphate O-acyltransferase 4 (lysophosphatidic acid acyltransferase, delta) [Source:MGI Symbol;Acc:MGI:1915512]	protein_coding;processed_transcript;nonsense_mediated_decay;retained_intron	8.09994504257682	7.24719419881525	9.88430968048871	11.5657534564976	3.82628336912255	2.99198024879674	2.69842913389785	1.43211979977429	9.93560642628418e-05	0.0116710799750064	up	yes
ENSMUSG00000034472	Rasd2	ENSMUST00000139848;ENSMUST00000132133	GO:0000166(nucleotide binding);GO:0001963(synaptic transmission, dopaminergic);GO:0003924(GTPase activity);GO:0005525(GTP binding);GO:0005886(plasma membrane);GO:0007165(signal transduction);GO:0007610(behavior);GO:0007626(locomotory behavior);GO:0016020(membrane);GO:0031397(negative regulation of protein ubiquitination);GO:0031624(ubiquitin conjugating enzyme binding);GO:0031681(G-protein beta-s…	NA	K07844	NA	RASD family, member 2 [Source:MGI Symbol;Acc:MGI:1922391]	protein_coding	2.99125473236776	5.55802251259446	7.29282325881612	3.02424038098237	9.38978972292191	16.1388465900504	0.3695132919257	-1.43630183376252	0.000102260325927493	0.0119145750476984	down	yes
ENSMUSG00000071141	Rpl36a-ps3	ENSMUST00000120093	NA	NA	NA	NA	ribosomal protein L36A, pseudogene 3 [Source:MGI Symbol;Acc:MGI:3642503]	processed_pseudogene	2.191299	4.036475	3.216202	3.399166	36.057049	3.512402	0.162286077711819	-2.62338885641645	0.000104505610232292	0.0119788502142993	down	yes
ENSMUSG00000026147	Col9a1	ENSMUST00000088349;ENSMUST00000054588;ENSMUST00000147902;ENSMUST00000124600	GO:0005581(collagen trimer);GO:0005594(collagen type IX trimer);GO:0005594(collagen type IX trimer)	04151(PI3K-Akt signaling pathway);04510(Focal adhesion);04512(ECM-receptor interaction);04974(Protein digestion and absorption);05165(Human papillomavirus infection);05165(Human papillomavirus infection)	K08131	NA	collagen, type IX, alpha 1 [Source:MGI Symbol;Acc:MGI:88465]	protein_coding;processed_transcript	0.662854743291239	0.776665060576164	1.3374605035517	1.57875230919495	0.178655113259669	0.219704917127072	5.4670803850293	2.4507705883106	0.000104670691910694	0.0119788502142993	up	yes
ENSMUSG00000041729	Coro2b	ENSMUST00000048043;ENSMUST00000151604;ENSMUST00000173171;ENSMUST00000164246;ENSMUST00000123379;ENSMUST00000131981;ENSMUST00000174439	GO:0001725(stress fiber);GO:0003093(regulation of glomerular filtration);GO:0003779(actin binding);GO:0005515(protein binding);GO:0005737(cytoplasm);GO:0005856(cytoskeleton);GO:0005925(focal adhesion);GO:0010812(negative regulation of cell-substrate adhesion);GO:0016020(membrane);GO:0017166(vinculin binding);GO:0030036(actin cytoskeleton organization);GO:0032956(regulation of actin cytoskeleton o…	NA	K13887	NA	coronin, actin binding protein, 2B [Source:MGI Symbol;Acc:MGI:2444283]	protein_coding;retained_intron	3.20771290522048	5.41266995032945	5.27845434989018	2.75401944348708	1.19638658354452	1.5721635681703	3.00750496403551	1.58856711864275	0.000105319595771524	0.0119788502142993	up	yes
ENSMUSG00000026343	Gpr39	ENSMUST00000027581;ENSMUST00000159359	GO:0004930(G protein-coupled receptor activity);GO:0007165(signal transduction);GO:0007186(G protein-coupled receptor signaling pathway);GO:0016020(membrane);GO:0016021(integral component of membrane);GO:0016021(integral component of membrane)	NA	K08412	NA	G protein-coupled receptor 39 [Source:MGI Symbol;Acc:MGI:1918361]	protein_coding;processed_transcript	0.0001	0.0779658119402985	0.0001	0.048776271641791	0.461307017910448	0.51191388358209	0.0652175078583959	-3.9385968770083	0.000107640842793935	0.0121464639218888	down	yes
ENSMUSG00000072214	Sept5	ENSMUST00000231244;ENSMUST00000232653;ENSMUST00000231956;ENSMUST00000231622;ENSMUST00000096987	GO:0000166(nucleotide binding);GO:0001725(stress fiber);GO:0003924(GTPase activity);GO:0005515(protein binding);GO:0005525(GTP binding);GO:0005737(cytoplasm);GO:0005856(cytoskeleton);GO:0005886(plasma membrane);GO:0005938(cell cortex);GO:0005940(septin ring);GO:0007049(cell cycle);GO:0008021(synaptic vesicle);GO:0015630(microtubule cytoskeleton);GO:0017157(regulation of exocytosis);GO:0019003(GDP…	05012(Parkinson disease);05012(Parkinson disease)	K04557	NA	septin 5 [Source:MGI Symbol;Acc:MGI:1195461]	nonsense_mediated_decay;protein_coding	1.40949089476373	1.90795250191571	2.96526700255428	1.87320699003831	0.416125466666667	0.509227790038314	4.40692099486082	2.1397710329112	0.000109386667195287	0.0122470338091848	up	yes
ENSMUSG00000053279	Aldh1a1	ENSMUST00000087638;ENSMUST00000224358;ENSMUST00000225313;ENSMUST00000225249;ENSMUST00000225337;ENSMUST00000224807	GO:0001523(retinoid metabolic process);GO:0001758(retinal dehydrogenase activity);GO:0002072(optic cup morphogenesis involved in camera-type eye development);GO:0002138(retinoic acid biosynthetic process);GO:0004028(3-chloroallyl aldehyde dehydrogenase activity);GO:0004029(aldehyde dehydrogenase (NAD) activity);GO:0005634(nucleus);GO:0005737(cytoplasm);GO:0005829(cytosol);GO:0006979(response to o…	00830(Retinol metabolism);00830(Retinol metabolism)	K07249	EC:1.2.1.36	aldehyde dehydrogenase family 1, subfamily A1 [Source:MGI Symbol;Acc:MGI:1353450]	protein_coding;processed_transcript	0.619764714806563	0.270418258254	0.12876038403889	0.296780409965566	1.26075158314766	1.58006594774154	0.23157484645858	-2.11044953784793	0.000112658462850372	0.0125155692334006	down	yes
ENSMUSG00000005836	Gata6	ENSMUST00000047762;ENSMUST00000234512;ENSMUST00000235081;ENSMUST00000231831;ENSMUST00000234722;ENSMUST00000234971	GO:0000122(negative regulation of transcription by RNA polymerase II);GO:0000978(RNA polymerase II proximal promoter sequence-specific DNA binding);GO:0000981(DNA-binding transcription factor activity, RNA polymerase II-specific);GO:0000987(proximal promoter sequence-specific DNA binding);GO:0001103(RNA polymerase II repressing transcription factor binding);GO:0001701(in utero embryonic developme…	NA	K17897	NA	GATA binding protein 6 [Source:MGI Symbol;Acc:MGI:107516]	protein_coding;retained_intron	0.0412210514751076	0.0325079612784266	0.00676516226183159	0.0001	0.209370692224954	0.182404080669945	0.102857790484875	-3.28127702666136	0.00012025907867226	0.0132571758188627	down	yes
ENSMUSG00000031495	Cd209d	ENSMUST00000011445;ENSMUST00000209176	GO:0005537(mannose binding);GO:0006897(endocytosis);GO:0016020(membrane);GO:0016021(integral component of membrane);GO:0030246(carbohydrate binding);GO:0042742(defense response to bacterium);GO:0042802(identical protein binding);GO:0046872(metal ion binding);GO:0050715(positive regulation of cytokine secretion);GO:0050715(positive regulation of cytokine secretion)	04145(Phagosome);04625(C-type lectin receptor signaling pathway);05152(Tuberculosis);05162(Measles);05162(Measles)	K06563	NA	CD209d antigen [Source:MGI Symbol;Acc:MGI:2157947]	protein_coding	0.0001	0.987772	0.473993	1.260146	0.0001	0.0001	6805.0275	12.7323852765212	0.000123899477745874	0.0135073486532408	up	yes
ENSMUSG00000026536	Ifi211	ENSMUST00000009340	GO:0000122(negative regulation of transcription by RNA polymerase II);GO:0000978(RNA polymerase II proximal promoter sequence-specific DNA binding);GO:0001227(DNA-binding transcription repressor activity, RNA polymerase II-specific);GO:0002218(activation of innate immune response);GO:0003690(double-stranded DNA binding);GO:0005634(nucleus);GO:0005654(nucleoplasm);GO:0005730(nucleolus);GO:0005829(…	NA	NA	NA	interferon activated gene 211 [Source:MGI Symbol;Acc:MGI:3041120]	protein_coding	0.118846	1.118321	0.413063	1.449965	0.0001	0.046207	33.4743667264129	5.06498485755254	0.000124413510726941	0.0135073486532408	up	yes
ENSMUSG00000030486	Zfp108	ENSMUST00000205982;ENSMUST00000072713;ENSMUST00000206777	GO:0003676(nucleic acid binding);GO:0006355(regulation of transcription, DNA-templated);GO:0008150(biological_process);GO:0046872(metal ion binding);GO:0046872(metal ion binding)	05168(Herpes simplex virus 1 infection);05168(Herpes simplex virus 1 infection)	K09228	NA	zinc finger protein 108 [Source:MGI Symbol;Acc:MGI:1891198]	protein_coding	0.686626070562293	0.366821412348401	0.323560770672547	0.326770418963616	0.0572054222712238	0.0333901918412348	9.40320725919421	3.23315291718775	0.000133846964931868	0.0144222620634481	up	yes
ENSMUSG00000007877	Tcap	ENSMUST00000008021	GO:0001756(somitogenesis);GO:0003009(skeletal muscle contraction);GO:0003300(cardiac muscle hypertrophy);GO:0005515(protein binding);GO:0005737(cytoplasm);GO:0007512(adult heart development);GO:0008307(structural constituent of muscle);GO:0014898(cardiac muscle hypertrophy in response to stress);GO:0030017(sarcomere);GO:0030018(Z disc);GO:0030240(skeletal muscle thin filament assembly);GO:0030241…	NA	K19879	NA	titin-cap [Source:MGI Symbol;Acc:MGI:1330233]	protein_coding	2.220244	0.225628	0.626821	0.060059	3.724792	11.528256	0.102692655264705	-3.28359509329071	0.00013541107660741	0.0144819114840358	down	yes
ENSMUSG00000050578	Mmp13	ENSMUST00000015394	GO:0001958(endochondral ossification);GO:0001968(fibronectin binding);GO:0003417(growth plate cartilage development);GO:0004175(endopeptidase activity);GO:0004222(metalloendopeptidase activity);GO:0005509(calcium ion binding);GO:0005518(collagen binding);GO:0005576(extracellular region);GO:0005615(extracellular space);GO:0005764(lysosome);GO:0005794(Golgi apparatus);GO:0006508(proteolysis);GO:000…	04657(IL-17 signaling pathway);04926(Relaxin signaling pathway);04928(Parathyroid hormone synthesis, secretion and action)	K07994	EC:3.4.24.-	matrix metallopeptidase 13 [Source:MGI Symbol;Acc:MGI:1340026]	protein_coding	0.117926	0.679681	0.94162	1.038193	0.048585	0.050985	13.9470724113689	3.80189041688072	0.000139362509465288	0.014794104615904	up	yes
ENSMUSG00000076432	Ywhaq	ENSMUST00000103002;ENSMUST00000155480;ENSMUST00000135088;ENSMUST00000146206;ENSMUST00000140710	GO:0004497(monooxygenase activity);GO:0005515(protein binding);GO:0005737(cytoplasm);GO:0005829(cytosol);GO:0006605(protein targeting);GO:0007165(signal transduction);GO:0007264(small GTPase mediated signal transduction);GO:0008022(protein C-terminus binding);GO:0019904(protein domain specific binding);GO:0032991(protein-containing complex);GO:0034766(negative regulation of ion transmembrane tran…	04110(Cell cycle);04114(Oocyte meiosis);04151(PI3K-Akt signaling pathway);04390(Hippo signaling pathway);05160(Hepatitis C);05161(Hepatitis B);05203(Viral carcinogenesis);05203(Viral carcinogenesis)	NA	NA	tyrosine 3-monooxygenase/tryptophan 5-monooxygenase activation protein theta [Source:MGI Symbol;Acc:MGI:891963]	protein_coding;retained_intron;processed_transcript	104.215138561254	107.082492151258	113.554521918654	98.7105858794512	53.3591835328324	54.4280274400523	1.96480980761795	0.974389667249099	0.000141196885893687	0.0147941427473089	up	no
ENSMUSG00000026069	Il1rl1	ENSMUST00000173514;ENSMUST00000053043;ENSMUST00000174335;ENSMUST00000097772;ENSMUST00000173881	GO:0002113(interleukin-33 binding);GO:0002114(interleukin-33 receptor activity);GO:0002826(negative regulation of T-helper 1 type immune response);GO:0004908(interleukin-1 receptor activity);GO:0005515(protein binding);GO:0005576(extracellular region);GO:0005615(extracellular space);GO:0005829(cytosol);GO:0005886(plasma membrane);GO:0005925(focal adhesion);GO:0007165(signal transduction);GO:00082…	04060(Cytokine-cytokine receptor interaction);04060(Cytokine-cytokine receptor interaction)	NA	NA	interleukin 1 receptor-like 1 [Source:MGI Symbol;Acc:MGI:98427]	protein_coding	0.0321495043516101	1.01712067449956	0.0570963462431099	0.13686568537859	0.0001	0.00658943080939948	92.9251117095026	6.53799661230475	0.000141427503759774	0.0147941427473089	up	yes
ENSMUSG00000028399	Ptprd	ENSMUST00000107289;ENSMUST00000173592;ENSMUST00000098005;ENSMUST00000173376;ENSMUST00000138955;ENSMUST00000212365;ENSMUST00000173560;ENSMUST00000174831;ENSMUST00000174180;ENSMUST00000129550;ENSMUST00000084467;ENSMUST00000156656;ENSMUST00000140422;ENSMUST00000174531;ENSMUST00000107287;ENSMUST00000050757;ENSMUST00000173662;ENSMUST00000102834;ENSMUST00000134604;ENSMUST00000172811;ENSMUST00000174023;…	GO:0004721(phosphoprotein phosphatase activity);GO:0004725(protein tyrosine phosphatase activity);GO:0005102(signaling receptor binding);GO:0005515(protein binding);GO:0006470(protein dephosphorylation);GO:0007157(heterophilic cell-cell adhesion via plasma membrane cell adhesion molecules);GO:0016020(membrane);GO:0016021(integral component of membrane);GO:0016311(dephosphorylation);GO:0016787(hyd…	NA	NA	NA	protein tyrosine phosphatase, receptor type, D [Source:MGI Symbol;Acc:MGI:97812]	protein_coding;retained_intron;processed_transcript;nonsense_mediated_decay	0.0449553919901849	0.0807096349574972	0.119383536193147	0.0255009205152923	0.00224377911664184	0.00796231456489352	13.2543112035897	3.72838979346028	0.000145530781134927	0.0151130552495989	up	yes
ENSMUSG00000026879	Gsn	ENSMUST00000028239;ENSMUST00000201185;ENSMUST00000202899;ENSMUST00000202990;ENSMUST00000139867;ENSMUST00000142324;ENSMUST00000124323	GO:0001726(ruffle);GO:0002102(podosome);GO:0003779(actin binding);GO:0005509(calcium ion binding);GO:0005515(protein binding);GO:0005576(extracellular region);GO:0005615(extracellular space);GO:0005623(cell);GO:0005634(nucleus);GO:0005737(cytoplasm);GO:0005829(cytosol);GO:0005856(cytoskeleton);GO:0005886(plasma membrane);GO:0005925(focal adhesion);GO:0006911(phagocytosis, engulfment);GO:0006915(a…	04666(Fc gamma R-mediated phagocytosis);04810(Regulation of actin cytoskeleton);05203(Viral carcinogenesis);05203(Viral carcinogenesis)	K05768	NA	gelsolin [Source:MGI Symbol;Acc:MGI:95851]	protein_coding;retained_intron	30.9685231808679	103.362151619576	50.4326691897371	111.890933759899	21.2213423234083	22.315719642382	3.4069165942247	1.76846662880458	0.000147177308753056	0.015174086415396	up	yes
ENSMUSG00000046402	Rbp1	ENSMUST00000052068	GO:0002138(retinoic acid biosynthetic process);GO:0005501(retinoid binding);GO:0005654(nucleoplasm);GO:0005737(cytoplasm);GO:0005811(lipid droplet);GO:0005829(cytosol);GO:0006776(vitamin A metabolic process);GO:0008289(lipid binding);GO:0016918(retinal binding);GO:0019841(retinol binding);GO:0030852(regulation of granulocyte differentiation);GO:0033189(response to vitamin A);GO:0042572(retinol me…	NA	NA	NA	retinol binding protein 1, cellular [Source:MGI Symbol;Acc:MGI:97876]	protein_coding	1.533403	1.255517	0.980985	1.597638	4.023564	3.898365	0.338777525019474	-1.56158992747365	0.000156332414936112	0.0160028559889245	down	yes
ENSMUSG00000024011	Pi16	ENSMUST00000114701;ENSMUST00000135754;ENSMUST00000234782;ENSMUST00000114699;ENSMUST00000155348;ENSMUST00000234618	GO:0005576(extracellular region);GO:0005615(extracellular space);GO:0010466(negative regulation of peptidase activity);GO:0030414(peptidase inhibitor activity);GO:0061052(negative regulation of cell growth involved in cardiac muscle cell development);GO:0061052(negative regulation of cell growth involved in cardiac muscle cell development)	NA	K20412	NA	peptidase inhibitor 16 [Source:MGI Symbol;Acc:MGI:1921366]	protein_coding;retained_intron	1.54191148334381	3.87343095851666	0.785092430546826	6.52053377341295	0.459206302011314	0.466794767756128	6.86876563167201	2.78005085929536	0.000159312574961523	0.0161922589487489	up	yes
ENSMUSG00000105504	Gbp5	ENSMUST00000198803;ENSMUST00000090127;ENSMUST00000196255;ENSMUST00000197459;ENSMUST00000199578	GO:0000139(Golgi membrane);GO:0000166(nucleotide binding);GO:0002376(immune system process);GO:0003924(GTPase activity);GO:0005515(protein binding);GO:0005525(GTP binding);GO:0005737(cytoplasm);GO:0005794(Golgi apparatus);GO:0006954(inflammatory response);GO:0009617(response to bacterium);GO:0016020(membrane);GO:0016787(hydrolase activity);GO:0031410(cytoplasmic vesicle);GO:0034067(protein locali…	04621(NOD-like receptor signaling pathway);04621(NOD-like receptor signaling pathway)	K20898	NA	guanylate binding protein 5 [Source:MGI Symbol;Acc:MGI:2429943]	processed_transcript;protein_coding;nonsense_mediated_decay;retained_intron	0.0670444511074281	0.134203994726533	0.0864999415398523	0.435230044447793	0.0001	0.0136652300738285	26.2610369730103	4.71485198013119	0.000174793008746643	0.0176405535799165	up	yes
ENSMUSG00000026185	Igfbp5	ENSMUST00000027377;ENSMUST00000137339	GO:0001558(regulation of cell growth);GO:0001649(osteoblast differentiation);GO:0001968(fibronectin binding);GO:0005520(insulin-like growth factor binding);GO:0005576(extracellular region);GO:0007565(female pregnancy);GO:0007568(aging);GO:0014912(negative regulation of smooth muscle cell migration);GO:0016942(insulin-like growth factor binding protein complex);GO:0017148(negative regulation of tr…	NA	NA	NA	insulin-like growth factor binding protein 5 [Source:MGI Symbol;Acc:MGI:96440]	protein_coding;processed_transcript	5.210699	3.990828	0.807991	2.285899	0.670526	0.490946	5.29303203176659	2.40409438473624	0.000182805428974591	0.0182980283917002	up	yes
ENSMUSG00000099354	1700124L16Rik	ENSMUST00000190077;ENSMUST00000189308;ENSMUST00000189129	NA	NA	NA	NA	RIKEN cDNA 1700124L16 gene [Source:MGI Symbol;Acc:MGI:1915184]	lncRNA	0.193922	0.211773	0.37274	0.257613	1.66004993513514	0.934622	0.199649132125453	-2.32446129429645	0.000183861285911997	0.0182980283917002	down	yes
ENSMUSG00000059201	Lep	ENSMUST00000069789;ENSMUST00000169505	GO:0000122(negative regulation of transcription by RNA polymerase II);GO:0001525(angiogenesis);GO:0001542(ovulation from ovarian follicle);GO:0001666(response to hypoxia);GO:0001819(positive regulation of cytokine production);GO:0001890(placenta development);GO:0001932(regulation of protein phosphorylation);GO:0001934(positive regulation of protein phosphorylation);GO:0001936(regulation of endoth…	04060(Cytokine-cytokine receptor interaction);04080(Neuroactive ligand-receptor interaction);04152(AMPK signaling pathway);04630(Jak-STAT signaling pathway);04920(Adipocytokine signaling pathway);04932(Non-alcoholic fatty liver disease (NAFLD));04932(Non-alcoholic fatty liver disease (NAFLD))	K05424	NA	leptin [Source:MGI Symbol;Acc:MGI:104663]	protein_coding	0.0874595500894454	0.608752827072153	0.0001	0.372330547406082	0.0001	0.0001	2671.6073114192	11.3834922522413	0.000188755822351007	0.0186555840697398	up	yes
ENSMUSG00000094326	Gm10045	ENSMUST00000178657	NA	NA	NA	NA	predicted pseudogene 10045 [Source:MGI Symbol;Acc:MGI:3642098]	transcribed_processed_pseudogene	0.139254	0.218259	0.005855	1.840882	0.719405	24.688587	0.0433770996149558	-4.52692259852133	0.000198333169713396	0.0194230439116446	down	yes
ENSMUSG00000039234	Sec24d	ENSMUST00000047923;ENSMUST00000196631;ENSMUST00000196482;ENSMUST00000196167;ENSMUST00000198210;ENSMUST00000197291;ENSMUST00000200333;ENSMUST00000200309	GO:0000139(Golgi membrane);GO:0000149(SNARE binding);GO:0001701(in utero embryonic development);GO:0006886(intracellular protein transport);GO:0006888(endoplasmic reticulum to Golgi vesicle-mediated transport);GO:0008270(zinc ion binding);GO:0015031(protein transport);GO:0030127(COPII vesicle coat);GO:0043231(intracellular membrane-bounded organelle);GO:0090110(COPII-coated vesicle cargo loading)…	04141(Protein processing in endoplasmic reticulum);04141(Protein processing in endoplasmic reticulum)	K14007	NA	Sec24 related gene family, member D (S. cerevisiae) [Source:MGI Symbol;Acc:MGI:1916858]	protein_coding;processed_transcript;retained_intron	8.65988351604743	13.6675669252174	11.4083567754941	10.0192681911462	5.44953749312253	5.14874672379447	2.06425278433575	1.0456196511764	0.000199231557812558	0.0194230439116446	up	yes
ENSMUSG00000024713	Pcsk5	ENSMUST00000050715;ENSMUST00000235828;ENSMUST00000235505;ENSMUST00000237115;ENSMUST00000025618	GO:0001822(kidney development);GO:0002001(renin secretion into blood stream);GO:0003279(cardiac septum development);GO:0004175(endopeptidase activity);GO:0004252(serine-type endopeptidase activity);GO:0005576(extracellular region);GO:0005615(extracellular space);GO:0005788(endoplasmic reticulum lumen);GO:0005794(Golgi apparatus);GO:0005797(Golgi medial cisterna);GO:0005802(trans-Golgi network);GO…	NA	K08654	EC:3.4.21.-	proprotein convertase subtilisin/kexin type 5 [Source:MGI Symbol;Acc:MGI:97515]	protein_coding;retained_intron;processed_transcript	0.210743151657784	0.33484912466256	0.0741467676334187	0.245709932858033	0.037397800235343	0.0187997879144459	7.70005444455223	2.9448686466657	0.000203651934797221	0.0197198370106688	up	yes
ENSMUSG00000036067	Slc2a6	ENSMUST00000145742;ENSMUST00000045702;ENSMUST00000129835;ENSMUST00000102890;ENSMUST00000153388;ENSMUST00000135725	GO:0005351(carbohydrate:proton symporter activity);GO:0005764(lysosome);GO:0005765(lysosomal membrane);GO:0005887(integral component of plasma membrane);GO:0006110(regulation of glycolytic process);GO:0008643(carbohydrate transport);GO:0016020(membrane);GO:0016021(integral component of membrane);GO:0022857(transmembrane transporter activity);GO:0046323(glucose import);GO:0055085(transmembrane tra…	NA	K08144	NA	solute carrier family 2 (facilitated glucose transporter), member 6 [Source:MGI Symbol;Acc:MGI:2443286]	processed_transcript;protein_coding	3.54199048676425	3.84787305045157	4.87805624478356	4.12336990096543	1.34038598909997	1.33532773621925	3.06297522187455	1.61493369621428	0.00020615317528127	0.0197427332285709	up	yes
ENSMUSG00000024190	Dusp1	ENSMUST00000146077;ENSMUST00000126178;ENSMUST00000025025;ENSMUST00000236661;ENSMUST00000011196;ENSMUST00000235532	GO:0000188(inactivation of MAPK activity);GO:0001706(endoderm formation);GO:0004721(phosphoprotein phosphatase activity);GO:0004722(protein serine/threonine phosphatase activity);GO:0004725(protein tyrosine phosphatase activity);GO:0005634(nucleus);GO:0005737(cytoplasm);GO:0006470(protein dephosphorylation);GO:0007049(cell cycle);GO:0007162(negative regulation of cell adhesion);GO:0008138(protein…	04010(MAPK signaling pathway);04726(Serotonergic synapse);05418(Fluid shear stress and atherosclerosis);05418(Fluid shear stress and atherosclerosis)	K21278	3.1.3.48;EC:3.1.3.16	dual specificity phosphatase 1 [Source:MGI Symbol;Acc:MGI:105120]	retained_intron;protein_coding;processed_transcript	3.02410190456056	5.39133468196919	3.5791994717608	3.71032373301117	8.37703700755059	8.91398600906071	0.454136223640849	-1.13880297866521	0.000206643638565741	0.0197427332285709	down	yes
ENSMUSG00000053907	Mat2a	ENSMUST00000059472;ENSMUST00000205335;ENSMUST00000206783;ENSMUST00000206962;ENSMUST00000206368;ENSMUST00000205823;ENSMUST00000206692;ENSMUST00000206900;ENSMUST00000206904;ENSMUST00000205384	GO:0000166(nucleotide binding);GO:0004478(methionine adenosyltransferase activity);GO:0005524(ATP binding);GO:0005829(cytosol);GO:0006556(S-adenosylmethionine biosynthetic process);GO:0006730(one-carbon metabolic process);GO:0007623(circadian rhythm);GO:0009725(response to hormone);GO:0016597(amino acid binding);GO:0016740(transferase activity);GO:0034214(protein hexamerization);GO:0042493(respon…	00270(Cysteine and methionine metabolism);00270(Cysteine and methionine metabolism)	K00789	EC:2.5.1.6	methionine adenosyltransferase II, alpha [Source:MGI Symbol;Acc:MGI:2443731]	protein_coding;retained_intron;processed_transcript;nonsense_mediated_decay	119.090883734284	63.795213526527	43.1957979750334	51.9921342639322	26.5531724340169	26.1591562601427	2.63765646850076	1.39925667851537	0.000209045228823975	0.0198399150614331	up	yes
ENSMUSG00000101939	Gm28438	ENSMUST00000188299	NA	NA	NA	NA	predicted gene 28438 [Source:MGI Symbol;Acc:MGI:5579144]	unprocessed_pseudogene	354.911011	309.998413	220.156418	283.233398	149.466934	146.602112	1.97301821278541	0.980404273534311	0.000227724960262355	0.0214705684573672	up	no
ENSMUSG00000064349	mt-Tc	ENSMUST00000082400	NA	NA	NA	NA	mitochondrially encoded tRNA cysteine [Source:MGI Symbol;Acc:MGI:102490]	Mt_tRNA	12.0283	14.009105	7.425577	19.163462	1.599269	1.30826	9.05002907967556	3.17792242789046	0.00023631684587606	0.022135011230391	up	yes
ENSMUSG00000013584	Aldh1a2	ENSMUST00000034723	GO:0001523(retinoid metabolic process);GO:0001568(blood vessel development);GO:0001758(retinal dehydrogenase activity);GO:0001822(kidney development);GO:0001889(liver development);GO:0001936(regulation of endothelial cell proliferation);GO:0001947(heart looping);GO:0002138(retinoic acid biosynthetic process);GO:0003007(heart morphogenesis);GO:0004028(3-chloroallyl aldehyde dehydrogenase activity)…	00830(Retinol metabolism)	K07249	EC:1.2.1.36	aldehyde dehydrogenase family 1, subfamily A2 [Source:MGI Symbol;Acc:MGI:107928]	protein_coding	0.0001	0.162591	0.05644	0.227346	1.091251	1.111277	0.101355578680498	-3.3025025969736	0.000240201921382815	0.0223528164632281	down	yes
ENSMUSG00000026489	Coq8a	ENSMUST00000170472;ENSMUST00000027766;ENSMUST00000161814;ENSMUST00000160169;ENSMUST00000161743;ENSMUST00000161300;ENSMUST00000159914;ENSMUST00000161379;ENSMUST00000160482;ENSMUST00000160102;ENSMUST00000162725;ENSMUST00000162769;ENSMUST00000159591;ENSMUST00000160879;ENSMUST00000161632;ENSMUST00000160121;ENSMUST00000161746	GO:0000166(nucleotide binding);GO:0005524(ATP binding);GO:0005739(mitochondrion);GO:0006468(protein phosphorylation);GO:0006744(ubiquinone biosynthetic process);GO:0016020(membrane);GO:0016021(integral component of membrane);GO:0016301(kinase activity);GO:0016310(phosphorylation);GO:0016740(transferase activity);GO:0031314(extrinsic component of mitochondrial inner membrane);GO:0043531(ADP bindin…	NA	K08869	NA	coenzyme Q8A [Source:MGI Symbol;Acc:MGI:1914676]	protein_coding;nonsense_mediated_decay;retained_intron	16.7381779856414	9.24364658530134	18.2836001367844	32.6426997462687	7.99771108822974	4.19625208596259	3.15353275040089	1.65696891611554	0.000242306452287233	0.0224031855982473	up	yes
ENSMUSG00000098950	Gm28036	ENSMUST00000127956;ENSMUST00000132494;ENSMUST00000183518;ENSMUST00000160165;ENSMUST00000183972;ENSMUST00000162612;ENSMUST00000184899;ENSMUST00000159952	GO:0003676(nucleic acid binding);GO:0003723(RNA binding);GO:0003824(catalytic activity);GO:0030170(pyridoxal phosphate binding);GO:0031071(cysteine desulfurase activity);GO:0044571([2Fe-2S] cluster assembly);GO:0044571([2Fe-2S] cluster assembly)	NA	NA	NA	predicted gene, 28036 [Source:MGI Symbol;Acc:MGI:5547772]	nonsense_mediated_decay;protein_coding	0.0245829326807488	6.12308132835308	1.61170044066632	6.60814249716641	0.12516765327151	0.0166181494075219	50.6662406510159	5.66295288219775	0.00024434139534538	0.0224465162608631	up	yes
ENSMUSG00000030268	Bcat1	ENSMUST00000111742;ENSMUST00000123930;ENSMUST00000048252;ENSMUST00000032402;ENSMUST00000136819;ENSMUST00000155693;ENSMUST00000145911;ENSMUST00000154611;ENSMUST00000204138;ENSMUST00000149769	GO:0003824(catalytic activity);GO:0004084(branched-chain-amino-acid transaminase activity);GO:0005737(cytoplasm);GO:0005739(mitochondrion);GO:0005829(cytosol);GO:0008483(transaminase activity);GO:0008652(cellular amino acid biosynthetic process);GO:0009081(branched-chain amino acid metabolic process);GO:0009082(branched-chain amino acid biosynthetic process);GO:0009083(branched-chain amino acid c…	00270(Cysteine and methionine metabolism);00280(Valine, leucine and isoleucine degradation);00290(Valine, leucine and isoleucine biosynthesis);00770(Pantothenate and CoA biosynthesis);00770(Pantothenate and CoA biosynthesis)	K00826	EC:2.6.1.42	branched chain aminotransferase 1, cytosolic [Source:MGI Symbol;Acc:MGI:104861]	protein_coding;processed_transcript	11.8165349113924	14.247499423407	10.1547832608882	10.7467744000215	18.2178165802403	22.7133617919974	0.573714144857901	-0.801596006974554	0.000248310086502043	0.0225305183676495	down	no
ENSMUSG00000052974	Cyp2f2	ENSMUST00000003100;ENSMUST00000206552;ENSMUST00000133841	GO:0004497(monooxygenase activity);GO:0005506(iron ion binding);GO:0005737(cytoplasm);GO:0005783(endoplasmic reticulum);GO:0005789(endoplasmic reticulum membrane);GO:0006082(organic acid metabolic process);GO:0006805(xenobiotic metabolic process);GO:0008392(arachidonic acid epoxygenase activity);GO:0008395(steroid hydroxylase activity);GO:0009636(response to toxic substance);GO:0016020(membrane);…	00980(Metabolism of xenobiotics by cytochrome P450);00980(Metabolism of xenobiotics by cytochrome P450)	K07416	EC:1.14.14.1	cytochrome P450, family 2, subfamily f, polypeptide 2 [Source:MGI Symbol;Acc:MGI:88608]	protein_coding;processed_transcript	0.0444753037037037	6.08183621037037	0.174247540740741	0.902402207407407	0.0001	0.0224334666666667	159.828076362467	7.32037705280255	0.000248890594548597	0.0225305183676495	up	yes
ENSMUSG00000000782	Tcf7	ENSMUST00000086844;ENSMUST00000109071;ENSMUST00000238914	GO:0000122(negative regulation of transcription by RNA polymerase II);GO:0000978(RNA polymerase II proximal promoter sequence-specific DNA binding);GO:0001227(DNA-binding transcription repressor activity, RNA polymerase II-specific);GO:0003677(DNA binding);GO:0003700(DNA-binding transcription factor activity);GO:0005634(nucleus);GO:0005654(nucleoplasm);GO:0005667(transcription factor complex);GO:…	04310(Wnt signaling pathway);04390(Hippo signaling pathway);04520(Adherens junction);04916(Melanogenesis);04934(Cushing syndrome);05165(Human papillomavirus infection);05200(Pathways in cancer);05210(Colorectal cancer);05213(Endometrial cancer);05215(Prostate cancer);05216(Thyroid cancer);05217(Basal cell carcinoma);05221(Acute myeloid leukemia);05224(Breast cancer);05225(Hepatocellular carcinoma…	K02620	NA	transcription factor 7, T cell specific [Source:MGI Symbol;Acc:MGI:98507]	protein_coding	5.17434828751242	5.85146687545545	4.94789622656509	2.63865112586949	11.2610936233852	9.47779704504803	0.448730908826585	-1.15607753383937	0.000249972257376057	0.0225305183676495	down	yes
ENSMUSG00000022483	Col2a1	ENSMUST00000023123;ENSMUST00000139246;ENSMUST00000131910;ENSMUST00000088355;ENSMUST00000128547;ENSMUST00000230148;ENSMUST00000140064;ENSMUST00000131560;ENSMUST00000133488;ENSMUST00000127879	GO:0001501(skeletal system development);GO:0001502(cartilage condensation);GO:0001503(ossification);GO:0001894(tissue homeostasis);GO:0001958(endochondral ossification);GO:0002062(chondrocyte differentiation);GO:0003007(heart morphogenesis);GO:0005201(extracellular matrix structural constituent);GO:0005515(protein binding);GO:0005576(extracellular region);GO:0005581(collagen trimer);GO:0005585(co…	04151(PI3K-Akt signaling pathway);04510(Focal adhesion);04512(ECM-receptor interaction);04974(Protein digestion and absorption);05165(Human papillomavirus infection);05165(Human papillomavirus infection)	K19719	NA	collagen, type II, alpha 1 [Source:MGI Symbol;Acc:MGI:88452]	protein_coding;retained_intron;processed_transcript	1.1566791489776	1.12611534967002	0.704454709509899	0.96125664654333	0.322593452342313	0.22131635356486	3.6297432146082	1.85986748868517	0.000257161403902026	0.0229173114051883	up	yes
ENSMUSG00000016024	Lbp	ENSMUST00000016168;ENSMUST00000152541;ENSMUST00000109491;ENSMUST00000129811;ENSMUST00000146600	GO:0001530(lipopolysaccharide binding);GO:0002232(leukocyte chemotaxis involved in inflammatory response);GO:0002281(macrophage activation involved in immune response);GO:0002376(immune system process);GO:0005102(signaling receptor binding);GO:0005576(extracellular region);GO:0005615(extracellular space);GO:0006869(lipid transport);GO:0006953(acute-phase response);GO:0008228(opsonization);GO:0008…	04064(NF-kappa B signaling pathway);04620(Toll-like receptor signaling pathway);05132(Salmonella infection);05152(Tuberculosis);05152(Tuberculosis)	K05399	NA	lipopolysaccharide binding protein [Source:MGI Symbol;Acc:MGI:1098776]	protein_coding;processed_transcript;retained_intron	2.13234470089008	5.42117026329952	1.2386230645829	8.97589493686607	0.700649994825088	0.811624032498448	5.87460759247612	2.55449248686129	0.000257461945170283	0.0229173114051883	up	yes
ENSMUSG00000069874	Irgm2	ENSMUST00000058704;ENSMUST00000108836;ENSMUST00000209079	GO:0000045(autophagosome assembly);GO:0000139(Golgi membrane);GO:0001934(positive regulation of protein phosphorylation);GO:0003924(GTPase activity);GO:0005525(GTP binding);GO:0005739(mitochondrion);GO:0005789(endoplasmic reticulum membrane);GO:0005794(Golgi apparatus);GO:0005829(cytosol);GO:0006952(defense response);GO:0009617(response to bacterium);GO:0010508(positive regulation of autophagy);G…	NA	NA	NA	immunity-related GTPase family M member 2 [Source:MGI Symbol;Acc:MGI:1926262]	protein_coding	1.41196737371274	1.64949384390244	1.66418831598916	6.7824700295393	0.392779292682927	0.490827980487805	6.51201043301056	2.70310301097402	0.000262374517490357	0.0232104272231748	up	yes
ENSMUSG00000064080	Fbln2	ENSMUST00000113498;ENSMUST00000041544;ENSMUST00000137029;ENSMUST00000134974;ENSMUST00000132021;ENSMUST00000147371;ENSMUST00000153364;ENSMUST00000134286;ENSMUST00000203406	GO:0005201(extracellular matrix structural constituent);GO:0005509(calcium ion binding);GO:0005515(protein binding);GO:0005576(extracellular region);GO:0005615(extracellular space);GO:0010811(positive regulation of cell-substrate adhesion);GO:0030198(extracellular matrix organization);GO:0050840(extracellular matrix binding);GO:0062023(collagen-containing extracellular matrix);GO:0062023(collagen…	NA	K17307	NA	fibulin 2 [Source:MGI Symbol;Acc:MGI:95488]	protein_coding;retained_intron;processed_transcript	4.18431271868132	8.65220081758242	2.09328594850863	5.38004961287284	1.61782474191523	1.39189649262166	3.37404156647257	1.75447774700261	0.00026664661126014	0.0233182210622052	up	yes
ENSMUSG00000117748	Gm50241	ENSMUST00000169312;ENSMUST00000176437	GO:0005634(nucleus);GO:0005654(nucleoplasm);GO:0005654(nucleoplasm)	NA	NA	NA	predicted gene, 50241 [Source:MGI Symbol;Acc:MGI:6303050]	protein_coding;processed_transcript	0.610238849246231	4.3684485936827	0.839263087580761	40.4925894174444	0.209046049533381	0.282669628858579	47.0907701167896	5.55737241137888	0.000266847271942059	0.0233182210622052	up	yes
ENSMUSG00000035686	Thrsp	ENSMUST00000043077;ENSMUST00000206613	GO:0005515(protein binding);GO:0005634(nucleus);GO:0005654(nucleoplasm);GO:0005737(cytoplasm);GO:0005829(cytosol);GO:0006629(lipid metabolic process);GO:0009617(response to bacterium);GO:0010866(regulation of triglyceride biosynthetic process);GO:0042802(identical protein binding);GO:0042803(protein homodimerization activity);GO:0046890(regulation of lipid biosynthetic process);GO:0046890(regulat…	NA	NA	NA	thyroid hormone responsive [Source:MGI Symbol;Acc:MGI:109126]	protein_coding;retained_intron	2.41634409502056	14.041377351302	1.19532291777067	6.46749046185473	0.802811223389676	0.496757101873001	9.28021034256608	3.21415750543236	0.000269041311970231	0.023367460859669	up	yes
ENSMUSG00000106106	CT010467	ENSMUST00000198477;ENSMUST00000205406	NA	NA	NA	NA	18s RNA, related sequence 5	rRNA;pseudogene	417.621783846559	1385.70800322105	340.752206750202	1166.75962087004	1610.04870599595	3614.62091442753	0.316846983180105	-1.65814181573503	0.000274833710358677	0.0234483476847335	down	yes
ENSMUSG00000028125	Abca4	ENSMUST00000013995;ENSMUST00000137616;ENSMUST00000140913;ENSMUST00000197728;ENSMUST00000132199;ENSMUST00000144949;ENSMUST00000136624;ENSMUST00000150738;ENSMUST00000136358;ENSMUST00000141135	GO:0000166(nucleotide binding);GO:0001750(photoreceptor outer segment);GO:0005319(lipid transporter activity);GO:0005524(ATP binding);GO:0005548(phospholipid transporter activity);GO:0005783(endoplasmic reticulum);GO:0005887(integral component of plasma membrane);GO:0006649(phospholipid transfer to membrane);GO:0006869(lipid transport);GO:0007601(visual perception);GO:0016020(membrane);GO:0016021…	02010(ABC transporters);02010(ABC transporters)	K05644	NA	ATP-binding cassette, sub-family A (ABC1), member 4 [Source:MGI Symbol;Acc:MGI:109424]	protein_coding;retained_intron;processed_transcript	0.842571337714191	0.488773362751622	0.507526471635335	0.786457788471136	0.157145829978373	0.185127905506571	3.83513061096061	1.93927571164645	0.000274856297406384	0.0234483476847335	up	yes
ENSMUSG00000020593	Lpin1	ENSMUST00000067124;ENSMUST00000222989;ENSMUST00000221230;ENSMUST00000239165;ENSMUST00000223129;ENSMUST00000221146;ENSMUST00000238839;ENSMUST00000221297;ENSMUST00000221789;ENSMUST00000111067	GO:0006357(regulation of transcription by RNA polymerase II);GO:0008195(phosphatidate phosphatase activity);GO:0009062(fatty acid catabolic process);GO:0016311(dephosphorylation);GO:0019432(triglyceride biosynthetic process);GO:0031100(animal organ regeneration);GO:0032869(cellular response to insulin stimulus);GO:0032869(cellular response to insulin stimulus)	00561(Glycerolipid metabolism);00564(Glycerophospholipid metabolism);04150(mTOR signaling pathway);04150(mTOR signaling pathway)	K15728	EC:3.1.3.4	lipin 1 [Source:MGI Symbol;Acc:MGI:1891340]	protein_coding;retained_intron;processed_transcript	6.54068279254783	3.27536972124874	3.72985153383686	4.30371945186304	2.17786414521652	1.62801474572004	2.34500676598041	1.22959208531306	0.000274881195383102	0.0234483476847335	up	yes
ENSMUSG00000020653	Klf11	ENSMUST00000020982;ENSMUST00000139940;ENSMUST00000144046;ENSMUST00000146894	GO:0000083(regulation of transcription involved in G1/S transition of mitotic cell cycle);GO:0000122(negative regulation of transcription by RNA polymerase II);GO:0000981(DNA-binding transcription factor activity, RNA polymerase II-specific);GO:0003676(nucleic acid binding);GO:0003677(DNA binding);GO:0003700(DNA-binding transcription factor activity);GO:0005634(nucleus);GO:0005654(nucleoplasm);GO…	NA	K09209	NA	Kruppel-like factor 11 [Source:MGI Symbol;Acc:MGI:2653368]	protein_coding	3.26961625852535	2.06949309677419	1.63694104009217	2.78977487142857	5.8696030202765	5.38451102903226	0.433878012255443	-1.20463861869768	0.000277826863656699	0.0235593892489003	down	yes
ENSMUSG00000040752	Myh6	ENSMUST00000081857;ENSMUST00000226297;ENSMUST00000131892;ENSMUST00000111456;ENSMUST00000124930;ENSMUST00000227905;ENSMUST00000228731	GO:0000146(microfilament motor activity);GO:0000166(nucleotide binding);GO:0001701(in utero embryonic development);GO:0001725(stress fiber);GO:0002026(regulation of the force of heart contraction);GO:0002027(regulation of heart rate);GO:0003774(motor activity);GO:0003779(actin binding);GO:0005515(protein binding);GO:0005516(calmodulin binding);GO:0005524(ATP binding);GO:0005737(cytoplasm);GO:0005…	04260(Cardiac muscle contraction);04261(Adrenergic signaling in cardiomyocytes);04919(Thyroid hormone signaling pathway);05410(Hypertrophic cardiomyopathy (HCM));05414(Dilated cardiomyopathy (DCM));05416(Viral myocarditis);05416(Viral myocarditis)	K17751	NA	myosin, heavy polypeptide 6, cardiac muscle, alpha [Source:MGI Symbol;Acc:MGI:97255]	protein_coding;retained_intron	0.206937683169789	0.527170763603925	0.267903179304193	0.545663519625335	4.51962067915552	0.252116261373773	0.162171046412669	-2.62441182727728	0.000279962112187637	0.0236008060574178	down	yes
ENSMUSG00000029304	Spp1	ENSMUST00000112747;ENSMUST00000112748;ENSMUST00000031243;ENSMUST00000132457;ENSMUST00000112746;ENSMUST00000145084;ENSMUST00000086833	GO:0001503(ossification);GO:0001649(osteoblast differentiation);GO:0005125(cytokine activity);GO:0005178(integrin binding);GO:0005576(extracellular region);GO:0005615(extracellular space);GO:0005737(cytoplasm);GO:0005794(Golgi apparatus);GO:0006710(androgen catabolic process);GO:0007155(cell adhesion);GO:0007165(signal transduction);GO:0010033(response to organic substance);GO:0010811(positive re…	04151(PI3K-Akt signaling pathway);04371(Apelin signaling pathway);04510(Focal adhesion);04512(ECM-receptor interaction);04620(Toll-like receptor signaling pathway);05165(Human papillomavirus infection);05165(Human papillomavirus infection)	K06250	NA	secreted phosphoprotein 1 [Source:MGI Symbol;Acc:MGI:98389]	protein_coding	12.2683965527913	22.0267617287621	5.52285085558252	10.8777620703884	2.53900916201456	4.15331229490291	3.78760729993947	1.92128675958172	0.000282297807580837	0.0236585373125203	up	yes
ENSMUSG00000035357	Pdzrn3	ENSMUST00000075994;ENSMUST00000124884;ENSMUST00000239140;ENSMUST00000144505;ENSMUST00000151175	GO:0004842(ubiquitin-protein transferase activity);GO:0005515(protein binding);GO:0005737(cytoplasm);GO:0007528(neuromuscular junction development);GO:0008270(zinc ion binding);GO:0016567(protein ubiquitination);GO:0016740(transferase activity);GO:0030054(cell junction);GO:0031594(neuromuscular junction);GO:0045202(synapse);GO:0046872(metal ion binding);GO:0061630(ubiquitin protein ligase activit…	NA	K15682	EC:2.3.2.27	PDZ domain containing RING finger 3 [Source:MGI Symbol;Acc:MGI:1933157]	protein_coding;processed_transcript;retained_intron	4.88559408144984	9.88258078831312	7.99224788974642	2.41174139140022	1.77643925027563	2.0846322199559	3.25973817695223	1.70475609145576	0.000299510042614811	0.0249551070971678	up	yes
ENSMUSG00000030559	Rab38	ENSMUST00000107256;ENSMUST00000208478	GO:0000166(nucleotide binding);GO:0003924(GTPase activity);GO:0005515(protein binding);GO:0005525(GTP binding);GO:0005623(cell);GO:0005737(cytoplasm);GO:0005739(mitochondrion);GO:0005764(lysosome);GO:0005769(early endosome);GO:0005783(endoplasmic reticulum);GO:0005794(Golgi apparatus);GO:0005802(trans-Golgi network);GO:0005829(cytosol);GO:0005886(plasma membrane);GO:0006886(intracellular protein …	NA	K07923	NA	RAB38, member RAS oncogene family [Source:MGI Symbol;Acc:MGI:1919683]	protein_coding	134.930038	177.569585285352	167.509827	141.901881938491	269.941597325301	266.287433901712	0.579893381379193	-0.786140422742092	0.0003048570841587	0.02525379695421	down	no
ENSMUSG00000000093	Tbx2	ENSMUST00000000095	GO:0000122(negative regulation of transcription by RNA polymerase II);GO:0000977(RNA polymerase II regulatory region sequence-specific DNA binding);GO:0000978(RNA polymerase II proximal promoter sequence-specific DNA binding);GO:0001102(RNA polymerase II activating transcription factor binding);GO:0001227(DNA-binding transcription repressor activity, RNA polymerase II-specific);GO:0001228(DNA-bin…	NA	K10176	NA	T-box 2 [Source:MGI Symbol;Acc:MGI:98494]	protein_coding	34.097919	25.921686	33.459141	29.342735	56.35051	48.971943	0.583073587357484	-0.778250123269205	0.000314387762822119	0.02589362660347	down	no
ENSMUSG00000090053	Pakap	ENSMUST00000102904;ENSMUST00000131201;ENSMUST00000102905;ENSMUST00000142556	GO:0005886(plasma membrane);GO:0007015(actin filament organization);GO:0007178(transmembrane receptor protein serine/threonine kinase signaling pathway);GO:0008104(protein localization);GO:0008360(regulation of cell shape);GO:0016020(membrane);GO:0051018(protein kinase A binding);GO:0051018(protein kinase A binding)	NA	NA	NA	paralemmin A kinase anchor protein [Source:MGI Symbol;Acc:MGI:5141924]	protein_coding;retained_intron;nonsense_mediated_decay	0.458970344026549	0.412859963219027	0.284254466814159	0.345501033185841	0.0714436695243363	0.04336415625	6.53956207740167	2.70919402870282	0.000319290553905367	0.0261471595886733	up	yes
ENSMUSG00000020088	Sar1a	ENSMUST00000020285;ENSMUST00000218968;ENSMUST00000220372;ENSMUST00000218172;ENSMUST00000219055;ENSMUST00000218474;ENSMUST00000219174;ENSMUST00000218741;ENSMUST00000219506	GO:0000139(Golgi membrane);GO:0000166(nucleotide binding);GO:0005525(GTP binding);GO:0005783(endoplasmic reticulum);GO:0005794(Golgi apparatus);GO:0006886(intracellular protein transport);GO:0015031(protein transport);GO:0016192(vesicle-mediated transport);GO:0030127(COPII vesicle coat);GO:0090110(COPII-coated vesicle cargo loading);GO:0090110(COPII-coated vesicle cargo loading)	04141(Protein processing in endoplasmic reticulum);05134(Legionellosis);05134(Legionellosis)	K07953	EC:3.6.5.-	secretion associated Ras related GTPase 1A [Source:MGI Symbol;Acc:MGI:98230]	protein_coding;retained_intron;nonsense_mediated_decay	22.2079311729946	38.7940204106952	18.2312629877005	36.3539074713904	9.54420598262032	14.0439779505348	2.45010642553778	1.29284441708943	0.000328082806635041	0.0267145153516294	up	yes
ENSMUSG00000038497	Tmco3	ENSMUST00000045229;ENSMUST00000210063;ENSMUST00000210600;ENSMUST00000211645;ENSMUST00000211402;ENSMUST00000211517;ENSMUST00000210402;ENSMUST00000210762;ENSMUST00000210750	GO:0006811(ion transport);GO:0006812(cation transport);GO:0008150(biological_process);GO:0015297(antiporter activity);GO:0015299(solute:proton antiporter activity);GO:0016020(membrane);GO:0016021(integral component of membrane);GO:0055085(transmembrane transport);GO:1902600(proton transmembrane transport);GO:1902600(proton transmembrane transport)	NA	NA	NA	transmembrane and coiled-coil domains 3 [Source:MGI Symbol;Acc:MGI:2444946]	protein_coding;retained_intron;processed_transcript	6.62306862909567	5.82336102978673	7.98543631704992	7.92049824806386	3.79813985857262	3.21078115989515	2.02259121976768	1.01620477031348	0.000333071767570623	0.0269675226048283	up	yes
ENSMUSG00000056673	Kdm5d	ENSMUST00000055032;ENSMUST00000188910;ENSMUST00000189069;ENSMUST00000189626;ENSMUST00000186696;ENSMUST00000186726;ENSMUST00000185542;ENSMUST00000189955;ENSMUST00000187296	GO:0001650(fibrillar center);GO:0002457(T cell antigen processing and presentation);GO:0003677(DNA binding);GO:0005634(nucleus);GO:0006325(chromatin organization);GO:0006338(chromatin remodeling);GO:0016491(oxidoreductase activity);GO:0032452(histone demethylase activity);GO:0032453(histone demethylase activity (H3-K4 specific));GO:0034647(histone demethylase activity (H3-trimethyl-K4 specific));…	NA	K11446	EC:1.14.11.-	lysine (K)-specific demethylase 5D [Source:MGI Symbol;Acc:MGI:99780]	protein_coding;retained_intron;nonsense_mediated_decay	0.0001	0.070757944209971	0.0101620647586389	0.0608706746241097	0.0001	0.0001	354.726708981799	8.47056415118652	0.000335922224055388	0.0270455134434706	up	yes
ENSMUSG00000035692	Isg15	ENSMUST00000085425	GO:0005178(integrin binding);GO:0005515(protein binding);GO:0005576(extracellular region);GO:0005634(nucleus);GO:0005737(cytoplasm);GO:0007229(integrin-mediated signaling pathway);GO:0009617(response to bacterium);GO:0019941(modification-dependent protein catabolic process);GO:0030501(positive regulation of bone mineralization);GO:0031386(protein tag);GO:0031397(negative regulation of protein ubi…	04622(RIG-I-like receptor signaling pathway);05165(Human papillomavirus infection);05169(Epstein-Barr virus infection)	K12159	NA	ISG15 ubiquitin-like modifier [Source:MGI Symbol;Acc:MGI:1855694]	protein_coding	8.197705	12.421092	6.555185	25.468723	2.568969	2.630859	5.06196599195204	2.33969781495414	0.000349985570856493	0.0280203531617006	up	yes
ENSMUSG00000001166	Oas1c	ENSMUST00000117193;ENSMUST00000130045;ENSMUST00000125547	GO:0003723(RNA binding);GO:0003725(double-stranded RNA binding);GO:0005524(ATP binding);GO:0005634(nucleus);GO:0005654(nucleoplasm);GO:0005829(cytosol);GO:0006955(immune response);GO:0016020(membrane);GO:0016740(transferase activity);GO:0045071(negative regulation of viral genome replication);GO:0051607(defense response to virus);GO:0060700(regulation of ribonuclease activity);GO:0060700(regulati…	NA	NA	NA	2'-5' oligoadenylate synthetase 1C [Source:MGI Symbol;Acc:MGI:2149633]	protein_coding;processed_transcript	0.602026728898129	0.469389224948025	0.874377058627859	2.16188419293139	0.118338485239085	0.122710913513514	8.52040541619711	3.09092207810625	0.000354313282705038	0.0280569146715541	up	yes
ENSMUSG00000109498	Gm45222	ENSMUST00000207029	NA	NA	NA	NA	predicted gene 45222 [Source:MGI Symbol;Acc:MGI:5753798]	TEC	0.113896	0.076216	0.010223	0.051217	0.345707	0.386515	0.171773041509269	-2.5414244608132	0.000354357794679456	0.0280569146715541	down	yes
ENSMUSG00000078816	Prkcg	ENSMUST00000100301;ENSMUST00000172109;ENSMUST00000203081;ENSMUST00000203600;ENSMUST00000203454	GO:0000166(nucleotide binding);GO:0004672(protein kinase activity);GO:0004674(protein serine/threonine kinase activity);GO:0004697(protein kinase C activity);GO:0004698(calcium-dependent protein kinase C activity);GO:0004712(protein serine/threonine/tyrosine kinase activity);GO:0005515(protein binding);GO:0005524(ATP binding);GO:0005634(nucleus);GO:0005737(cytoplasm);GO:0005829(cytosol);GO:000588…	01521(EGFR tyrosine kinase inhibitor resistance);04010(MAPK signaling pathway);04012(ErbB signaling pathway);04014(Ras signaling pathway);04015(Rap1 signaling pathway);04020(Calcium signaling pathway);04066(HIF-1 signaling pathway);04070(Phosphatidylinositol signaling system);04071(Sphingolipid signaling pathway);04150(mTOR signaling pathway);04270(Vascular smooth muscle contraction);04310(Wnt si…	K19663	EC:2.7.11.13	protein kinase C, gamma [Source:MGI Symbol;Acc:MGI:97597]	protein_coding;nonsense_mediated_decay;processed_transcript;retained_intron	4.26123214341085	4.30621357364341	3.89173973837209	3.9878549576412	7.75789738621262	8.19512311129568	0.51548358555787	-0.956001606016173	0.000359832291599854	0.0283338273127336	down	no
ENSMUSG00000105361	AY036118	ENSMUST00000200021	NA	NA	NA	NA	cDNA sequence AY036118 [Source:MGI Symbol;Acc:MGI:2158419]	lncRNA	1426.701294	5020.441895	1161.395386	4090.554443	5697.770508	12728.751953	0.317452548161524	-1.65538713654046	0.000370477429327297	0.0290126340966639	down	yes
ENSMUSG00000030218	Mgp	ENSMUST00000032342;ENSMUST00000203103	GO:0001503(ossification);GO:0005509(calcium ion binding);GO:0005576(extracellular region);GO:0005615(extracellular space);GO:0005783(endoplasmic reticulum);GO:0007275(multicellular organism development);GO:0030154(cell differentiation);GO:0030324(lung development);GO:0030500(regulation of bone mineralization);GO:0031012(extracellular matrix);GO:0032991(protein-containing complex);GO:0048306(calci…	NA	K19481	NA	matrix Gla protein [Source:MGI Symbol;Acc:MGI:96976]	protein_coding;retained_intron	34.3140495593934	10.4783905071609	9.65242352990733	16.7136949654591	44.4136942013479	45.0649582038753	0.397628689352987	-1.33050624217711	0.000377961771021186	0.0293121494372188	down	yes
ENSMUSG00000022620	Arsa	ENSMUST00000165199;ENSMUST00000023292;ENSMUST00000168270;ENSMUST00000168052	GO:0001669(acrosomal vesicle);GO:0003824(catalytic activity);GO:0004065(arylsulfatase activity);GO:0004098(cerebroside-sulfatase activity);GO:0005509(calcium ion binding);GO:0005615(extracellular space);GO:0005737(cytoplasm);GO:0005764(lysosome);GO:0005768(endosome);GO:0005783(endoplasmic reticulum);GO:0005886(plasma membrane);GO:0006914(autophagy);GO:0007339(binding of sperm to zona pellucida);G…	00600(Sphingolipid metabolism);04142(Lysosome);04142(Lysosome)	K01134	EC:3.1.6.8	arylsulfatase A [Source:MGI Symbol;Acc:MGI:88077]	protein_coding;retained_intron;processed_transcript	20.3680237758152	17.2099048445652	16.9248342722826	23.9882639119565	9.93578364347826	10.1885445831522	1.95015271865703	0.963587107473303	0.000378392829941071	0.0293121494372188	up	no
ENSMUSG00000028211	Trp53inp1	ENSMUST00000029865;ENSMUST00000132010;ENSMUST00000132693;ENSMUST00000132346	GO:0000045(autophagosome assembly);GO:0005634(nucleus);GO:0005737(cytoplasm);GO:0005776(autophagosome);GO:0005829(cytosol);GO:0006355(regulation of transcription, DNA-templated);GO:0006914(autophagy);GO:0006915(apoptotic process);GO:0007050(cell cycle arrest);GO:0008285(negative regulation of cell population proliferation);GO:0009408(response to heat);GO:0010506(regulation of autophagy);GO:001050…	NA	K15310	NA	transformation related protein 53 inducible nuclear protein 1 [Source:MGI Symbol;Acc:MGI:1926609]	protein_coding;processed_transcript	18.932416602471	3.09227193621622	2.51595486857143	2.8031626823166	0.943975661467181	1.14087768957529	6.55772888675905	2.71319625827057	0.000386259256109353	0.0297606526844255	up	yes
ENSMUSG00000047557	Lxn	ENSMUST00000058981;ENSMUST00000160827;ENSMUST00000160202	GO:0004857(enzyme inhibitor activity);GO:0005615(extracellular space);GO:0005737(cytoplasm);GO:0006954(inflammatory response);GO:0008191(metalloendopeptidase inhibitor activity);GO:0008201(heparin binding);GO:0010466(negative regulation of peptidase activity);GO:0010951(negative regulation of endopeptidase activity);GO:0030414(peptidase inhibitor activity);GO:0050965(detection of temperature stim…	NA	NA	NA	latexin [Source:MGI Symbol;Acc:MGI:107633]	protein_coding;retained_intron	23.6077294661804	15.6408562075597	21.5965411876658	22.3331644124668	10.2912130351459	8.49978004509284	2.21324894641534	1.14616573471745	0.000389590127249312	0.0298567706610155	up	yes
ENSMUSG00000023885	Thbs2	ENSMUST00000170872;ENSMUST00000232616	GO:0005509(calcium ion binding);GO:0005515(protein binding);GO:0005576(extracellular region);GO:0005604(basement membrane);GO:0005615(extracellular space);GO:0007155(cell adhesion);GO:0008201(heparin binding);GO:0016525(negative regulation of angiogenesis);GO:0031012(extracellular matrix);GO:0031091(platelet alpha granule);GO:0051965(positive regulation of synapse assembly);GO:0062023(collagen-co…	04145(Phagosome);04151(PI3K-Akt signaling pathway);04510(Focal adhesion);04512(ECM-receptor interaction);05144(Malaria);05165(Human papillomavirus infection);05165(Human papillomavirus infection)	NA	NA	thrombospondin 2 [Source:MGI Symbol;Acc:MGI:98738]	protein_coding;retained_intron	1.99633169070398	5.48450212123376	1.42779879908611	2.63432938526346	0.719678341425104	0.819252387548194	3.75031889966491	1.90701327704954	0.000393774767571477	0.0300169478407811	up	yes
ENSMUSG00000028270	Gbp2	ENSMUST00000165774;ENSMUST00000169572	GO:0000139(Golgi membrane);GO:0000166(nucleotide binding);GO:0003924(GTPase activity);GO:0005525(GTP binding);GO:0005634(nucleus);GO:0005654(nucleoplasm);GO:0005737(cytoplasm);GO:0005794(Golgi apparatus);GO:0005829(cytosol);GO:0009617(response to bacterium);GO:0015629(actin cytoskeleton);GO:0016020(membrane);GO:0016787(hydrolase activity);GO:0020005(symbiont-containing vacuole membrane);GO:003141…	04621(NOD-like receptor signaling pathway);04621(NOD-like receptor signaling pathway)	K20897	NA	guanylate binding protein 2 [Source:MGI Symbol;Acc:MGI:102772]	protein_coding;nonsense_mediated_decay	1.257795	1.992098	1.733984	6.502293	0.383647	0.495568	6.53205984884243	2.70753800939817	0.000396499861421256	0.0300647593334816	up	yes
ENSMUSG00000039501	Znfx1	ENSMUST00000048988;ENSMUST00000128676;ENSMUST00000135967;ENSMUST00000067584;ENSMUST00000155281	GO:0000775(chromosome, centromeric region);GO:0003700(DNA-binding transcription factor activity);GO:0003723(RNA binding);GO:0005634(nucleus);GO:0006355(regulation of transcription, DNA-templated);GO:0008270(zinc ion binding);GO:0030702(chromatin silencing at centromere);GO:0031048(chromatin silencing by small RNA);GO:0031380(nuclear RNA-directed RNA polymerase complex);GO:0046872(metal ion bindin…	NA	NA	NA	zinc finger, NFX1-type containing 1 [Source:MGI Symbol;Acc:MGI:2138982]	protein_coding;retained_intron	7.71573420417633	6.61700230015875	7.46449926340212	8.99516300232018	4.11152445988521	3.82182214385151	1.94069415519761	0.956572773617443	0.000402926229732751	0.0303912410436845	up	no
ENSMUSG00000028116	Myoz2	ENSMUST00000143464;ENSMUST00000141588;ENSMUST00000200514;ENSMUST00000029761;ENSMUST00000140231	GO:0000122(negative regulation of transcription by RNA polymerase II);GO:0003779(actin binding);GO:0005737(cytoplasm);GO:0007519(skeletal muscle tissue development);GO:0015629(actin cytoskeleton);GO:0030018(Z disc);GO:0031433(telethonin binding);GO:0043503(skeletal muscle fiber adaptation);GO:0045214(sarcomere organization);GO:0051373(FATZ binding);GO:0070885(negative regulation of calcineurin-NF…	NA	NA	NA	myozenin 2 [Source:MGI Symbol;Acc:MGI:1913063]	processed_transcript;nonsense_mediated_decay;protein_coding;retained_intron	0.0001	0.0001	0.0710631539585159	0.0001	0.508426735027753	0.295488842243646	0.0443847314171547	-4.49379272259521	0.000406602945899909	0.0305079938099037	down	yes
ENSMUSG00000024597	Slc12a2	ENSMUST00000115366;ENSMUST00000236673	GO:0005623(cell);GO:0005829(cytosol);GO:0005886(plasma membrane);GO:0006811(ion transport);GO:0006813(potassium ion transport);GO:0006814(sodium ion transport);GO:0006821(chloride transport);GO:0006972(hyperosmotic response);GO:0007214(gamma-aminobutyric acid signaling pathway);GO:0007568(aging);GO:0008511(sodium:potassium:chloride symporter activity);GO:0008519(ammonium transmembrane transporter…	04970(Salivary secretion);04972(Pancreatic secretion);04972(Pancreatic secretion)	K10951	NA	solute carrier family 12, member 2 [Source:MGI Symbol;Acc:MGI:101924]	protein_coding;retained_intron	2.42287897802198	1.19817959340659	1.2927082967033	1.51242648717949	3.15161878021978	3.48042849450549	0.484480363989682	-1.04548990055513	0.00041384991698867	0.0307435634502577	down	yes
ENSMUSG00000113640	Adat3	ENSMUST00000038411;ENSMUST00000221960;ENSMUST00000221670	GO:0002100(tRNA wobble adenosine to inosine editing);GO:0003824(catalytic activity);GO:0008033(tRNA processing);GO:0046872(metal ion binding);GO:0052717(tRNA-specific adenosine-34 deaminase activity);GO:0052718(tRNA-specific adenosine-34 deaminase complex);GO:0052718(tRNA-specific adenosine-34 deaminase complex)	NA	K15442	NA	adenosine deaminase, tRNA-specific 3 [Source:MGI Symbol;Acc:MGI:1924344]	protein_coding	0.790955399878641	1.76555655946602	1.82645816201456	0.796476964805825	0.238433314320388	0.15015726092233	6.66440132127485	2.73647528047235	0.000414033057420957	0.0307435634502577	up	yes
ENSMUSG00000035042	Ccl5	ENSMUST00000035938;ENSMUST00000125015	GO:0000165(MAPK cascade);GO:0002230(positive regulation of defense response to virus by host);GO:0002548(monocyte chemotaxis);GO:0004435(phosphatidylinositol phospholipase C activity);GO:0004672(protein kinase activity);GO:0005125(cytokine activity);GO:0005515(protein binding);GO:0005576(extracellular region);GO:0005615(extracellular space);GO:0005623(cell);GO:0005737(cytoplasm);GO:0006816(calciu…	04060(Cytokine-cytokine receptor interaction);04062(Chemokine signaling pathway);04620(Toll-like receptor signaling pathway);04621(NOD-like receptor signaling pathway);04623(Cytosolic DNA-sensing pathway);04668(TNF signaling pathway);05020(Prion diseases);05142(Chagas disease (American trypanosomiasis));05163(Human cytomegalovirus infection);05164(Influenza A);05168(Herpes simplex virus 1 infecti…	K12499	NA	chemokine (C-C motif) ligand 5 [Source:MGI Symbol;Acc:MGI:98262]	protein_coding;retained_intron	2.978268825	3.75264880416667	7.28860864166667	5.17126700833333	1.06227195833333	0.97007425	4.72133960259273	2.2391962587003	0.00041996908093385	0.0310235922621804	up	yes
ENSMUSG00000001119	Col6a1	ENSMUST00000001147;ENSMUST00000137599	GO:0003429(growth plate cartilage chondrocyte morphogenesis);GO:0005518(collagen binding);GO:0005576(extracellular region);GO:0005581(collagen trimer);GO:0005615(extracellular space);GO:0007155(cell adhesion);GO:0030020(extracellular matrix structural constituent conferring tensile strength);GO:0031012(extracellular matrix);GO:0032991(protein-containing complex);GO:0035987(endodermal cell differe…	04151(PI3K-Akt signaling pathway);04510(Focal adhesion);04512(ECM-receptor interaction);04974(Protein digestion and absorption);05165(Human papillomavirus infection);05165(Human papillomavirus infection)	K06238	NA	collagen, type VI, alpha 1 [Source:MGI Symbol;Acc:MGI:88459]	protein_coding;retained_intron	14.68283	25.0467588356164	14.7248969577626	21.9618848059361	9.80814099315068	8.36112761415525	2.10290167014724	1.07238139248172	0.000423065138112606	0.0310920333040603	up	yes
ENSMUSG00000045667	Smtnl2	ENSMUST00000108500;ENSMUST00000050226;ENSMUST00000125807;ENSMUST00000143345	GO:0003674(molecular_function);GO:0005515(protein binding);GO:0005815(microtubule organizing center);GO:0030036(actin cytoskeleton organization);GO:0031941(filamentous actin);GO:0031941(filamentous actin)	NA	NA	NA	smoothelin-like 2 [Source:MGI Symbol;Acc:MGI:2442764]	protein_coding;processed_transcript	3.01888724089122	3.59682525923984	2.65150970589777	2.09509864665793	5.40405728885976	6.91107789462647	0.461315311744319	-1.11617491648555	0.000432036704382022	0.0315893776045855	down	yes
ENSMUSG00000103906	Tigd5	ENSMUST00000192937	GO:0003674(molecular_function);GO:0003676(nucleic acid binding);GO:0003677(DNA binding);GO:0005575(cellular_component);GO:0005634(nucleus);GO:0008150(biological_process)	NA	NA	NA	tigger transposable element derived 5 [Source:MGI Symbol;Acc:MGI:2145902]	protein_coding	0.500571	0.418715	0.433037	0.546473	0.058359	0.117673	5.39332621341574	2.43117529738343	0.000435671347172721	0.0316150873455981	up	yes
ENSMUSG00000011008	Mcoln2	ENSMUST00000011152;ENSMUST00000170972;ENSMUST00000098524;ENSMUST00000169984;ENSMUST00000169533	GO:0002250(adaptive immune response);GO:0002376(immune system process);GO:0005261(cation channel activity);GO:0005262(calcium channel activity);GO:0005623(cell);GO:0005764(lysosome);GO:0005768(endosome);GO:0006811(ion transport);GO:0006816(calcium ion transport);GO:0015031(protein transport);GO:0016020(membrane);GO:0016021(integral component of membrane);GO:0032722(positive regulation of chemokin…	NA	K04993	NA	mucolipin 2 [Source:MGI Symbol;Acc:MGI:1915529]	protein_coding;retained_intron	0.5948331736618	1.6396156149635	1.47167245833333	0.957723133211679	0.206003788017032	0.244552804136253	5.17564770041541	2.37173941830385	0.000440239168840653	0.0316150873455981	up	yes
ENSMUSG00000037754	Ppp1r16b	ENSMUST00000052927;ENSMUST00000045503;ENSMUST00000129902;ENSMUST00000103116;ENSMUST00000145073	GO:0001938(positive regulation of endothelial cell proliferation);GO:0005515(protein binding);GO:0005634(nucleus);GO:0005886(plasma membrane);GO:0014066(regulation of phosphatidylinositol 3-kinase signaling);GO:0016020(membrane);GO:0016607(nuclear speck);GO:0019888(protein phosphatase regulator activity);GO:0035304(regulation of protein dephosphorylation);GO:0035307(positive regulation of protein…	NA	K17459	NA	protein phosphatase 1, regulatory subunit 16B [Source:MGI Symbol;Acc:MGI:2151841]	protein_coding;retained_intron	3.01190013297151	6.75224651820443	4.4310249488919	7.72962290705563	11.3395195362958	11.8240594639303	0.473260080122106	-1.07929486019494	0.000440913344776746	0.0316150873455981	down	yes
ENSMUSG00000020241	Col6a2	ENSMUST00000105413;ENSMUST00000001181;ENSMUST00000137365	GO:0003429(growth plate cartilage chondrocyte morphogenesis);GO:0005518(collagen binding);GO:0005576(extracellular region);GO:0005581(collagen trimer);GO:0005615(extracellular space);GO:0007155(cell adhesion);GO:0009749(response to glucose);GO:0016020(membrane);GO:0030020(extracellular matrix structural constituent conferring tensile strength);GO:0031012(extracellular matrix);GO:0032991(protein-c…	04151(PI3K-Akt signaling pathway);04510(Focal adhesion);04512(ECM-receptor interaction);04974(Protein digestion and absorption);05165(Human papillomavirus infection);05165(Human papillomavirus infection)	K06238	NA	collagen, type VI, alpha 2 [Source:MGI Symbol;Acc:MGI:88460]	protein_coding;retained_intron	7.01955439286572	12.3279751162623	6.35155583905837	10.1679395201778	4.30095781071343	3.9466921940908	2.17437845007195	1.12060306296169	0.000441212578963061	0.0316150873455981	up	yes
ENSMUSG00000072647	Adam1a	ENSMUST00000100757;ENSMUST00000200170	GO:0000166(nucleotide binding);GO:0002039(p53 binding);GO:0004222(metalloendopeptidase activity);GO:0004672(protein kinase activity);GO:0004674(protein serine/threonine kinase activity);GO:0004683(calmodulin-dependent protein kinase activity);GO:0005515(protein binding);GO:0005516(calmodulin binding);GO:0005524(ATP binding);GO:0005634(nucleus);GO:0005654(nucleoplasm);GO:0005737(cytoplasm);GO:0005…	NA	NA	NA	a disintegrin and metallopeptidase domain 1a [Source:MGI Symbol;Acc:MGI:2429504]	protein_coding	0.136118166222696	0.125991034629728	0.151002707511987	0.19193774467235	2.12228188026105	0.0522989120937667	0.139118687878587	-2.84561186408812	0.000458294341272272	0.0326757025113081	down	yes
ENSMUSG00000079363	Gbp4	ENSMUST00000100962;ENSMUST00000196204;ENSMUST00000197799;ENSMUST00000199629;ENSMUST00000198278;ENSMUST00000196677	GO:0000122(negative regulation of transcription by RNA polymerase II);GO:0000166(nucleotide binding);GO:0001933(negative regulation of protein phosphorylation);GO:0003924(GTPase activity);GO:0005515(protein binding);GO:0005525(GTP binding);GO:0016020(membrane);GO:0020005(symbiont-containing vacuole membrane);GO:0031397(negative regulation of protein ubiquitination);GO:0031410(cytoplasmic vesicle)…	NA	K20908	NA	guanylate binding protein 4 [Source:MGI Symbol;Acc:MGI:97072]	protein_coding;nonsense_mediated_decay;retained_intron	0.320970157592741	0.207893567387243	0.0894364236722711	1.16715598291967	0.0269895887376568	0.0423903941820123	12.8672280997763	3.68562939184806	0.000461516481765094	0.0327243692582866	up	yes
ENSMUSG00000032332	Col12a1	ENSMUST00000135009;ENSMUST00000071750;ENSMUST00000150289;ENSMUST00000121227;ENSMUST00000122827;ENSMUST00000141667	GO:0003429(growth plate cartilage chondrocyte morphogenesis);GO:0005515(protein binding);GO:0005576(extracellular region);GO:0005581(collagen trimer);GO:0005595(collagen type XII trimer);GO:0005615(extracellular space);GO:0007155(cell adhesion);GO:0030020(extracellular matrix structural constituent conferring tensile strength);GO:0031012(extracellular matrix);GO:0035987(endodermal cell differenti…	04974(Protein digestion and absorption);04974(Protein digestion and absorption)	K08132	NA	collagen, type XII, alpha 1 [Source:MGI Symbol;Acc:MGI:88448]	protein_coding;retained_intron	1.09355101608878	2.18886428664303	0.965724436958235	0.450784563304439	0.167540557525611	0.361491556737589	4.44105771304529	2.15090331973629	0.000463543853145781	0.0327243692582866	up	yes
ENSMUSG00000023341	Mx2	ENSMUST00000188251;ENSMUST00000024112;ENSMUST00000190097;ENSMUST00000190447;ENSMUST00000191103	GO:0000166(nucleotide binding);GO:0000266(mitochondrial fission);GO:0002376(immune system process);GO:0003924(GTPase activity);GO:0005525(GTP binding);GO:0005634(nucleus);GO:0005737(cytoplasm);GO:0005886(plasma membrane);GO:0008017(microtubule binding);GO:0009615(response to virus);GO:0014069(postsynaptic density);GO:0015630(microtubule cytoskeleton);GO:0016020(membrane);GO:0016185(synaptic vesic…	05160(Hepatitis C);05162(Measles);05164(Influenza A);05165(Human papillomavirus infection);05165(Human papillomavirus infection)	K14754	NA	MX dynamin-like GTPase 2 [Source:MGI Symbol;Acc:MGI:97244]	polymorphic_pseudogene;protein_coding;processed_transcript;retained_intron	0.249496754012175	0.515847876867737	0.172890569452131	0.604305809352518	0.0309415196458218	0.0558791353071389	8.88349097642898	3.15112672890237	0.000470606955341875	0.0330601386127667	up	yes
ENSMUSG00000022780	Meltf	ENSMUST00000023464	GO:0005506(iron ion binding);GO:0005576(extracellular region);GO:0005615(extracellular space);GO:0005623(cell);GO:0005886(plasma membrane);GO:0006811(ion transport);GO:0006826(iron ion transport);GO:0009986(cell surface);GO:0010756(positive regulation of plasminogen activation);GO:0016020(membrane);GO:0031225(anchored component of membrane);GO:0046658(anchored component of plasma membrane);GO:004…	NA	K06569	NA	melanotransferrin [Source:MGI Symbol;Acc:MGI:1353421]	protein_coding	0.264223	0.144166	0.238889	0.163981	0.031422	0.025647	7.10770295607072	2.82938338975736	0.000483200597677847	0.0337792573918109	up	yes
ENSMUSG00000015854	Cd5l	ENSMUST00000015998	GO:0002376(immune system process);GO:0004252(serine-type endopeptidase activity);GO:0005044(scavenger receptor activity);GO:0005576(extracellular region);GO:0005737(cytoplasm);GO:0005886(plasma membrane);GO:0006897(endocytosis);GO:0006915(apoptotic process);GO:0006954(inflammatory response);GO:0009986(cell surface);GO:0016020(membrane);GO:0030449(regulation of complement activation);GO:0031638(zy…	NA	NA	NA	CD5 antigen-like [Source:MGI Symbol;Acc:MGI:1334419]	protein_coding	0.0001	0.988253	0.085963	1.063558	8.523739	5.724216	0.0750238893932498	-3.73650613254843	0.000487934809562978	0.0339446298827526	down	yes
ENSMUSG00000041773	Enc1	ENSMUST00000041623	GO:0000790(nuclear chromatin);GO:0003779(actin binding);GO:0005515(protein binding);GO:0005634(nucleus);GO:0005654(nucleoplasm);GO:0005730(nucleolus);GO:0005737(cytoplasm);GO:0005856(cytoskeleton);GO:0007275(multicellular organism development);GO:0007399(nervous system development);GO:0010499(proteasomal ubiquitin-independent protein catabolic process);GO:0010976(positive regulation of neuron pro…	NA	K10462	NA	ectodermal-neural cortex 1 [Source:MGI Symbol;Acc:MGI:109610]	protein_coding	12.241342	9.136484	12.601501	9.175827	5.500138	5.34524	1.98956431025272	0.992452533152362	0.000503544869052723	0.0348613599922443	up	no
ENSMUSG00000078921	Tgtp2	ENSMUST00000046745;ENSMUST00000128411	GO:0000166(nucleotide binding);GO:0002376(immune system process);GO:0003924(GTPase activity);GO:0005525(GTP binding);GO:0005737(cytoplasm);GO:0005783(endoplasmic reticulum);GO:0005789(endoplasmic reticulum membrane);GO:0005794(Golgi apparatus);GO:0006952(defense response);GO:0006955(immune response);GO:0009615(response to virus);GO:0009617(response to bacterium);GO:0016020(membrane);GO:0016787(hy…	NA	NA	NA	T cell specific GTPase 2 [Source:MGI Symbol;Acc:MGI:3710083]	protein_coding;processed_transcript	0.178310663716814	0.437007603812117	0.673590857726344	5.72068906058543	0.0823756569094622	0.060724884275017	24.4918646981363	4.61423071314785	0.00050918235972884	0.0350821749868943	up	yes
ENSMUSG00000029005	Draxin	ENSMUST00000030862	GO:0005515(protein binding);GO:0005576(extracellular region);GO:0007275(multicellular organism development);GO:0007411(axon guidance);GO:0016055(Wnt signaling pathway);GO:0021516(dorsal spinal cord development);GO:0021528(commissural neuron differentiation in spinal cord);GO:0030517(negative regulation of axon extension);GO:0030900(forebrain development);GO:0043524(negative regulation of neuron a…	NA	NA	NA	dorsal inhibitory axon guidance protein [Source:MGI Symbol;Acc:MGI:1917683]	protein_coding	0.187598	0.239524	0.220112	0.299439	0.049554	0.023947	6.43986476374471	2.68703039226483	0.000524492478006925	0.0355190981043297	up	yes
ENSMUSG00000035506	Slc12a8	ENSMUST00000059056;ENSMUST00000119173;ENSMUST00000121925;ENSMUST00000117134;ENSMUST00000149291;ENSMUST00000122314;ENSMUST00000122427	GO:0005623(cell);GO:0006811(ion transport);GO:0006813(potassium ion transport);GO:0006884(cell volume homeostasis);GO:0015293(symporter activity);GO:0015379(potassium:chloride symporter activity);GO:0016020(membrane);GO:0016021(integral component of membrane);GO:0055064(chloride ion homeostasis);GO:0055075(potassium ion homeostasis);GO:0055085(transmembrane transport);GO:1902476(chloride transmem…	NA	K14428	NA	solute carrier family 12 (potassium/chloride transporters), member 8 [Source:MGI Symbol;Acc:MGI:2443672]	protein_coding;processed_transcript	0.150664981548155	0.197589319081908	0.0891659302430243	0.128768714671467	0.559881167866787	0.501561423267327	0.266707286043422	-1.90667085719338	0.000525698815207112	0.0355190981043297	down	yes
ENSMUSG00000023832	Acat2	ENSMUST00000159697;ENSMUST00000007005;ENSMUST00000159358;ENSMUST00000233792	GO:0003824(catalytic activity);GO:0003985(acetyl-CoA C-acetyltransferase activity);GO:0003988(acetyl-CoA C-acyltransferase activity);GO:0005654(nucleoplasm);GO:0005730(nucleolus);GO:0005737(cytoplasm);GO:0005739(mitochondrion);GO:0005829(cytosol);GO:0006631(fatty acid metabolic process);GO:0006635(fatty acid beta-oxidation);GO:0016740(transferase activity);GO:0016746(transferase activity, transfe…	00071(Fatty acid degradation);00072(Synthesis and degradation of ketone bodies);00280(Valine, leucine and isoleucine degradation);00310(Lysine degradation);00380(Tryptophan metabolism);00620(Pyruvate metabolism);00630(Glyoxylate and dicarboxylate metabolism);00640(Propanoate metabolism);00650(Butanoate metabolism);00900(Terpenoid backbone biosynthesis);04975(Fat digestion and absorption);04975(Fa…	K00626	EC:2.3.1.9	acetyl-Coenzyme A acetyltransferase 2 [Source:MGI Symbol;Acc:MGI:87871]	protein_coding;processed_transcript	30.4121526305031	19.2094890833333	38.0638114386792	31.659850192217	15.093001942217	13.0848328746069	2.11771600125706	1.08250912802239	0.000527655002713086	0.0355190981043297	up	yes
ENSMUSG00000033327	Tnxb	ENSMUST00000238967;ENSMUST00000238305;ENSMUST00000087399;ENSMUST00000168533	GO:0005201(extracellular matrix structural constituent);GO:0005515(protein binding);GO:0005518(collagen binding);GO:0005576(extracellular region);GO:0005615(extracellular space);GO:0006629(lipid metabolic process);GO:0006631(fatty acid metabolic process);GO:0006641(triglyceride metabolic process);GO:0007160(cell-matrix adhesion);GO:0008201(heparin binding);GO:0030198(extracellular matrix organiza…	04151(PI3K-Akt signaling pathway);04510(Focal adhesion);04512(ECM-receptor interaction);05165(Human papillomavirus infection);05206(MicroRNAs in cancer);05206(MicroRNAs in cancer)	K06252	NA	tenascin XB [Source:MGI Symbol;Acc:MGI:1932137]	protein_coding	0.51176700029656	2.77372643831554	0.644335105278766	2.50396908585409	0.322196641459075	0.30840262455516	5.1013361230266	2.35087516190868	0.000527936313647523	0.0355190981043297	up	yes
ENSMUSG00000022816	Fstl1	ENSMUST00000114763;ENSMUST00000152579;ENSMUST00000125279;ENSMUST00000135668;ENSMUST00000127495;ENSMUST00000123077	GO:0005509(calcium ion binding);GO:0005515(protein binding);GO:0005576(extracellular region);GO:0005615(extracellular space);GO:0007275(multicellular organism development);GO:0008201(heparin binding);GO:0030154(cell differentiation);GO:0030510(regulation of BMP signaling pathway);GO:0042594(response to starvation);GO:0042594(response to starvation)	NA	NA	NA	follistatin-like 1 [Source:MGI Symbol;Acc:MGI:102793]	protein_coding;processed_transcript;retained_intron	16.8857921750102	24.943427014652	9.76085631847782	11.7844665502645	6.67810255677656	6.74152476251526	2.36126311672226	1.23955881074921	0.000529825621636131	0.0355190981043297	up	yes
ENSMUSG00000042254	Cilp	ENSMUST00000048762;ENSMUST00000141382	GO:0005615(extracellular space);GO:0010629(negative regulation of gene expression);GO:0043569(negative regulation of insulin-like growth factor receptor signaling pathway);GO:0060392(negative regulation of SMAD protein signal transduction);GO:0062023(collagen-containing extracellular matrix);GO:0071560(cellular response to transforming growth factor beta stimulus);GO:0071560(cellular response to …	NA	NA	NA	cartilage intermediate layer protein, nucleotide pyrophosphohydrolase [Source:MGI Symbol;Acc:MGI:2444507]	protein_coding;nonsense_mediated_decay	2.43185115239887	1.79170792732832	1.1673299673095	2.09315790569144	0.23151802939793	0.644342052210724	4.27239870264581	2.09504628641914	0.000530394738282503	0.0355190981043297	up	yes
ENSMUSG00000025007	Aldh18a1	ENSMUST00000176939;ENSMUST00000134749;ENSMUST00000025979;ENSMUST00000149476;ENSMUST00000175932;ENSMUST00000175967;ENSMUST00000155613;ENSMUST00000176955	GO:0000166(nucleotide binding);GO:0003824(catalytic activity);GO:0004349(glutamate 5-kinase activity);GO:0004350(glutamate-5-semialdehyde dehydrogenase activity);GO:0005524(ATP binding);GO:0005737(cytoplasm);GO:0005739(mitochondrion);GO:0005743(mitochondrial inner membrane);GO:0006536(glutamate metabolic process);GO:0006561(proline biosynthetic process);GO:0006592(ornithine biosynthetic process);…	00330(Arginine and proline metabolism);00330(Arginine and proline metabolism)	K12657	1.2.1.41;EC:2.7.2.11	aldehyde dehydrogenase 18 family, member A1 [Source:MGI Symbol;Acc:MGI:1888908]	protein_coding;retained_intron	47.8931319874754	50.2497959921415	44.9948064557957	43.4604759968075	73.6455713131139	78.472530279224	0.61333335243785	-0.705256689500839	0.000542584694608752	0.0361664244578513	down	no
ENSMUSG00000074892	B3galt5	ENSMUST00000113800;ENSMUST00000153586;ENSMUST00000099497;ENSMUST00000134058	GO:0000139(Golgi membrane);GO:0005783(endoplasmic reticulum);GO:0005794(Golgi apparatus);GO:0006486(protein glycosylation);GO:0006487(protein N-linked glycosylation);GO:0006493(protein O-linked glycosylation);GO:0008375(acetylglucosaminyltransferase activity);GO:0008376(acetylgalactosaminyltransferase activity);GO:0008378(galactosyltransferase activity);GO:0008499(UDP-galactose:beta-N-acetylgluco…	00601(Glycosphingolipid biosynthesis - lacto and neolacto series);00603(Glycosphingolipid biosynthesis - globo and isoglobo series);00603(Glycosphingolipid biosynthesis - globo and isoglobo series)	K03877	EC:2.4.1.-	UDP-Gal:betaGlcNAc beta 1,3-galactosyltransferase, polypeptide 5 [Source:MGI Symbol;Acc:MGI:2136878]	protein_coding;processed_transcript	1.49940464945608	2.88494733658061	2.95161537165124	3.21567403669427	1.02564792239	0.688203678843968	3.07834160985264	1.62215333936386	0.000550066812486398	0.0364954050451045	up	yes
ENSMUSG00000022995	Enah	ENSMUST00000193074;ENSMUST00000195840;ENSMUST00000078719;ENSMUST00000193703;ENSMUST00000195059;ENSMUST00000191649;ENSMUST00000192967;ENSMUST00000192497;ENSMUST00000192768;ENSMUST00000195703;ENSMUST00000177811;ENSMUST00000111024;ENSMUST00000111030;ENSMUST00000195461;ENSMUST00000195788;ENSMUST00000111025	GO:0001725(stress fiber);GO:0001843(neural tube closure);GO:0003779(actin binding);GO:0005515(protein binding);GO:0005522(profilin binding);GO:0005737(cytoplasm);GO:0005829(cytosol);GO:0005856(cytoskeleton);GO:0005886(plasma membrane);GO:0005925(focal adhesion);GO:0007015(actin filament organization);GO:0007275(multicellular organism development);GO:0007399(nervous system development);GO:0007411(…	04360(Axon guidance);04810(Regulation of actin cytoskeleton);04810(Regulation of actin cytoskeleton)	K05746	NA	ENAH actin regulator [Source:MGI Symbol;Acc:MGI:108360]	protein_coding;retained_intron	3.84980274547828	3.73532632290696	1.10548489492821	1.12949258619243	5.94716322272982	6.54684708894276	0.392992574223002	-1.34742604253799	0.000558139022821109	0.0368603241292595	down	yes
ENSMUSG00000019278	Dpep1	ENSMUST00000019422;ENSMUST00000212409;ENSMUST00000212773	GO:0005615(extracellular space);GO:0005654(nucleoplasm);GO:0005886(plasma membrane);GO:0006508(proteolysis);GO:0006915(apoptotic process);GO:0008233(peptidase activity);GO:0008235(metalloexopeptidase activity);GO:0008237(metallopeptidase activity);GO:0008239(dipeptidyl-peptidase activity);GO:0008270(zinc ion binding);GO:0016020(membrane);GO:0016324(apical plasma membrane);GO:0016787(hydrolase act…	NA	K01273	EC:3.4.13.19	dipeptidase 1 [Source:MGI Symbol;Acc:MGI:94917]	protein_coding	0.983024947304907	3.54457048230088	0.747357918342719	5.19490765205149	0.34589193081255	0.340987322606597	7.62132568998345	2.93004196884914	0.000572105534734914	0.0376093780655323	up	yes
ENSMUSG00000109061	Gm49320	ENSMUST00000145165	GO:0000166(nucleotide binding);GO:0000187(activation of MAPK activity);GO:0000287(magnesium ion binding);GO:0001934(positive regulation of protein phosphorylation);GO:0004672(protein kinase activity);GO:0004674(protein serine/threonine kinase activity);GO:0004708(MAP kinase kinase activity);GO:0004713(protein tyrosine kinase activity);GO:0005515(protein binding);GO:0005524(ATP binding);GO:0005634…	NA	NA	NA	predicted gene, 49320 [Source:MGI Symbol;Acc:MGI:6121499]	nonsense_mediated_decay	0.132219	3.424853	3.950458	2.504037	0.149865	0.0001	33.3796785916714	5.06089815814287	0.000588150912163579	0.0384876288685674	up	yes
ENSMUSG00000024579	Pcyox1l	ENSMUST00000025472;ENSMUST00000154763;ENSMUST00000195229	GO:0001735(prenylcysteine oxidase activity);GO:0005576(extracellular region);GO:0016491(oxidoreductase activity);GO:0016670(oxidoreductase activity, acting on a sulfur group of donors, oxygen as acceptor);GO:0030327(prenylated protein catabolic process);GO:0030328(prenylcysteine catabolic process);GO:0055114(oxidation-reduction process);GO:0055114(oxidation-reduction process)	NA	NA	NA	prenylcysteine oxidase 1 like [Source:MGI Symbol;Acc:MGI:3606062]	protein_coding;retained_intron;nonsense_mediated_decay	5.97940616446125	3.48966774442344	5.10987720226843	3.04627982533081	1.30448437693762	1.4635320926276	3.18372941965414	1.6707177286231	0.000602863012294657	0.0390242899218456	up	yes
ENSMUSG00000030470	Csrp3	ENSMUST00000167786;ENSMUST00000208146;ENSMUST00000032658;ENSMUST00000208050	GO:0002026(regulation of the force of heart contraction);GO:0003300(cardiac muscle hypertrophy);GO:0003779(actin binding);GO:0005515(protein binding);GO:0005623(cell);GO:0005634(nucleus);GO:0005737(cytoplasm);GO:0005856(cytoskeleton);GO:0006874(cellular calcium ion homeostasis);GO:0006954(inflammatory response);GO:0007275(multicellular organism development);GO:0007507(heart development);GO:000751…	NA	NA	NA	cysteine and glycine-rich protein 3 [Source:MGI Symbol;Acc:MGI:1330824]	protein_coding;retained_intron	0.0337185926619244	0.0001	0.123044314863347	0.0001	0.594225269561962	0.452246369150131	0.0749962549001556	-3.7370376364579	0.000602870552533164	0.0390242899218456	down	yes
ENSMUSG00000017390	Aldoc	ENSMUST00000017534;ENSMUST00000102478;ENSMUST00000156039;ENSMUST00000148689;ENSMUST00000128032;ENSMUST00000124090	GO:0003824(catalytic activity);GO:0004332(fructose-bisphosphate aldolase activity);GO:0005737(cytoplasm);GO:0005739(mitochondrion);GO:0005829(cytosol);GO:0006096(glycolytic process);GO:0006915(apoptotic process);GO:0007568(aging);GO:0008092(cytoskeletal protein binding);GO:0016829(lyase activity);GO:0030388(fructose 1,6-bisphosphate metabolic process);GO:0030424(axon);GO:0030855(epithelial cell d…	00010(Glycolysis / Gluconeogenesis);00030(Pentose phosphate pathway);00051(Fructose and mannose metabolism);00051(Fructose and mannose metabolism)	K01623	EC:4.1.2.13	aldolase C, fructose-bisphosphate [Source:MGI Symbol;Acc:MGI:101863]	protein_coding;processed_transcript;retained_intron	25.3043063705179	31.1625126883236	27.6081517983451	44.7255030704873	15.9765471752988	15.1086502522219	2.07173324583171	1.05083825510421	0.00060951158872021	0.0390242899218456	up	yes
ENSMUSG00000026471	Mr1	ENSMUST00000027744;ENSMUST00000194612;ENSMUST00000191773;ENSMUST00000195579;ENSMUST00000192410	GO:0002367(cytokine production involved in immune response);GO:0002376(immune system process);GO:0002474(antigen processing and presentation of peptide antigen via MHC class I);GO:0005615(extracellular space);GO:0005783(endoplasmic reticulum);GO:0005886(plasma membrane);GO:0009897(external side of plasma membrane);GO:0016020(membrane);GO:0016021(integral component of membrane);GO:0032611(interleu…	NA	NA	NA	major histocompatibility complex, class I-related [Source:MGI Symbol;Acc:MGI:1195463]	protein_coding;nonsense_mediated_decay;retained_intron	5.87610073783648	2.80683242752048	3.98923162581508	4.01120181725464	1.83936676442067	1.51689644106337	2.4854079651987	1.31348268118847	0.000609590874259604	0.0390242899218456	up	yes
ENSMUSG00000066000	Zfp979	ENSMUST00000105720;ENSMUST00000127826;ENSMUST00000133006;ENSMUST00000037565	GO:0003674(molecular_function);GO:0003676(nucleic acid binding);GO:0005575(cellular_component);GO:0006355(regulation of transcription, DNA-templated);GO:0008150(biological_process);GO:0046872(metal ion binding);GO:0046872(metal ion binding)	NA	NA	NA	zinc finger protein 979 [Source:MGI Symbol;Acc:MGI:2148252]	protein_coding;processed_transcript	0.353938080758939	0.43322134663099	0.173295100948674	0.205141798589151	0.838507502797373	1.20854087715884	0.284701704742486	-1.81247696318349	0.000611110943127124	0.0390242899218456	down	yes
ENSMUSG00000026778	Prkcq	ENSMUST00000028118;ENSMUST00000114853;ENSMUST00000192461;ENSMUST00000102970;ENSMUST00000195628;ENSMUST00000195207	GO:0000166(nucleotide binding);GO:0001772(immunological synapse);GO:0002376(immune system process);GO:0004672(protein kinase activity);GO:0004674(protein serine/threonine kinase activity);GO:0004697(protein kinase C activity);GO:0005515(protein binding);GO:0005524(ATP binding);GO:0005634(nucleus);GO:0005737(cytoplasm);GO:0005886(plasma membrane);GO:0006355(regulation of transcription, DNA-templat…	04064(NF-kappa B signaling pathway);04140(Autophagy - animal);04270(Vascular smooth muscle contraction);04658(Th1 and Th2 cell differentiation);04659(Th17 cell differentiation);04660(T cell receptor signaling pathway);04750(Inflammatory mediator regulation of TRP channels);04920(Adipocytokine signaling pathway);04931(Insulin resistance);04931(Insulin resistance)	K18052	EC:2.7.11.13	protein kinase C, theta [Source:MGI Symbol;Acc:MGI:97601]	protein_coding;retained_intron;processed_transcript	2.34965946391753	2.48186544301652	2.19455261657958	1.6396932567434	3.43036120293744	5.15456030151109	0.504708795285234	-0.986476866971395	0.000612690337897932	0.0390242899218456	down	no
ENSMUSG00000031453	Rasa3	ENSMUST00000117551;ENSMUST00000137822;ENSMUST00000132637;ENSMUST00000127418;ENSMUST00000132439;ENSMUST00000154454	GO:0005096(GTPase activator activity);GO:0005623(cell);GO:0007165(signal transduction);GO:0015278(calcium-release channel activity);GO:0031235(intrinsic component of the cytoplasmic side of the plasma membrane);GO:0034605(cellular response to heat);GO:0035556(intracellular signal transduction);GO:0043087(regulation of GTPase activity);GO:0043547(positive regulation of GTPase activity);GO:0046580(…	04014(Ras signaling pathway);04014(Ras signaling pathway)	K12380	NA	RAS p21 protein activator 3 [Source:MGI Symbol;Acc:MGI:1197013]	protein_coding;retained_intron;nonsense_mediated_decay	19.4735026798822	33.9674454300294	27.197104013739	16.3014276551521	11.880729239843	10.4135302767419	2.17409059284271	1.12041205771657	0.000629356945235521	0.0399084707175675	up	yes
ENSMUSG00000111094	Gm34425	ENSMUST00000217259;ENSMUST00000216269	NA	NA	NA	NA	predicted gene, 34425 [Source:MGI Symbol;Acc:MGI:5593584]	lncRNA	2.4697978735356	0.473903365875638	1.84580594082307	0.386979786121959	0.186699196455392	0.138057713127065	7.96978726797795	2.99454121586829	0.000635765318486846	0.0400454041717164	up	yes
ENSMUSG00000028641	P3h1	ENSMUST00000136278;ENSMUST00000030393;ENSMUST00000081606;ENSMUST00000121111;ENSMUST00000153940;ENSMUST00000127087;ENSMUST00000102662;ENSMUST00000131875;ENSMUST00000126056;ENSMUST00000134548;ENSMUST00000142361;ENSMUST00000123963	GO:0005506(iron ion binding);GO:0005515(protein binding);GO:0005576(extracellular region);GO:0005604(basement membrane);GO:0005634(nucleus);GO:0005737(cytoplasm);GO:0005783(endoplasmic reticulum);GO:0005886(plasma membrane);GO:0006457(protein folding);GO:0010976(positive regulation of neuron projection development);GO:0016491(oxidoreductase activity);GO:0016705(oxidoreductase activity, acting on …	NA	K08134	EC:1.14.11.7	prolyl 3-hydroxylase 1 [Source:MGI Symbol;Acc:MGI:1888921]	nonsense_mediated_decay;protein_coding;processed_transcript;retained_intron	20.9476650364015	26.7638822082683	25.7386580865835	19.6903148484139	13.4563191107644	11.5561788140926	1.86187961833084	0.896759797036595	0.000637105027642966	0.0400454041717164	up	no
ENSMUSG00000024807	Syvn1	ENSMUST00000138532;ENSMUST00000235478;ENSMUST00000129081;ENSMUST00000134667;ENSMUST00000142101;ENSMUST00000144328;ENSMUST00000156550;ENSMUST00000025723	GO:0000836(Hrd1p ubiquitin ligase complex);GO:0000839(Hrd1p ubiquitin ligase ERAD-L complex);GO:0005654(nucleoplasm);GO:0005783(endoplasmic reticulum);GO:0005790(smooth endoplasmic reticulum);GO:0006511(ubiquitin-dependent protein catabolic process);GO:0016020(membrane);GO:0016021(integral component of membrane);GO:0016567(protein ubiquitination);GO:0018279(protein N-linked glycosylation via aspa…	04120(Ubiquitin mediated proteolysis);04141(Protein processing in endoplasmic reticulum);04141(Protein processing in endoplasmic reticulum)	K10601	EC:2.3.2.27	synovial apoptosis inhibitor 1, synoviolin [Source:MGI Symbol;Acc:MGI:1921376]	protein_coding;retained_intron	15.9964985464087	19.5426216820333	22.3420636935583	18.0921103978185	10.2928833504836	10.1631967454209	1.85698564836548	0.89296266550922	0.000651915428214957	0.0407973799202994	up	no
ENSMUSG00000018893	Mb	ENSMUST00000169226;ENSMUST00000230031;ENSMUST00000229125;ENSMUST00000019037;ENSMUST00000229423;ENSMUST00000166179	GO:0001666(response to hypoxia);GO:0005344(oxygen carrier activity);GO:0007507(heart development);GO:0009725(response to hormone);GO:0015671(oxygen transport);GO:0019825(oxygen binding);GO:0020037(heme binding);GO:0031444(slow-twitch skeletal muscle fiber contraction);GO:0042542(response to hydrogen peroxide);GO:0043353(enucleate erythrocyte differentiation);GO:0046872(metal ion binding);GO:00508…	NA	K21892	NA	myoglobin [Source:MGI Symbol;Acc:MGI:96922]	protein_coding	0.0905442788203753	0.0001	0.738263002680965	0.0001	1.5915810080429	8.13189393565684	0.0426291673656489	-4.55201531296643	0.000673689129288434	0.0418296872433483	down	yes
ENSMUSG00000024359	Hspa9	ENSMUST00000025217;ENSMUST00000237399;ENSMUST00000236908;ENSMUST00000237289;ENSMUST00000235244	GO:0000166(nucleotide binding);GO:0005515(protein binding);GO:0005524(ATP binding);GO:0005634(nucleus);GO:0005730(nucleolus);GO:0005737(cytoplasm);GO:0005739(mitochondrion);GO:0005759(mitochondrial matrix);GO:0006457(protein folding);GO:0006611(protein export from nucleus);GO:0006986(response to unfolded protein);GO:0016226(iron-sulfur cluster assembly);GO:0016887(ATPase activity);GO:0017134(fibr…	03018(RNA degradation);05152(Tuberculosis);05152(Tuberculosis)	K04043	NA	heat shock protein 9 [Source:MGI Symbol;Acc:MGI:96245]	protein_coding;retained_intron	128.305045632483	163.889959264269	118.428291223666	121.625020844316	193.684553195128	253.463620778886	0.595158772800519	-0.748653501802055	0.00067602383201198	0.0418296872433483	down	no
ENSMUSG00000004789	Dlst	ENSMUST00000053811;ENSMUST00000223332;ENSMUST00000223413;ENSMUST00000223438;ENSMUST00000221288;ENSMUST00000221357;ENSMUST00000221842;ENSMUST00000223409;ENSMUST00000220559;ENSMUST00000220633;ENSMUST00000222998;ENSMUST00000223415;ENSMUST00000222472	GO:0004149(dihydrolipoyllysine-residue succinyltransferase activity);GO:0005515(protein binding);GO:0005634(nucleus);GO:0005739(mitochondrion);GO:0005759(mitochondrial matrix);GO:0005886(plasma membrane);GO:0006099(tricarboxylic acid cycle);GO:0006103(2-oxoglutarate metabolic process);GO:0006104(succinyl-CoA metabolic process);GO:0006734(NADH metabolic process);GO:0016740(transferase activity);GO…	00020(Citrate cycle (TCA cycle));00310(Lysine degradation);00380(Tryptophan metabolism);00380(Tryptophan metabolism)	K00658	EC:2.3.1.61	dihydrolipoamide S-succinyltransferase (E2 component of 2-oxo-glutarate complex) [Source:MGI Symbol;Acc:MGI:1926170]	protein_coding;nonsense_mediated_decay;processed_transcript;retained_intron	10.1120592875824	13.8032106589601	13.647518323151	12.6574459079402	39.6557992009624	13.4818389600377	0.47254861069919	-1.08146534903005	0.000677167499857429	0.0418296872433483	down	yes
ENSMUSG00000110899	Gm48840	ENSMUST00000214803	NA	NA	NA	NA	predicted gene, 48840 [Source:MGI Symbol;Acc:MGI:6098571]	TEC	0.011484	0.071431	0.071315	0.0001	0.248102	0.402216	0.118657333796696	-3.07512682364207	0.000684399221008166	0.042094958095571	down	yes
ENSMUSG00000038235	F11r	ENSMUST00000043839;ENSMUST00000155913;ENSMUST00000144497	GO:0001817(regulation of cytokine production);GO:0005178(integrin binding);GO:0005886(plasma membrane);GO:0005911(cell-cell junction);GO:0005923(bicellular tight junction);GO:0007155(cell adhesion);GO:0007159(leukocyte cell-cell adhesion);GO:0008360(regulation of cell shape);GO:0009314(response to radiation);GO:0016020(membrane);GO:0016021(integral component of membrane);GO:0030054(cell junction)…	04514(Cell adhesion molecules (CAMs));04530(Tight junction);04670(Leukocyte transendothelial migration);04670(Leukocyte transendothelial migration)	K06089	NA	F11 receptor [Source:MGI Symbol;Acc:MGI:1321398]	protein_coding;retained_intron	8.66579310627112	5.97252099812242	5.33066134359745	5.62494158017274	11.8374178242584	12.5272949012392	0.525225093283775	-0.928992250455398	0.000703366332092381	0.0430766790821193	down	no
ENSMUSG00000049957	Ccdc137	ENSMUST00000058370;ENSMUST00000145702;ENSMUST00000148849;ENSMUST00000175970;ENSMUST00000140308;ENSMUST00000176717;ENSMUST00000176120;ENSMUST00000150400	GO:0001650(fibrillar center);GO:0005694(chromosome);GO:0005730(nucleolus);GO:0008150(biological_process);GO:0008150(biological_process)	NA	NA	NA	coiled-coil domain containing 137 [Source:MGI Symbol;Acc:MGI:1914541]	protein_coding;retained_intron;processed_transcript	7.44056882408625	13.7229648493295	13.9733283839074	8.80969733000263	4.92755663134368	4.87288759453063	2.24206976614906	1.16483117096728	0.000712067704263933	0.0434240096587507	up	yes
ENSMUSG00000029661	Col1a2	ENSMUST00000031668;ENSMUST00000203346;ENSMUST00000132029;ENSMUST00000155687;ENSMUST00000124686;ENSMUST00000148864;ENSMUST00000141483;ENSMUST00000138511	GO:0001501(skeletal system development);GO:0001568(blood vessel development);GO:0002020(protease binding);GO:0005201(extracellular matrix structural constituent);GO:0005515(protein binding);GO:0005576(extracellular region);GO:0005581(collagen trimer);GO:0005584(collagen type I trimer);GO:0005615(extracellular space);GO:0005783(endoplasmic reticulum);GO:0007179(transforming growth factor beta rece…	04151(PI3K-Akt signaling pathway);04510(Focal adhesion);04512(ECM-receptor interaction);04611(Platelet activation);04926(Relaxin signaling pathway);04933(AGE-RAGE signaling pathway in diabetic complications);04974(Protein digestion and absorption);05146(Amoebiasis);05165(Human papillomavirus infection);05205(Proteoglycans in cancer);05205(Proteoglycans in cancer)	K06236	NA	collagen, type I, alpha 2 [Source:MGI Symbol;Acc:MGI:88468]	protein_coding;retained_intron	14.7981691112989	47.1255151102527	11.4413123303557	25.0843403284243	8.34857449203284	7.49716855182681	3.10649164913985	1.63528617603695	0.000728365351737187	0.0441632799759235	up	yes
ENSMUSG00000031130	Brs3	ENSMUST00000033464	GO:0004930(G protein-coupled receptor activity);GO:0004946(bombesin receptor activity);GO:0005886(plasma membrane);GO:0005887(integral component of plasma membrane);GO:0007165(signal transduction);GO:0007186(G protein-coupled receptor signaling pathway);GO:0008528(G protein-coupled peptide receptor activity);GO:0016020(membrane);GO:0016021(integral component of membrane);GO:0031989(bombesin recep…	04080(Neuroactive ligand-receptor interaction)	K04170	NA	bombesin-like receptor 3 [Source:MGI Symbol;Acc:MGI:1100501]	protein_coding	17.170153	12.934058	10.772996	11.61069	6.21752	6.604471	2.04679199197691	1.03336449396294	0.000731442452240808	0.0441632799759235	up	yes
ENSMUSG00000034040	Galnt17	ENSMUST00000086023;ENSMUST00000162966;ENSMUST00000161228;ENSMUST00000160807;ENSMUST00000160609	GO:0000139(Golgi membrane);GO:0003674(molecular_function);GO:0004653(polypeptide N-acetylgalactosaminyltransferase activity);GO:0005794(Golgi apparatus);GO:0006486(protein glycosylation);GO:0008150(biological_process);GO:0016020(membrane);GO:0016021(integral component of membrane);GO:0016740(transferase activity);GO:0016757(transferase activity, transferring glycosyl groups);GO:0030246(carbohydra…	NA	NA	NA	polypeptide N-acetylgalactosaminyltransferase 17 [Source:MGI Symbol;Acc:MGI:2137594]	protein_coding;processed_transcript;retained_intron	0.0427897809311225	0.143554336734694	0.0813229591836735	0.144179043367347	0.00552160767431973	0.0167978571428571	9.22616477568684	3.20573105860164	0.000736958985133833	0.0441632799759235	up	yes
ENSMUSG00000027188	Pamr1	ENSMUST00000028612;ENSMUST00000143071;ENSMUST00000144333;ENSMUST00000139090	GO:0004252(serine-type endopeptidase activity);GO:0005509(calcium ion binding);GO:0005576(extracellular region);GO:0005615(extracellular space);GO:0006508(proteolysis);GO:0006508(proteolysis)	NA	NA	NA	peptidase domain containing associated with muscle regeneration 1 [Source:MGI Symbol;Acc:MGI:2445082]	protein_coding;retained_intron;processed_transcript	0.0704129037380086	0.36690447734039	0.075662823685081	0.531726144227588	0.0166657704267284	0.0249347059212703	12.5564229151108	3.65035362140631	0.000739328803564975	0.0441632799759235	up	yes
ENSMUSG00000042331	Specc1	ENSMUST00000201364;ENSMUST00000202179;ENSMUST00000092415;ENSMUST00000202178;ENSMUST00000201866;ENSMUST00000202744;ENSMUST00000201723;ENSMUST00000201015;ENSMUST00000201671;ENSMUST00000202869;ENSMUST00000202389;ENSMUST00000200742;ENSMUST00000049836;ENSMUST00000108709;ENSMUST00000201624;ENSMUST00000136971;ENSMUST00000202905	GO:0001650(fibrillar center);GO:0003674(molecular_function);GO:0005515(protein binding);GO:0005634(nucleus);GO:0005654(nucleoplasm);GO:0005815(microtubule organizing center);GO:0005829(cytosol);GO:0016020(membrane);GO:0030036(actin cytoskeleton organization);GO:0031941(filamentous actin);GO:0043231(intracellular membrane-bounded organelle);GO:0043231(intracellular membrane-bounded organelle)	NA	K23028	NA	sperm antigen with calponin homology and coiled-coil domains 1 [Source:MGI Symbol;Acc:MGI:2442356]	protein_coding;retained_intron;processed_transcript	5.58606069791105	7.07704767641509	5.45993660377359	5.80566440141509	10.3917657212264	9.26059346745283	0.60879991938319	-0.715959927086442	0.000739598576109249	0.0441632799759235	down	no
ENSMUSG00000099041	Gm28035	ENSMUST00000139454	GO:0002329(pre-B cell differentiation);GO:0005225(volume-sensitive anion channel activity);GO:0005253(anion channel activity);GO:0005623(cell);GO:0005886(plasma membrane);GO:0005887(integral component of plasma membrane);GO:0006811(ion transport);GO:0006820(anion transport);GO:0006884(cell volume homeostasis);GO:0006970(response to osmotic stress);GO:0009986(cell surface);GO:0015698(inorganic ani…	NA	NA	NA	predicted gene, 28035 [Source:MGI Symbol;Acc:MGI:5547771]	nonsense_mediated_decay	0.447069	0.142605	0.018834	0.304265	0.129858	4.214374	0.105055738275488	-3.25077312892122	0.000754003050163601	0.04483658801616	down	yes
ENSMUSG00000023078	Cxcl13	ENSMUST00000023840	GO:0002518(lymphocyte chemotaxis across high endothelial venule);GO:0005125(cytokine activity);GO:0005576(extracellular region);GO:0005615(extracellular space);GO:0005623(cell);GO:0006935(chemotaxis);GO:0006952(defense response);GO:0006954(inflammatory response);GO:0006955(immune response);GO:0007165(signal transduction);GO:0007166(cell surface receptor signaling pathway);GO:0007204(positive regu…	04060(Cytokine-cytokine receptor interaction);04062(Chemokine signaling pathway)	K10032	NA	chemokine (C-X-C motif) ligand 13 [Source:MGI Symbol;Acc:MGI:1888499]	protein_coding	0.193565	2.780153	0.612432	10.30881	28.744858	27.080503	0.124450247621328	-3.00635899400428	0.000774375553012027	0.0458577522736172	down	yes
ENSMUSG00000081402	Gm15455	ENSMUST00000117459	NA	NA	NA	NA	predicted gene 15455 [Source:MGI Symbol;Acc:MGI:3705563]	processed_pseudogene	2.427418	3.537786	3.259256	2.92877	0.880954	0.98334	3.25947248663569	1.7046384974334	0.000778457013797057	0.0459097426531919	up	yes
ENSMUSG00000038507	Parp12	ENSMUST00000038398;ENSMUST00000129916	GO:0003950(NAD+ ADP-ribosyltransferase activity);GO:0005575(cellular_component);GO:0005634(nucleus);GO:0016740(transferase activity);GO:0046872(metal ion binding);GO:0070213(protein auto-ADP-ribosylation);GO:0140289(protein mono-ADP-ribosylation);GO:1990404(protein ADP-ribosylase activity);GO:1990404(protein ADP-ribosylase activity)	NA	K15259	EC:2.4.2.30	poly (ADP-ribose) polymerase family, member 12 [Source:MGI Symbol;Acc:MGI:2143990]	protein_coding;retained_intron	7.31595473266583	6.1160792718398	6.76946877221527	13.1106932242804	3.48401793867334	3.42700375294118	2.41007751729535	1.26907954978265	0.000795821493162467	0.0467066442748808	up	yes
ENSMUSG00000027514	Zbp1	ENSMUST00000029018;ENSMUST00000109116;ENSMUST00000146802	GO:0002376(immune system process);GO:0003677(DNA binding);GO:0003692(left-handed Z-DNA binding);GO:0005515(protein binding);GO:0005634(nucleus);GO:0005737(cytoplasm);GO:0005829(cytosol);GO:0016032(viral process);GO:0042802(identical protein binding);GO:0045087(innate immune response);GO:0051607(defense response to virus);GO:0060340(positive regulation of type I interferon-mediated signaling pathw…	04217(Necroptosis);04623(Cytosolic DNA-sensing pathway);04623(Cytosolic DNA-sensing pathway)	K12965	NA	Z-DNA binding protein 1 [Source:MGI Symbol;Acc:MGI:1927449]	protein_coding;retained_intron	0.296572039954661	1.41230119807311	0.42179993397563	1.857265757155	0.111110966279399	0.141459056956645	7.89471940902385	2.98088799130356	0.000798487743168362	0.0467066442748808	up	yes
ENSMUSG00000030966	Trim21	ENSMUST00000033264;ENSMUST00000209679;ENSMUST00000106913;ENSMUST00000209907;ENSMUST00000210261	GO:0000209(protein polyubiquitination);GO:0004842(ubiquitin-protein transferase activity);GO:0005515(protein binding);GO:0005634(nucleus);GO:0005654(nucleoplasm);GO:0005737(cytoplasm);GO:0006513(protein monoubiquitination);GO:0008270(zinc ion binding);GO:0010508(positive regulation of autophagy);GO:0016567(protein ubiquitination);GO:0019005(SCF ubiquitin ligase complex);GO:0031648(protein destabi…	05322(Systemic lupus erythematosus);05322(Systemic lupus erythematosus)	NA	NA	tripartite motif-containing 21 [Source:MGI Symbol;Acc:MGI:106657]	protein_coding;retained_intron	1.82755871620894	1.37550645907377	0.994194950726979	1.94352116155089	0.490777067851373	0.29180121270867	3.92342941281606	1.97211524462651	0.000807849234738466	0.0470621438334836	up	yes
ENSMUSG00000053216	Btn2a2	ENSMUST00000110433;ENSMUST00000110432;ENSMUST00000223877;ENSMUST00000041541	GO:0001817(regulation of cytokine production);GO:0005102(signaling receptor binding);GO:0005515(protein binding);GO:0009897(external side of plasma membrane);GO:0009986(cell surface);GO:0014067(negative regulation of phosphatidylinositol 3-kinase signaling);GO:0016020(membrane);GO:0016021(integral component of membrane);GO:0031324(negative regulation of cellular metabolic process);GO:0045591(posi…	NA	K06712	NA	butyrophilin, subfamily 2, member A2 [Source:MGI Symbol;Acc:MGI:3606486]	protein_coding	0.412599	2.398638	0.0001	0.020684	0.0001	0.0001	7080.0525	12.7895443428812	0.000815600084331721	0.0473213150144044	up	yes
ENSMUSG00000035158	Mitf	ENSMUST00000139462;ENSMUST00000043637;ENSMUST00000203884;ENSMUST00000043628;ENSMUST00000203938;ENSMUST00000113339;ENSMUST00000148233;ENSMUST00000101123	GO:0000122(negative regulation of transcription by RNA polymerase II);GO:0000978(RNA polymerase II proximal promoter sequence-specific DNA binding);GO:0000981(DNA-binding transcription factor activity, RNA polymerase II-specific);GO:0001228(DNA-binding transcription activator activity, RNA polymerase II-specific);GO:0003677(DNA binding);GO:0003682(chromatin binding);GO:0003700(DNA-binding transcr…	04137(Mitophagy - animal);04380(Osteoclast differentiation);04916(Melanogenesis);05200(Pathways in cancer);05202(Transcriptional misregulation in cancer);05218(Melanoma);05218(Melanoma)	K09455	NA	melanogenesis associated transcription factor [Source:MGI Symbol;Acc:MGI:104554]	nonsense_mediated_decay;protein_coding;retained_intron	80.7924844817624	79.0603333586185	61.4630579328599	39.3141801221756	31.057782127663	31.2762420532602	2.09059225134369	1.06391170643853	0.000832062098661691	0.0480817819996802	up	yes
ENSMUSG00000062054	Iah1	ENSMUST00000076813;ENSMUST00000223345;ENSMUST00000221693;ENSMUST00000222344	GO:0006629(lipid metabolic process);GO:0008150(biological_process);GO:0016042(lipid catabolic process);GO:0016787(hydrolase activity);GO:0016788(hydrolase activity, acting on ester bonds);GO:0016788(hydrolase activity, acting on ester bonds)	NA	NA	NA	isoamyl acetate-hydrolyzing esterase 1 homolog [Source:MGI Symbol;Acc:MGI:1914982]	protein_coding	20.4011146164956	18.2216009950589	14.7347521026226	16.2521849049791	26.2828719494489	30.5073770611935	0.612866238763203	-0.706355862293555	0.000848400359197511	0.0488290182636929	down	no
ENSMUSG00000024427	Spry4	ENSMUST00000025295	GO:0005515(protein binding);GO:0005737(cytoplasm);GO:0005829(cytosol);GO:0007275(multicellular organism development);GO:0009966(regulation of signal transduction);GO:0016020(membrane);GO:0040037(negative regulation of fibroblast growth factor receptor signaling pathway);GO:0043407(negative regulation of MAP kinase activity);GO:0046580(negative regulation of Ras protein signal transduction);GO:004…	NA	NA	NA	sprouty RTK signaling antagonist 4 [Source:MGI Symbol;Acc:MGI:1345144]	protein_coding	2.130326	3.406524	2.684823	3.747421	6.136659	6.004742	0.492904154965312	-1.02062095254207	0.000888908302568115	0.0509557795364146	down	yes
ENSMUSG00000086598	Btbd18	ENSMUST00000133437;ENSMUST00000144684	GO:0005515(protein binding);GO:0005634(nucleus);GO:0007141(male meiosis I);GO:0007283(spermatogenesis);GO:0010529(negative regulation of transposition);GO:0030154(cell differentiation);GO:0032968(positive regulation of transcription elongation from RNA polymerase II promoter);GO:1990511(piRNA biosynthetic process);GO:1990511(piRNA biosynthetic process)	NA	NA	NA	BTB (POZ) domain containing 18 [Source:MGI Symbol;Acc:MGI:3650217]	protein_coding;processed_transcript	0.0876762671213413	0.0912312963910202	0.246105335606706	0.0557208991190679	0.551610622335891	0.527674234725774	0.222709414985644	-2.16676554589508	0.000895536291574951	0.051005733736905	down	yes
ENSMUSG00000020642	Rnf144a	ENSMUST00000020971;ENSMUST00000062149;ENSMUST00000220742;ENSMUST00000222082;ENSMUST00000222505;ENSMUST00000221994;ENSMUST00000223137	GO:0000151(ubiquitin ligase complex);GO:0000209(protein polyubiquitination);GO:0004842(ubiquitin-protein transferase activity);GO:0005737(cytoplasm);GO:0005794(Golgi apparatus);GO:0005886(plasma membrane);GO:0006511(ubiquitin-dependent protein catabolic process);GO:0016020(membrane);GO:0016021(integral component of membrane);GO:0016567(protein ubiquitination);GO:0016740(transferase activity);GO:0…	NA	K11975	EC:2.3.2.31	ring finger protein 144A [Source:MGI Symbol;Acc:MGI:1344401]	protein_coding;processed_transcript;retained_intron	6.24323162643052	5.051382226703	7.54651080190736	6.94654628746594	3.2726014606267	3.32328475885559	1.95482988065635	0.967043062257721	0.000896897976533393	0.051005733736905	up	no
ENSMUSG00000058427	Cxcl2	ENSMUST00000075433;ENSMUST00000202317;ENSMUST00000200681;ENSMUST00000200919	GO:0001975(response to amphetamine);GO:0002237(response to molecule of bacterial origin);GO:0005125(cytokine activity);GO:0005576(extracellular region);GO:0005615(extracellular space);GO:0005623(cell);GO:0006935(chemotaxis);GO:0006952(defense response);GO:0006954(inflammatory response);GO:0006955(immune response);GO:0007165(signal transduction);GO:0007204(positive regulation of cytosolic calcium …	04060(Cytokine-cytokine receptor interaction);04062(Chemokine signaling pathway);04064(NF-kappa B signaling pathway);04621(NOD-like receptor signaling pathway);04657(IL-17 signaling pathway);04668(TNF signaling pathway);05132(Salmonella infection);05134(Legionellosis);05167(Kaposi sarcoma-associated herpesvirus infection);05167(Kaposi sarcoma-associated herpesvirus infection)	K05505	NA	chemokine (C-X-C motif) ligand 2 [Source:MGI Symbol;Acc:MGI:1340094]	protein_coding;retained_intron	0.211625917311412	0.488213194874275	0.0292177156673114	0.0237038791102515	1.22983198404255	1.39222193810445	0.143544093545352	-2.80043412615446	0.000914795613339192	0.051817928595905	down	yes
ENSMUSG00000030785	Cox6a2	ENSMUST00000033049	GO:0004129(cytochrome-c oxidase activity);GO:0005739(mitochondrion);GO:0005743(mitochondrial inner membrane);GO:0005751(mitochondrial respiratory chain complex IV);GO:0006123(mitochondrial electron transport, cytochrome c to oxygen);GO:0009060(aerobic respiration);GO:0016020(membrane);GO:0030234(enzyme regulator activity);GO:0050790(regulation of catalytic activity);GO:1902600(proton transmembran…	00190(Oxidative phosphorylation);04260(Cardiac muscle contraction);04714(Thermogenesis);04932(Non-alcoholic fatty liver disease (NAFLD));05010(Alzheimer disease);05012(Parkinson disease);05016(Huntington disease)	K02266	NA	cytochrome c oxidase subunit 6A2 [Source:MGI Symbol;Acc:MGI:104649]	protein_coding	1.480362	2.300176	1.577129	1.962492	4.72144	6.972666	0.312984977218438	-1.67583468313711	0.000930189701916558	0.0524824748746701	down	yes
ENSMUSG00000020932	Gfap	ENSMUST00000067444;ENSMUST00000127909;ENSMUST00000077902	GO:0005178(integrin binding);GO:0005200(structural constituent of cytoskeleton);GO:0005515(protein binding);GO:0005737(cytoplasm);GO:0005856(cytoskeleton);GO:0005882(intermediate filament);GO:0009611(response to wounding);GO:0010625(positive regulation of Schwann cell proliferation);GO:0010977(negative regulation of neuron projection development);GO:0014002(astrocyte development);GO:0016020(membr…	04630(Jak-STAT signaling pathway);04630(Jak-STAT signaling pathway)	K05640	NA	glial fibrillary acidic protein [Source:MGI Symbol;Acc:MGI:95697]	protein_coding;processed_transcript	9.01290390801328	3.04141733333333	2.99964822380275	2.39551199810337	1.03335812612613	1.32136847415837	3.7052032837155	1.88955269728492	0.00093843044273919	0.0527397908819425	up	yes
ENSMUSG00000023951	Vegfa	ENSMUST00000143985;ENSMUST00000024747;ENSMUST00000142351;ENSMUST00000150327;ENSMUST00000133605;ENSMUST00000071648;ENSMUST00000167860;ENSMUST00000113520;ENSMUST00000142321;ENSMUST00000214739;ENSMUST00000146149;ENSMUST00000113519;ENSMUST00000217017	GO:0000122(negative regulation of transcription by RNA polymerase II);GO:0001525(angiogenesis);GO:0001541(ovarian follicle development);GO:0001568(blood vessel development);GO:0001666(response to hypoxia);GO:0001701(in utero embryonic development);GO:0001822(kidney development);GO:0001934(positive regulation of protein phosphorylation);GO:0001938(positive regulation of endothelial cell proliferat…	01521(EGFR tyrosine kinase inhibitor resistance);04010(MAPK signaling pathway);04014(Ras signaling pathway);04015(Rap1 signaling pathway);04066(HIF-1 signaling pathway);04151(PI3K-Akt signaling pathway);04370(VEGF signaling pathway);04510(Focal adhesion);04926(Relaxin signaling pathway);04933(AGE-RAGE signaling pathway in diabetic complications);05163(Human cytomegalovirus infection);05165(Human …	K05448	NA	vascular endothelial growth factor A [Source:MGI Symbol;Acc:MGI:103178]	retained_intron;protein_coding	29.6295397607935	43.8457763890315	28.4656642156359	20.9791224564761	46.5598447878646	64.991855211902	0.550955757833337	-0.859991620949533	0.000954312535369749	0.0534142832948102	down	no
ENSMUSG00000004035	Gstm7	ENSMUST00000004137;ENSMUST00000106688;ENSMUST00000133947;ENSMUST00000106687;ENSMUST00000124215	GO:0004364(glutathione transferase activity);GO:0004602(glutathione peroxidase activity);GO:0005102(signaling receptor binding);GO:0005515(protein binding);GO:0005623(cell);GO:0005737(cytoplasm);GO:0005829(cytosol);GO:0006749(glutathione metabolic process);GO:0010880(regulation of release of sequestered calcium ion into cytosol by sarcoplasmic reticulum);GO:0016529(sarcoplasmic reticulum);GO:0016…	00480(Glutathione metabolism);00980(Metabolism of xenobiotics by cytochrome P450);00982(Drug metabolism - cytochrome P450);00983(Drug metabolism - other enzymes);01524(Platinum drug resistance);05200(Pathways in cancer);05204(Chemical carcinogenesis);05225(Hepatocellular carcinoma);05418(Fluid shear stress and atherosclerosis);05418(Fluid shear stress and atherosclerosis)	K00799	EC:2.5.1.18	glutathione S-transferase, mu 7 [Source:MGI Symbol;Acc:MGI:1915562]	protein_coding	2.67138620424735	2.31500501374141	2.5360502660837	4.48267939975016	0.933125960649594	0.55813647470331	4.02515365478969	2.00904385720786	0.000957886456406825	0.0534142832948102	up	yes
ENSMUSG00000031903	Pla2g15	ENSMUST00000034377;ENSMUST00000212963;ENSMUST00000212116;ENSMUST00000212059	GO:0005576(extracellular region);GO:0005615(extracellular space);GO:0005654(nucleoplasm);GO:0005739(mitochondrion);GO:0005764(lysosome);GO:0006629(lipid metabolic process);GO:0006631(fatty acid metabolic process);GO:0006650(glycerophospholipid metabolic process);GO:0006672(ceramide metabolic process);GO:0008374(O-acyltransferase activity);GO:0016020(membrane);GO:0016740(transferase activity);GO:0…	00564(Glycerophospholipid metabolism);04142(Lysosome);04142(Lysosome)	K06129	EC:3.1.1.5	phospholipase A2, group XV [Source:MGI Symbol;Acc:MGI:2178076]	protein_coding;retained_intron;processed_transcript	5.23544053534683	5.59327864122137	5.37844868801859	5.65605117822768	2.39568798904746	2.11726019415865	2.42227676402018	1.27636371361513	0.00098533687177752	0.0547320260055955	up	yes
ENSMUSG00000048458	Inka2	ENSMUST00000066610;ENSMUST00000098273	GO:0005634(nucleus);GO:0005654(nucleoplasm);GO:0019901(protein kinase binding);GO:0030291(protein serine/threonine kinase inhibitor activity);GO:0071901(negative regulation of protein serine/threonine kinase activity);GO:0071901(negative regulation of protein serine/threonine kinase activity)	NA	NA	NA	inka box actin regulator 2 [Source:MGI Symbol;Acc:MGI:1923497]	protein_coding	5.11168411901276	0.737228105835599	1.36629716377327	1.57181637000627	0.338942984940389	0.462553425015687	5.48163762774025	2.45460695969566	0.00101838202172273	0.0563408336768428	up	yes
ENSMUSG00000044646	Zbtb7c	ENSMUST00000058997;ENSMUST00000167921;ENSMUST00000236462	GO:0003676(nucleic acid binding);GO:0005515(protein binding);GO:0005634(nucleus);GO:0008285(negative regulation of cell population proliferation);GO:0045600(positive regulation of fat cell differentiation);GO:0045944(positive regulation of transcription by RNA polymerase II);GO:0046872(metal ion binding);GO:1903025(regulation of RNA polymerase II regulatory region sequence-specific DNA binding);G…	NA	K10494	NA	zinc finger and BTB domain containing 7C [Source:MGI Symbol;Acc:MGI:2443302]	protein_coding;nonsense_mediated_decay	0.0424175705832629	0.10911157227388	0.0372175486052409	0.0720737345731192	0.359931956043956	0.209602818258664	0.228976734875294	-2.12672707379281	0.00102469508209207	0.0563408336768428	down	yes
ENSMUSG00000036693	Nop14	ENSMUST00000041364;ENSMUST00000152393;ENSMUST00000201897	GO:0005634(nucleus);GO:0005654(nucleoplasm);GO:0005730(nucleolus);GO:0006364(rRNA processing);GO:0019899(enzyme binding);GO:0030490(maturation of SSU-rRNA);GO:0030515(snoRNA binding);GO:0030692(Noc4p-Nop14p complex);GO:0032040(small-subunit processome);GO:0042254(ribosome biogenesis);GO:0042274(ribosomal small subunit biogenesis);GO:0042274(ribosomal small subunit biogenesis)	NA	K14766	NA	NOP14 nucleolar protein [Source:MGI Symbol;Acc:MGI:1922666]	protein_coding;retained_intron	21.4630891575092	23.6153884278388	19.5173456380952	19.1810390710623	29.6524696772894	36.9855802725275	0.628596292640581	-0.66979433150797	0.00102609431230591	0.0563408336768428	down	no
ENSMUSG00000047222	Rnase2a	ENSMUST00000061936	GO:0003676(nucleic acid binding);GO:0004518(nuclease activity);GO:0004519(endonuclease activity);GO:0004540(ribonuclease activity);GO:0016787(hydrolase activity);GO:0090305(nucleic acid phosphodiester bond hydrolysis);GO:0090501(RNA phosphodiester bond hydrolysis)	NA	NA	NA	ribonuclease, RNase A family, 2A (liver, eosinophil-derived neurotoxin) [Source:MGI Symbol;Acc:MGI:1890465]	protein_coding	0.0001	0.371222	0.190749	0.0001	1.485953	1.336594	0.0995857642051665	-3.32791666614088	0.00103610551192215	0.0566603289625907	down	yes
ENSMUSG00000026020	Nop58	ENSMUST00000191142;ENSMUST00000027174;ENSMUST00000185368;ENSMUST00000191088;ENSMUST00000189289;ENSMUST00000185772;ENSMUST00000187491;ENSMUST00000188390;ENSMUST00000190265;ENSMUST00000189919;ENSMUST00000189327;ENSMUST00000190231;ENSMUST00000187837;ENSMUST00000190759;ENSMUST00000186044	GO:0001094(TFIID-class transcription factor complex binding);GO:0001650(fibrillar center);GO:0005634(nucleus);GO:0005654(nucleoplasm);GO:0005730(nucleolus);GO:0005732(small nucleolar ribonucleoprotein complex);GO:0005829(cytosol);GO:0015030(Cajal body);GO:0030515(snoRNA binding);GO:0031428(box C/D snoRNP complex);GO:0032040(small-subunit processome);GO:0042254(ribosome biogenesis);GO:0048254(snoR…	03008(Ribosome biogenesis in eukaryotes);03008(Ribosome biogenesis in eukaryotes)	K14565	NA	NOP58 ribonucleoprotein [Source:MGI Symbol;Acc:MGI:1933184]	protein_coding;retained_intron;processed_transcript;nonsense_mediated_decay	6.18383324326083	8.09476888520171	5.22974411266035	5.42036956674103	8.95087306832125	11.6976852819297	0.603643009478213	-0.728232493545025	0.00103982042545261	0.0566603289625907	down	no
ENSMUSG00000079494	Nat8f5	ENSMUST00000032074	GO:0001702(gastrulation with mouth forming second);GO:0005783(endoplasmic reticulum);GO:0005794(Golgi apparatus);GO:0007162(negative regulation of cell adhesion);GO:0007275(multicellular organism development);GO:0007368(determination of left/right symmetry);GO:0007369(gastrulation);GO:0007507(heart development);GO:0008080(N-acetyltransferase activity);GO:0016020(membrane);GO:0016021(integral comp…	NA	NA	NA	N-acetyltransferase 8 (GCN5-related) family member 5 [Source:MGI Symbol;Acc:MGI:1916299]	protein_coding	2.408455	2.934766	1.985057	1.325215	5.668642	6.853446	0.345529156159899	-1.53312064281922	0.00104399266572554	0.0566721927746694	down	yes
ENSMUSG00000054072	Iigp1	ENSMUST00000235989;ENSMUST00000237794;ENSMUST00000066912;ENSMUST00000237185;ENSMUST00000032473	GO:0000166(nucleotide binding);GO:0002376(immune system process);GO:0003924(GTPase activity);GO:0005515(protein binding);GO:0005525(GTP binding);GO:0005634(nucleus);GO:0005737(cytoplasm);GO:0005783(endoplasmic reticulum);GO:0005789(endoplasmic reticulum membrane);GO:0005794(Golgi apparatus);GO:0006952(defense response);GO:0009617(response to bacterium);GO:0010506(regulation of autophagy);GO:00160…	NA	NA	NA	interferon inducible GTPase 1 [Source:MGI Symbol;Acc:MGI:1926259]	processed_transcript;protein_coding	0.192088621672677	0.326987861411643	0.128136800789971	1.4121359580972	0.0343867417138932	0.0545823934398077	11.5733913700173	3.53273977659948	0.00104956383213853	0.0567596199184048	up	yes
ENSMUSG00000018387	Shroom1	ENSMUST00000093114;ENSMUST00000109013;ENSMUST00000155297;ENSMUST00000109010;ENSMUST00000018531;ENSMUST00000146001	GO:0000902(cell morphogenesis);GO:0003779(actin binding);GO:0005737(cytoplasm);GO:0005856(cytoskeleton);GO:0005874(microtubule);GO:0005912(adherens junction);GO:0007015(actin filament organization);GO:0016324(apical plasma membrane);GO:0030036(actin cytoskeleton organization);GO:0030864(cortical actin cytoskeleton);GO:0043296(apical junction complex);GO:0045159(myosin II binding);GO:0051015(actin…	NA	K18625	NA	shroom family member 1 [Source:MGI Symbol;Acc:MGI:1919024]	protein_coding;processed_transcript;retained_intron	1.47511741347826	0.933195190869565	1.20530323956522	0.52330443	0.230692452391304	0.263696856956522	4.18386906400774	2.06483770252593	0.0010680881951405	0.057544255355483	up	yes
ENSMUSG00000096768	Gm47283	ENSMUST00000238758;ENSMUST00000238471;ENSMUST00000179483;ENSMUST00000179077;ENSMUST00000177591;ENSMUST00000238238;ENSMUST00000177671	NA	NA	NA	NA	predicted gene, 47283 [Source:MGI Symbol;Acc:MGI:6096131]	lncRNA	4.78602506554099	5.54492284625639	3.84265643234837	2.40151014019107	7.9355597856032	8.28928002377249	0.510794395478676	-0.96918539925056	0.00107300465232482	0.057592620496131	down	no
ENSMUSG00000033355	Rtp4	ENSMUST00000038423;ENSMUST00000211569;ENSMUST00000210901;ENSMUST00000211349;ENSMUST00000209422	GO:0001580(detection of chemical stimulus involved in sensory perception of bitter taste);GO:0005515(protein binding);GO:0005737(cytoplasm);GO:0006612(protein targeting to membrane);GO:0016020(membrane);GO:0016021(integral component of membrane);GO:0031849(olfactory receptor binding);GO:0051205(protein insertion into membrane);GO:0051607(defense response to virus);GO:0051607(defense response to v…	NA	NA	NA	receptor transporter protein 4 [Source:MGI Symbol;Acc:MGI:1915025]	protein_coding	1.12235727545753	0.888391139371187	0.86189475363679	3.10188031909901	0.170032898639137	0.319386800563116	6.10368105054098	2.6096795757332	0.00108169667202786	0.0578400155531961	up	yes
ENSMUSG00000000386	Mx1	ENSMUST00000023655;ENSMUST00000232193;ENSMUST00000113768;ENSMUST00000155233;ENSMUST00000231995;ENSMUST00000238205;ENSMUST00000232282;ENSMUST00000238262;ENSMUST00000231461;ENSMUST00000135184;ENSMUST00000231455;ENSMUST00000142883	GO:0000166(nucleotide binding);GO:0003924(GTPase activity);GO:0005525(GTP binding);GO:0005525(GTP binding)	NA	NA	NA	MX dynamin-like GTPase 1 [Source:MGI Symbol;Acc:MGI:97243]	protein_coding;polymorphic_pseudogene;processed_transcript;retained_intron	0.32443528005284	0.690742222457067	0.230955010568032	0.460257637252312	0.0893763519154557	0.0600106393659181	5.71130771057644	2.51382111538807	0.00108568586866302	0.0578400155531961	up	yes
ENSMUSG00000068196	Col8a1	ENSMUST00000089332;ENSMUST00000232382	GO:0001525(angiogenesis);GO:0005201(extracellular matrix structural constituent);GO:0005515(protein binding);GO:0005576(extracellular region);GO:0005581(collagen trimer);GO:0005604(basement membrane);GO:0005615(extracellular space);GO:0007155(cell adhesion);GO:0010811(positive regulation of cell-substrate adhesion);GO:0030020(extracellular matrix structural constituent conferring tensile strength…	NA	NA	NA	collagen, type VIII, alpha 1 [Source:MGI Symbol;Acc:MGI:88463]	protein_coding;retained_intron	0.855397589174007	0.693081296438146	0.480026327333078	0.278203734456785	0.110506392442232	0.155148375845781	4.34155381864098	2.11821146784399	0.00112993061207629	0.059974205932094	up	yes
ENSMUSG00000027201	Myef2	ENSMUST00000129945;ENSMUST00000110501;ENSMUST00000147105;ENSMUST00000149911;ENSMUST00000142718;ENSMUST00000152367;ENSMUST00000137091;ENSMUST00000067780;ENSMUST00000089825	GO:0000122(negative regulation of transcription by RNA polymerase II);GO:0000978(RNA polymerase II proximal promoter sequence-specific DNA binding);GO:0000981(DNA-binding transcription factor activity, RNA polymerase II-specific);GO:0001227(DNA-binding transcription repressor activity, RNA polymerase II-specific);GO:0003676(nucleic acid binding);GO:0003677(DNA binding);GO:0003697(single-stranded …	NA	NA	NA	myelin basic protein expression factor 2, repressor [Source:MGI Symbol;Acc:MGI:104592]	processed_transcript;nonsense_mediated_decay;protein_coding;retained_intron	8.70575523281671	7.49482926263477	5.76506202055256	5.28367520872642	9.68532395333558	13.7130658522574	0.582290532620689	-0.780188932498312	0.00114309676215444	0.0604491501787281	down	no
ENSMUSG00000093930	Hmgcs1	ENSMUST00000224188;ENSMUST00000226092;ENSMUST00000179869;ENSMUST00000225543	GO:0001889(liver development);GO:0003824(catalytic activity);GO:0004421(hydroxymethylglutaryl-CoA synthase activity);GO:0005737(cytoplasm);GO:0005829(cytosol);GO:0006084(acetyl-CoA metabolic process);GO:0006629(lipid metabolic process);GO:0006694(steroid biosynthetic process);GO:0006695(cholesterol biosynthetic process);GO:0007420(brain development);GO:0008144(drug binding);GO:0008202(steroid met…	00072(Synthesis and degradation of ketone bodies);00280(Valine, leucine and isoleucine degradation);00650(Butanoate metabolism);00900(Terpenoid backbone biosynthesis);00900(Terpenoid backbone biosynthesis)	K01641	EC:2.3.3.10	3-hydroxy-3-methylglutaryl-Coenzyme A synthase 1 [Source:MGI Symbol;Acc:MGI:107592]	protein_coding;retained_intron	20.1993334094471	21.9036806393121	16.7429189899869	16.0260900535481	11.0556246710927	9.94462447061384	1.78264606736494	0.834020293796411	0.00117818581654341	0.0620285050084746	up	no
ENSMUSG00000031558	Slit2	ENSMUST00000173671;ENSMUST00000173107;ENSMUST00000172484;ENSMUST00000173303;ENSMUST00000172998;ENSMUST00000173646;ENSMUST00000174313;ENSMUST00000174421;ENSMUST00000174487;ENSMUST00000033967;ENSMUST00000197737;ENSMUST00000172493;ENSMUST00000196024;ENSMUST00000172824;ENSMUST00000172561;ENSMUST00000197400;ENSMUST00000173774;ENSMUST00000174061;ENSMUST00000173926;ENSMUST00000199024;ENSMUST00000174658;…	GO:0001656(metanephros development);GO:0001657(ureteric bud development);GO:0001701(in utero embryonic development);GO:0001933(negative regulation of protein phosphorylation);GO:0002042(cell migration involved in sprouting angiogenesis);GO:0002689(negative regulation of leukocyte chemotaxis);GO:0003180(aortic valve morphogenesis);GO:0003184(pulmonary valve morphogenesis);GO:0005095(GTPase inhibit…	04360(Axon guidance);04360(Axon guidance)	K06839	NA	slit guidance ligand 2 [Source:MGI Symbol;Acc:MGI:1315205]	retained_intron;protein_coding;processed_transcript;nonsense_mediated_decay	0.565066156961428	1.13340341540518	1.16091227826053	0.242796929540361	1.86016083010262	2.15950538819644	0.385875171182771	-1.37379387703535	0.00118416566362067	0.0620285050084746	down	yes
ENSMUSG00000020641	Rsad2	ENSMUST00000020970;ENSMUST00000142732;ENSMUST00000137792	GO:0001503(ossification);GO:0001650(fibrillar center);GO:0002376(immune system process);GO:0003674(molecular_function);GO:0003824(catalytic activity);GO:0005515(protein binding);GO:0005739(mitochondrion);GO:0005741(mitochondrial outer membrane);GO:0005743(mitochondrial inner membrane);GO:0005783(endoplasmic reticulum);GO:0005789(endoplasmic reticulum membrane);GO:0005811(lipid droplet);GO:0009615…	05160(Hepatitis C);05164(Influenza A);05164(Influenza A)	K15045	NA	radical S-adenosyl methionine domain containing 2 [Source:MGI Symbol;Acc:MGI:1929628]	protein_coding;processed_transcript;nonsense_mediated_decay	4.7536023432526	2.81207909158016	2.61158136286044	4.45001374394464	1.40428059192618	1.31262870634371	2.69189636749236	1.42862287020724	0.00118676596233555	0.0620285050084746	up	yes
ENSMUSG00000024672	Ms4a7	ENSMUST00000067532;ENSMUST00000056035;ENSMUST00000025574;ENSMUST00000162785;ENSMUST00000159269	GO:0003674(molecular_function);GO:0005575(cellular_component);GO:0008150(biological_process);GO:0016020(membrane);GO:0016021(integral component of membrane);GO:0016021(integral component of membrane)	NA	K22191	NA	membrane-spanning 4-domains, subfamily A, member 7 [Source:MGI Symbol;Acc:MGI:1918846]	protein_coding;retained_intron	0.241348548394341	0.787067600718617	0.363798152481473	0.636540516056591	0.0922908917583652	0.0897523099034359	5.57217956817754	2.47824175075053	0.00119027554792621	0.0620285050084746	up	yes
ENSMUSG00000105211	Gm47302	ENSMUST00000198698	NA	NA	NA	NA	predicted gene, 47302 [Source:MGI Symbol;Acc:MGI:6096169]	miRNA	21.147196	90.855026	18.099468	41.147568	9.19638	6.470715	5.46525242873679	2.45028813254426	0.00120972322849074	0.0628135637228288	up	yes
ENSMUSG00000002325	Irf9	ENSMUST00000134863;ENSMUST00000145680;ENSMUST00000130697;ENSMUST00000226275;ENSMUST00000126269;ENSMUST00000136109;ENSMUST00000138037	GO:0000978(RNA polymerase II proximal promoter sequence-specific DNA binding);GO:0000981(DNA-binding transcription factor activity, RNA polymerase II-specific);GO:0002376(immune system process);GO:0003677(DNA binding);GO:0003700(DNA-binding transcription factor activity);GO:0005515(protein binding);GO:0005634(nucleus);GO:0005829(cytosol);GO:0006355(regulation of transcription, DNA-templated);GO:0…	04217(Necroptosis);04380(Osteoclast differentiation);04621(NOD-like receptor signaling pathway);04625(C-type lectin receptor signaling pathway);04630(Jak-STAT signaling pathway);05160(Hepatitis C);05162(Measles);05164(Influenza A);05165(Human papillomavirus infection);05167(Kaposi sarcoma-associated herpesvirus infection);05168(Herpes simplex virus 1 infection);05169(Epstein-Barr virus infection)…	K04693	NA	interferon regulatory factor 9 [Source:MGI Symbol;Acc:MGI:107587]	protein_coding;retained_intron	3.37437764964723	2.84519959209061	2.42010177051615	7.15298485815076	1.30685863015225	1.33952837783141	2.98381601458162	1.57715858015279	0.00121430009277705	0.062823590720534	up	yes
ENSMUSG00000022548	Apod	ENSMUST00000130560;ENSMUST00000023207;ENSMUST00000115230;ENSMUST00000155682;ENSMUST00000156456;ENSMUST00000145837	GO:0000302(response to reactive oxygen species);GO:0005576(extracellular region);GO:0005615(extracellular space);GO:0005737(cytoplasm);GO:0005783(endoplasmic reticulum);GO:0006006(glucose metabolic process);GO:0006629(lipid metabolic process);GO:0006869(lipid transport);GO:0007420(brain development);GO:0007568(aging);GO:0008289(lipid binding);GO:0010642(negative regulation of platelet-derived gro…	NA	K03098	NA	apolipoprotein D [Source:MGI Symbol;Acc:MGI:88056]	protein_coding;retained_intron	1.69269810942957	5.07154754171517	3.9494975355064	8.88584942956927	0.806877570430733	1.46714380054327	4.30945655709154	2.10750595009826	0.00123221928149656	0.0635213472054934	up	yes
ENSMUSG00000000787	Ddx3x	ENSMUST00000000804;ENSMUST00000123096;ENSMUST00000149639;ENSMUST00000153611;ENSMUST00000153851	GO:0000166(nucleotide binding);GO:0002376(immune system process);GO:0003676(nucleic acid binding);GO:0003677(DNA binding);GO:0003678(DNA helicase activity);GO:0003723(RNA binding);GO:0003724(RNA helicase activity);GO:0003924(GTPase activity);GO:0004386(helicase activity);GO:0005515(protein binding);GO:0005524(ATP binding);GO:0005634(nucleus);GO:0005654(nucleoplasm);GO:0005737(cytoplasm);GO:000573…	04622(RIG-I-like receptor signaling pathway);05161(Hepatitis B);05203(Viral carcinogenesis);05203(Viral carcinogenesis)	K11594	EC:3.6.4.13	DEAD/H (Asp-Glu-Ala-Asp/His) box polypeptide 3, X-linked [Source:MGI Symbol;Acc:MGI:103064]	protein_coding;retained_intron;processed_transcript	40.6678748499147	52.0147997365928	31.2898747288232	33.2646514945992	62.9143689948834	68.1166404493083	0.599999959845001	-0.736965690718573	0.001248256143042	0.0641174150033508	down	no
ENSMUSG00000028681	Ptch2	ENSMUST00000030443;ENSMUST00000137209;ENSMUST00000156989;ENSMUST00000135133;ENSMUST00000123226;ENSMUST00000144620	GO:0001558(regulation of cell growth);GO:0001709(cell fate determination);GO:0005119(smoothened binding);GO:0005886(plasma membrane);GO:0007224(smoothened signaling pathway);GO:0008158(hedgehog receptor activity);GO:0008544(epidermis development);GO:0009957(epidermal cell fate specification);GO:0016020(membrane);GO:0016021(integral component of membrane);GO:0042633(hair cycle);GO:0043588(skin dev…	04340(Hedgehog signaling pathway);05200(Pathways in cancer);05217(Basal cell carcinoma);05217(Basal cell carcinoma)	K11101	NA	patched 2 [Source:MGI Symbol;Acc:MGI:1095405]	protein_coding;nonsense_mediated_decay;retained_intron	0.185320958486776	0.190539979243388	0.0951482276531637	0.116140604285236	0.0254840043521928	0.0208221071309006	6.3398734083182	2.66445403358	0.00127504468744694	0.0650628790534091	up	yes
ENSMUSG00000025880	Smad7	ENSMUST00000026999;ENSMUST00000172718;ENSMUST00000174411;ENSMUST00000174843;ENSMUST00000168918	GO:0000122(negative regulation of transcription by RNA polymerase II);GO:0001650(fibrillar center);GO:0001657(ureteric bud development);GO:0002725(negative regulation of T cell cytokine production);GO:0003677(DNA binding);GO:0003700(DNA-binding transcription factor activity);GO:0005515(protein binding);GO:0005518(collagen binding);GO:0005634(nucleus);GO:0005654(nucleoplasm);GO:0005667(transcripti…	04350(TGF-beta signaling pathway);04390(Hippo signaling pathway);04390(Hippo signaling pathway)	K19631	NA	SMAD family member 7 [Source:MGI Symbol;Acc:MGI:1100518]	protein_coding;processed_transcript	1.11775122229595	1.20920828268082	0.82947496084937	0.631571331121433	2.14470436916611	2.61391950630391	0.398014835389089	-1.32910588888381	0.00127574272653743	0.0650628790534091	down	yes
ENSMUSG00000034459	Ifit1	ENSMUST00000102824	GO:0002376(immune system process);GO:0003723(RNA binding);GO:0005515(protein binding);GO:0005737(cytoplasm);GO:0005829(cytosol);GO:0009615(response to virus);GO:0009617(response to bacterium);GO:0035457(cellular response to interferon-alpha);GO:0035458(cellular response to interferon-beta);GO:0045087(innate immune response);GO:0051607(defense response to virus)	05160(Hepatitis C)	K14217	NA	interferon-induced protein with tetratricopeptide repeats 1 [Source:MGI Symbol;Acc:MGI:99450]	protein_coding	0.588878	1.465911	0.552329	1.444178	0.127129	0.232601	5.63102326745059	2.49339711213417	0.00128481668965558	0.065293290707284	up	yes
ENSMUSG00000047085	Lrrc4b	ENSMUST00000058667;ENSMUST00000127790;ENSMUST00000156093	GO:0005102(signaling receptor binding);GO:0005515(protein binding);GO:0005886(plasma membrane);GO:0016020(membrane);GO:0016021(integral component of membrane);GO:0030054(cell junction);GO:0042734(presynaptic membrane);GO:0042995(cell projection);GO:0044300(cerebellar mossy fiber);GO:0045202(synapse);GO:0051965(positive regulation of synapse assembly);GO:0098978(glutamatergic synapse);GO:0099061(i…	04514(Cell adhesion molecules (CAMs));04514(Cell adhesion molecules (CAMs))	K16360	NA	leucine rich repeat containing 4B [Source:MGI Symbol;Acc:MGI:3027390]	protein_coding	6.02873004848071	3.20327180607716	4.28679633731649	1.02980556367361	1.08060059474223	0.266578626835097	5.39965415236806	2.43286700567572	0.00130222638868455	0.065695706125628	up	yes
ENSMUSG00000102813	Gm37795	ENSMUST00000194216	NA	NA	NA	NA	predicted gene, 37795 [Source:MGI Symbol;Acc:MGI:5611023]	TEC	2.141996	0.527942	0.777786	0.4233	0.102405	0.167184	7.17949174484122	2.84388171547575	0.00130262193337027	0.065695706125628	up	yes
ENSMUSG00000031596	Slc7a2	ENSMUST00000057784;ENSMUST00000098816;ENSMUST00000118432;ENSMUST00000141505;ENSMUST00000117077	GO:0000064(L-ornithine transmembrane transporter activity);GO:0002537(nitric oxide production involved in inflammatory response);GO:0005886(plasma membrane);GO:0006809(nitric oxide biosynthetic process);GO:0006865(amino acid transport);GO:0015181(arginine transmembrane transporter activity);GO:0015189(L-lysine transmembrane transporter activity);GO:0015809(arginine transport);GO:0016020(membrane)…	NA	K13864	NA	solute carrier family 7 (cationic amino acid transporter, y+ system), member 2 [Source:MGI Symbol;Acc:MGI:99828]	protein_coding	0.14174875862069	0.131455800766284	0.0742959846743295	0.093527632183908	0.40696023316913	0.30407643426382	0.310130402864772	-1.6890531309742	0.0013064877709723	0.065695706125628	down	yes
ENSMUSG00000052837	Junb	ENSMUST00000064922;ENSMUST00000209372	GO:0000122(negative regulation of transcription by RNA polymerase II);GO:0000790(nuclear chromatin);GO:0000977(RNA polymerase II regulatory region sequence-specific DNA binding);GO:0000978(RNA polymerase II proximal promoter sequence-specific DNA binding);GO:0000981(DNA-binding transcription factor activity, RNA polymerase II-specific);GO:0001228(DNA-binding transcription activator activity, RNA …	04380(Osteoclast differentiation);04668(TNF signaling pathway);04668(TNF signaling pathway)	K09028	NA	jun B proto-oncogene [Source:MGI Symbol;Acc:MGI:96647]	protein_coding;processed_transcript	9.95049766232073	15.6908367457627	12.6216603011734	12.2484236349413	20.415741125163	22.8578746153846	0.583628355058723	-0.776878117887802	0.00131443065529908	0.065864006017801	down	no
ENSMUSG00000020893	Per1	ENSMUST00000142392;ENSMUST00000101004;ENSMUST00000021271;ENSMUST00000102605;ENSMUST00000132462;ENSMUST00000166748	GO:0000122(negative regulation of transcription by RNA polymerase II);GO:0000976(transcription regulatory region sequence-specific DNA binding);GO:0000978(RNA polymerase II proximal promoter sequence-specific DNA binding);GO:0001222(transcription corepressor binding);GO:0002028(regulation of sodium ion transport);GO:0005515(protein binding);GO:0005634(nucleus);GO:0005654(nucleoplasm);GO:0005737(c…	04710(Circadian rhythm);04713(Circadian entrainment);04713(Circadian entrainment)	K21944	NA	period circadian clock 1 [Source:MGI Symbol;Acc:MGI:1098283]	nonsense_mediated_decay;protein_coding	12.1596496135677	9.65015367519091	9.748691	20.3381861754573	27.5123001024685	22.2614532473806	0.521325768818811	-0.939742921643853	0.00132000796203657	0.0659130108151431	down	no
ENSMUSG00000054196	Cthrc1	ENSMUST00000067072;ENSMUST00000226433;ENSMUST00000132192;ENSMUST00000144800	GO:0005109(frizzled binding);GO:0005515(protein binding);GO:0005576(extracellular region);GO:0005581(collagen trimer);GO:0005615(extracellular space);GO:0005737(cytoplasm);GO:0016477(cell migration);GO:0017147(Wnt-protein binding);GO:0031012(extracellular matrix);GO:0032092(positive regulation of protein binding);GO:0033690(positive regulation of osteoblast proliferation);GO:0043932(ossification …	NA	NA	NA	collagen triple helix repeat containing 1 [Source:MGI Symbol;Acc:MGI:1915838]	protein_coding;retained_intron	1.21381667294413	5.42079934714375	0.290205026993095	2.90633670182046	0.357201362209667	0.0855516685499059	11.1023042937001	3.47278723525369	0.00133559709071255	0.0664598677326444	up	yes
ENSMUSG00000027669	Gnb4	ENSMUST00000155737;ENSMUST00000144292;ENSMUST00000152901;ENSMUST00000192116;ENSMUST00000108234;ENSMUST00000143588;ENSMUST00000193050;ENSMUST00000184130	GO:0003924(GTPase activity);GO:0005515(protein binding);GO:0005834(heterotrimeric G-protein complex);GO:0007165(signal transduction);GO:0007186(G protein-coupled receptor signaling pathway);GO:0043209(myelin sheath);GO:0044297(cell body);GO:0044877(protein-containing complex binding);GO:0044877(protein-containing complex binding)	04014(Ras signaling pathway);04062(Chemokine signaling pathway);04151(PI3K-Akt signaling pathway);04371(Apelin signaling pathway);04713(Circadian entrainment);04723(Retrograde endocannabinoid signaling);04724(Glutamatergic synapse);04725(Cholinergic synapse);04726(Serotonergic synapse);04727(GABAergic synapse);04728(Dopaminergic synapse);04926(Relaxin signaling pathway);05032(Morphine addiction);…	K04538	NA	guanine nucleotide binding protein (G protein), beta 4 [Source:MGI Symbol;Acc:MGI:104581]	protein_coding;retained_intron;nonsense_mediated_decay	2.49879853458872	2.931602118815	3.46930191671919	2.09417479546171	0.87354505586196	1.6121289505988	2.21144794872726	1.14499128564746	0.00134578154463118	0.0667349318896522	up	yes
ENSMUSG00000029869	Ephb6	ENSMUST00000114732;ENSMUST00000170624;ENSMUST00000167497;ENSMUST00000167082	GO:0000166(nucleotide binding);GO:0001806(type IV hypersensitivity);GO:0002456(T cell mediated immunity);GO:0004672(protein kinase activity);GO:0004714(transmembrane receptor protein tyrosine kinase activity);GO:0005003(ephrin receptor activity);GO:0005515(protein binding);GO:0005524(ATP binding);GO:0005576(extracellular region);GO:0005886(plasma membrane);GO:0005887(integral component of plasma …	04360(Axon guidance);04360(Axon guidance)	K05114	EC:2.7.10.1	Eph receptor B6 [Source:MGI Symbol;Acc:MGI:1096338]	protein_coding;processed_transcript;nonsense_mediated_decay	1.52524820991254	0.87601455393586	1.28105821574344	0.252842693877551	0.208285976676385	0.150076180758017	5.49048440499709	2.45693343845775	0.00135196928987533	0.0668105927351842	up	yes
ENSMUSG00000069515	Lyz1	ENSMUST00000092162	GO:0000137(Golgi cis cisterna);GO:0003796(lysozyme activity);GO:0003824(catalytic activity);GO:0005576(extracellular region);GO:0005615(extracellular space);GO:0005737(cytoplasm);GO:0005788(endoplasmic reticulum lumen);GO:0005795(Golgi stack);GO:0005902(microvillus);GO:0008152(metabolic process);GO:0016787(hydrolase activity);GO:0016798(hydrolase activity, acting on glycosyl bonds);GO:0019835(cyt…	04970(Salivary secretion)	K13915	EC:3.2.1.17	lysozyme 1 [Source:MGI Symbol;Acc:MGI:96902]	protein_coding	1.010825	1.192216	1.479329	0.386473	0.0001	0.179076	11.3543192168594	3.5051693023056	0.00138334247786212	0.0681260517190446	up	yes
ENSMUSG00000018899	Irf1	ENSMUST00000108920;ENSMUST00000140866;ENSMUST00000153054;ENSMUST00000138913;ENSMUST00000108922;ENSMUST00000133291;ENSMUST00000019043;ENSMUST00000128336;ENSMUST00000142221;ENSMUST00000123376	GO:0000790(nuclear chromatin);GO:0000978(RNA polymerase II proximal promoter sequence-specific DNA binding);GO:0000981(DNA-binding transcription factor activity, RNA polymerase II-specific);GO:0001228(DNA-binding transcription activator activity, RNA polymerase II-specific);GO:0002376(immune system process);GO:0002819(regulation of adaptive immune response);GO:0003677(DNA binding);GO:0003700(DNA-…	04625(C-type lectin receptor signaling pathway);04668(TNF signaling pathway);04917(Prolactin signaling pathway);05133(Pertussis);05165(Human papillomavirus infection);05165(Human papillomavirus infection)	K09444	NA	interferon regulatory factor 1 [Source:MGI Symbol;Acc:MGI:96590]	protein_coding;retained_intron;processed_transcript;nonsense_mediated_decay	5.22579946252515	2.52346011091549	3.44575347761569	4.75076642303823	1.41983041876258	1.53463057847082	2.69859366717422	1.43220776358348	0.001388160780976	0.0681292196992024	up	yes
ENSMUSG00000003031	Cdkn1b	ENSMUST00000003115;ENSMUST00000067327;ENSMUST00000204807	GO:0000082(G1/S transition of mitotic cell cycle);GO:0001666(response to hypoxia);GO:0001890(placenta development);GO:0004860(protein kinase inhibitor activity);GO:0004861(cyclin-dependent protein serine/threonine kinase inhibitor activity);GO:0005515(protein binding);GO:0005634(nucleus);GO:0005654(nucleoplasm);GO:0005737(cytoplasm);GO:0005768(endosome);GO:0005829(cytosol);GO:0006813(potassium io…	01522(Endocrine resistance);04012(ErbB signaling pathway);04066(HIF-1 signaling pathway);04068(FoxO signaling pathway);04110(Cell cycle);04151(PI3K-Akt signaling pathway);04933(AGE-RAGE signaling pathway in diabetic complications);04934(Cushing syndrome);05162(Measles);05165(Human papillomavirus infection);05169(Epstein-Barr virus infection);05200(Pathways in cancer);05202(Transcriptional misregu…	K06624	NA	cyclin-dependent kinase inhibitor 1B [Source:MGI Symbol;Acc:MGI:104565]	protein_coding	15.0120297445079	14.7961850186731	8.93313882359402	7.6446687365993	18.8106317708699	21.8480386834358	0.570432109622292	-0.809872901518918	0.00139773864990755	0.0683651624294371	down	no
ENSMUSG00000066861	Oas1g	ENSMUST00000086368;ENSMUST00000161809;ENSMUST00000162096	GO:0001730(2'-5'-oligoadenylate synthetase activity);GO:0003723(RNA binding);GO:0003725(double-stranded RNA binding);GO:0005524(ATP binding);GO:0005634(nucleus);GO:0005654(nucleoplasm);GO:0005737(cytoplasm);GO:0005829(cytosol);GO:0006955(immune response);GO:0016020(membrane);GO:0016740(transferase activity);GO:0016779(nucleotidyltransferase activity);GO:0045071(negative regulation of viral genome…	04621(NOD-like receptor signaling pathway);05160(Hepatitis C);05162(Measles);05164(Influenza A);05168(Herpes simplex virus 1 infection);05169(Epstein-Barr virus infection);05169(Epstein-Barr virus infection)	NA	NA	2'-5' oligoadenylate synthetase 1G [Source:MGI Symbol;Acc:MGI:97429]	protein_coding;retained_intron;nonsense_mediated_decay	1.17368630726496	1.80698426282051	0.815574947008547	11.1353678448718	0.398673033333333	0.365059380769231	9.7754220498232	3.2891589915292	0.00140272895739819	0.0683758798927668	up	yes
ENSMUSG00000005338	Cadm3	ENSMUST00000111220;ENSMUST00000005470;ENSMUST00000157032;ENSMUST00000136540;ENSMUST00000126963	GO:0005515(protein binding);GO:0005886(plasma membrane);GO:0005911(cell-cell junction);GO:0007155(cell adhesion);GO:0007156(homophilic cell adhesion via plasma membrane adhesion molecules);GO:0007157(heterophilic cell-cell adhesion via plasma membrane cell adhesion molecules);GO:0008104(protein localization);GO:0016020(membrane);GO:0016021(integral component of membrane);GO:0030054(cell junction)…	04514(Cell adhesion molecules (CAMs));04514(Cell adhesion molecules (CAMs))	K06780	NA	cell adhesion molecule 3 [Source:MGI Symbol;Acc:MGI:2137858]	protein_coding;retained_intron	0.094624642522075	1.04186889652318	0.0989898068432671	0.541321397213024	0.0565038120860927	0.0112794074227373	13.1065236792868	3.71221317665529	0.00141020987335261	0.068453060646529	up	yes
ENSMUSG00000097000	Gm17435	ENSMUST00000181452;ENSMUST00000212699	NA	NA	NA	NA	predicted gene, 17435 [Source:MGI Symbol;Acc:MGI:4937069]	lncRNA	0.36719121801433	0.327252680450358	0.323768461412487	0.145042087615148	0.0502658738996929	0.0543542395087001	5.55942069643657	2.47493455886236	0.00141386546307812	0.068453060646529	up	yes
ENSMUSG00000030351	Tspan11	ENSMUST00000032501;ENSMUST00000149801	GO:0003674(molecular_function);GO:0005887(integral component of plasma membrane);GO:0016020(membrane);GO:0016021(integral component of membrane);GO:0016477(cell migration);GO:0016477(cell migration)	NA	NA	NA	tetraspanin 11 [Source:MGI Symbol;Acc:MGI:1915748]	protein_coding;retained_intron	0.156595581674803	0.224560719489298	0.0990532001502065	0.428831608711979	0.038979160345475	0.0241067638002253	7.20478555506937	2.84895549032478	0.00143868436209594	0.0691450304280342	up	yes
ENSMUSG00000072596	Ear2	ENSMUST00000074839	GO:0003676(nucleic acid binding);GO:0004518(nuclease activity);GO:0004519(endonuclease activity);GO:0004540(ribonuclease activity);GO:0005575(cellular_component);GO:0006935(chemotaxis);GO:0016787(hydrolase activity);GO:0090305(nucleic acid phosphodiester bond hydrolysis);GO:0090501(RNA phosphodiester bond hydrolysis)	NA	NA	NA	eosinophil-associated, ribonuclease A family, member 2 [Source:MGI Symbol;Acc:MGI:108020]	protein_coding	0.0001	0.251978	0.51073	0.369661	2.037828	1.686086	0.152053592000245	-2.71734819696831	0.00144164174192664	0.0691450304280342	down	yes
ENSMUSG00000006850	Tmco6	ENSMUST00000007046;ENSMUST00000237727;ENSMUST00000237255;ENSMUST00000237870;ENSMUST00000237559;ENSMUST00000237079	GO:0005515(protein binding);GO:0005575(cellular_component);GO:0006606(protein import into nucleus);GO:0008150(biological_process);GO:0016020(membrane);GO:0016021(integral component of membrane);GO:0061608(nuclear import signal receptor activity);GO:0061608(nuclear import signal receptor activity)	NA	NA	NA	transmembrane and coiled-coil domains 6 [Source:MGI Symbol;Acc:MGI:1919233]	protein_coding;nonsense_mediated_decay;retained_intron	3.19135439101992	2.60765502230152	2.95333198691644	2.31046876033304	0.703164209634255	1.14819521974428	2.98775321124016	1.5790609862717	0.00144263234233356	0.0691450304280342	up	yes
ENSMUSG00000037321	Tap1	ENSMUST00000170086;ENSMUST00000166853;ENSMUST00000168351;ENSMUST00000166287;ENSMUST00000166582;ENSMUST00000171148;ENSMUST00000041633	GO:0000166(nucleotide binding);GO:0002250(adaptive immune response);GO:0002376(immune system process);GO:0002479(antigen processing and presentation of exogenous peptide antigen via MHC class I, TAP-dependent);GO:0005524(ATP binding);GO:0005739(mitochondrion);GO:0005783(endoplasmic reticulum);GO:0005789(endoplasmic reticulum membrane);GO:0006952(defense response);GO:0015031(protein transport);GO:…	02010(ABC transporters);04145(Phagosome);04612(Antigen processing and presentation);05163(Human cytomegalovirus infection);05168(Herpes simplex virus 1 infection);05169(Epstein-Barr virus infection);05170(Human immunodeficiency virus 1 infection);05340(Primary immunodeficiency);05340(Primary immunodeficiency)	NA	NA	transporter 1, ATP-binding cassette, sub-family B (MDR/TAP) [Source:MGI Symbol;Acc:MGI:98483]	protein_coding;retained_intron	1.50606371457268	0.844735550584368	1.65905818590212	5.75448047406866	0.597354197954711	0.344481758217677	5.18367230574314	2.37397451879695	0.00145223873220697	0.0693049466553911	up	yes
ENSMUSG00000032220	Myo1e	ENSMUST00000034745;ENSMUST00000213863;ENSMUST00000214767;ENSMUST00000214042	GO:0000166(nucleotide binding);GO:0001570(vasculogenesis);GO:0001701(in utero embryonic development);GO:0001822(kidney development);GO:0003094(glomerular filtration);GO:0003774(motor activity);GO:0003779(actin binding);GO:0005515(protein binding);GO:0005516(calmodulin binding);GO:0005524(ATP binding);GO:0005737(cytoplasm);GO:0005856(cytoskeleton);GO:0005903(brush border);GO:0005913(cell-cell adhe…	NA	K10356	NA	myosin IE [Source:MGI Symbol;Acc:MGI:106621]	protein_coding;retained_intron;nonsense_mediated_decay	14.6963814281206	15.3086883234572	19.6102494125175	15.2771896788219	9.29679063359046	8.9298023671108	1.78016014403845	0.832007032549877	0.00145564084455186	0.0693049466553911	up	no
ENSMUSG00000021134	Srsf5	ENSMUST00000094693;ENSMUST00000153056;ENSMUST00000110352;ENSMUST00000152662;ENSMUST00000110351;ENSMUST00000125814;ENSMUST00000133783;ENSMUST00000110356;ENSMUST00000151036;ENSMUST00000110354;ENSMUST00000138434;ENSMUST00000151968	GO:0000381(regulation of alternative mRNA splicing, via spliceosome);GO:0001889(liver development);GO:0003676(nucleic acid binding);GO:0003723(RNA binding);GO:0003729(mRNA binding);GO:0005515(protein binding);GO:0005634(nucleus);GO:0005654(nucleoplasm);GO:0005730(nucleolus);GO:0005829(cytosol);GO:0006397(mRNA processing);GO:0008380(RNA splicing);GO:0009611(response to wounding);GO:0016607(nuclear…	03040(Spliceosome);05168(Herpes simplex virus 1 infection);05168(Herpes simplex virus 1 infection)	K12893	NA	serine/arginine-rich splicing factor 5 [Source:MGI Symbol;Acc:MGI:98287]	protein_coding;retained_intron;processed_transcript;nonsense_mediated_decay	28.3366989225176	40.6691385343531	23.6763169854564	36.443511337011	53.5066464395687	55.2109363252257	0.593858244892621	-0.751809496852715	0.00150457514241848	0.0713975707483418	down	no
ENSMUSG00000037053	Azgp1	ENSMUST00000035390;ENSMUST00000197571;ENSMUST00000199145	GO:0001580(detection of chemical stimulus involved in sensory perception of bitter taste);GO:0002476(antigen processing and presentation of endogenous peptide antigen via MHC class Ib);GO:0005576(extracellular region);GO:0005615(extracellular space);GO:0007155(cell adhesion);GO:0009897(external side of plasma membrane);GO:0040014(regulation of multicellular organism growth);GO:0040014(regulation …	NA	NA	NA	alpha-2-glycoprotein 1, zinc [Source:MGI Symbol;Acc:MGI:103163]	protein_coding;nonsense_mediated_decay;retained_intron	9.91518468881987	18.0126275080745	12.0226939459627	25.9203015807453	6.21013285031056	6.54595936832298	2.58193522728619	1.36845280837355	0.00152934923129983	0.0723336760190029	up	yes
ENSMUSG00000031980	Agt	ENSMUST00000063278;ENSMUST00000238882	GO:0000187(activation of MAPK activity);GO:0001822(kidney development);GO:0002018(renin-angiotensin regulation of aldosterone production);GO:0002027(regulation of heart rate);GO:0003014(renal system process);GO:0003051(angiotensin-mediated drinking behavior);GO:0003081(regulation of systemic arterial blood pressure by renin-angiotensin);GO:0003331(positive regulation of extracellular matrix const…	04072(Phospholipase D signaling pathway);04080(Neuroactive ligand-receptor interaction);04261(Adrenergic signaling in cardiomyocytes);04270(Vascular smooth muscle contraction);04614(Renin-angiotensin system);04924(Renin secretion);04925(Aldosterone synthesis and secretion);04927(Cortisol synthesis and secretion);04931(Insulin resistance);04933(AGE-RAGE signaling pathway in diabetic complications)…	K09821	NA	angiotensinogen (serpin peptidase inhibitor, clade A, member 8) [Source:MGI Symbol;Acc:MGI:87963]	protein_coding	6.853989	11.75997	10.383838	31.707556	5.450994	3.053162	3.56915800933097	1.83558377200396	0.00154098439692933	0.0726442348434019	up	yes
ENSMUSG00000021054	Sgpp1	ENSMUST00000021450;ENSMUST00000220285	GO:0005654(nucleoplasm);GO:0005783(endoplasmic reticulum);GO:0005789(endoplasmic reticulum membrane);GO:0005886(plasma membrane);GO:0006665(sphingolipid metabolic process);GO:0006668(sphinganine-1-phosphate metabolic process);GO:0006670(sphingosine metabolic process);GO:0016020(membrane);GO:0016021(integral component of membrane);GO:0016311(dephosphorylation);GO:0016787(hydrolase activity);GO:003…	00600(Sphingolipid metabolism);04071(Sphingolipid signaling pathway);04071(Sphingolipid signaling pathway)	K04716	EC:3.1.3.-	sphingosine-1-phosphate phosphatase 1 [Source:MGI Symbol;Acc:MGI:2135760]	protein_coding	7.18494827066738	7.066658622057	5.71454846114356	4.11964354593733	9.20216861568419	11.2543640385909	0.588706779073132	-0.764378854226884	0.0015647839022355	0.0735243216489735	down	no
ENSMUSG00000109536	9330162G02Rik	ENSMUST00000208498	NA	NA	NA	NA	RIKEN cDNA 9330162G02 gene [Source:MGI Symbol;Acc:MGI:2442217]	TEC	0.027522	0.028334	0.017651	0.023664	0.05592	0.104303	0.303236738795304	-1.72148354036626	0.00160055644265674	0.0749593933977573	down	yes
ENSMUSG00000038456	Dennd2a	ENSMUST00000036877;ENSMUST00000145541;ENSMUST00000154149;ENSMUST00000202707;ENSMUST00000149162	GO:0005085(guanyl-nucleotide exchange factor activity);GO:0005737(cytoplasm);GO:0005829(cytosol);GO:0005856(cytoskeleton);GO:0015031(protein transport);GO:0015629(actin cytoskeleton);GO:0017112(Rab guanyl-nucleotide exchange factor activity);GO:0042147(retrograde transport, endosome to Golgi);GO:0042147(retrograde transport, endosome to Golgi)	NA	K20161	NA	DENN/MADD domain containing 2A [Source:MGI Symbol;Acc:MGI:2444961]	protein_coding;retained_intron	12.0229674975792	13.4528867882141	13.6212008660949	7.60178445123807	6.68202155747683	5.56967327209849	1.90581141028735	0.930405364313707	0.0016064267500189	0.074989256529384	up	no
ENSMUSG00000036596	Cpz	ENSMUST00000038676;ENSMUST00000132959	GO:0004180(carboxypeptidase activity);GO:0004181(metallocarboxypeptidase activity);GO:0005515(protein binding);GO:0005576(extracellular region);GO:0005615(extracellular space);GO:0006508(proteolysis);GO:0006518(peptide metabolic process);GO:0008233(peptidase activity);GO:0008237(metallopeptidase activity);GO:0008270(zinc ion binding);GO:0016055(Wnt signaling pathway);GO:0016485(protein processing…	NA	K13022	EC:3.4.17.-	carboxypeptidase Z [Source:MGI Symbol;Acc:MGI:88487]	protein_coding	1.409347	2.497976	2.427645	1.709459	0.685717	0.393437	3.72719139251673	1.89808890383874	0.00162745259067425	0.0757241008991969	up	yes
ENSMUSG00000032715	Trib3	ENSMUST00000040312;ENSMUST00000123145;ENSMUST00000124995	GO:0000122(negative regulation of transcription by RNA polymerase II);GO:0003714(transcription corepressor activity);GO:0004672(protein kinase activity);GO:0004860(protein kinase inhibitor activity);GO:0005515(protein binding);GO:0005524(ATP binding);GO:0005634(nucleus);GO:0005654(nucleoplasm);GO:0006468(protein phosphorylation);GO:0006469(negative regulation of protein kinase activity);GO:000691…	04931(Insulin resistance);04931(Insulin resistance)	K19518	NA	tribbles pseudokinase 3 [Source:MGI Symbol;Acc:MGI:1345675]	protein_coding;processed_transcript;retained_intron	57.6034892470588	112.266164921412	73.8399108018824	68.1488407694118	120.472795464941	153.180319506353	0.569806058616359	-0.811457133300524	0.00165206612467656	0.0764126228257501	down	no
ENSMUSG00000097195	Snhg5	ENSMUST00000239357;ENSMUST00000239369;ENSMUST00000239290;ENSMUST00000182872;ENSMUST00000183045;ENSMUST00000182232;ENSMUST00000239274;ENSMUST00000239327;ENSMUST00000239219;ENSMUST00000239184;ENSMUST00000239344;ENSMUST00000182517;ENSMUST00000239285;ENSMUST00000239193;ENSMUST00000239227;ENSMUST00000239253;ENSMUST00000190033;ENSMUST00000239203;ENSMUST00000239377;ENSMUST00000239212;ENSMUST00000180563;…	NA	NA	NA	NA	small nucleolar RNA host gene 5 [Source:MGI Symbol;Acc:MGI:1919905]	lncRNA;retained_intron	2.41872998596588	2.44732521051183	2.49960240093561	1.69668476719868	4.62907302724271	4.90914254100165	0.475054390403133	-1.07383539350138	0.00165291417737649	0.0764126228257501	down	yes
ENSMUSG00000045822	Zswim3	ENSMUST00000052107	GO:0005575(cellular_component);GO:0008150(biological_process);GO:0008270(zinc ion binding);GO:0046872(metal ion binding)	NA	K17604	NA	zinc finger SWIM-type containing 3 [Source:MGI Symbol;Acc:MGI:1914788]	protein_coding	3.288554	2.658635	3.557751	2.735386	1.020224	1.074282	2.92200786247449	1.54696006011872	0.00166197933609069	0.0765846490852594	up	yes
ENSMUSG00000025964	Adam23	ENSMUST00000087374;ENSMUST00000146403;ENSMUST00000114101;ENSMUST00000114103;ENSMUST00000182642;ENSMUST00000185616;ENSMUST00000141545;ENSMUST00000134704;ENSMUST00000097717;ENSMUST00000114107;ENSMUST00000190658;ENSMUST00000187844	GO:0004222(metalloendopeptidase activity);GO:0005515(protein binding);GO:0005576(extracellular region);GO:0005886(plasma membrane);GO:0006508(proteolysis);GO:0007155(cell adhesion);GO:0008237(metallopeptidase activity);GO:0016020(membrane);GO:0016021(integral component of membrane);GO:0098978(glutamatergic synapse);GO:0099056(integral component of presynaptic membrane);GO:1990830(cellular respons…	NA	NA	NA	a disintegrin and metallopeptidase domain 23 [Source:MGI Symbol;Acc:MGI:1345162]	protein_coding;retained_intron;processed_transcript	1.28853240721506	2.77198480041325	2.01131053950969	1.03972096409225	0.803343643714748	0.641150114703747	2.46160589818551	1.29959980558975	0.00167387710910879	0.0768856822135834	up	yes
ENSMUSG00000001506	Col1a1	ENSMUST00000001547;ENSMUST00000148593;ENSMUST00000148046;ENSMUST00000139974	GO:0001501(skeletal system development);GO:0001503(ossification);GO:0001568(blood vessel development);GO:0001649(osteoblast differentiation);GO:0001957(intramembranous ossification);GO:0001958(endochondral ossification);GO:0002020(protease binding);GO:0005201(extracellular matrix structural constituent);GO:0005515(protein binding);GO:0005576(extracellular region);GO:0005581(collagen trimer);GO:00…	04151(PI3K-Akt signaling pathway);04510(Focal adhesion);04512(ECM-receptor interaction);04611(Platelet activation);04926(Relaxin signaling pathway);04933(AGE-RAGE signaling pathway in diabetic complications);04974(Protein digestion and absorption);05146(Amoebiasis);05165(Human papillomavirus infection);05205(Proteoglycans in cancer);05205(Proteoglycans in cancer)	K06236	NA	collagen, type I, alpha 1 [Source:MGI Symbol;Acc:MGI:88467]	protein_coding;retained_intron;processed_transcript	36.6627386209051	119.151864500229	28.1313033728478	55.1072300391589	20.0046010851745	21.0612250420539	2.91060912536517	1.54132110852273	0.00168767309411003	0.0772078593712713	up	yes
ENSMUSG00000030469	Zfp719	ENSMUST00000058104;ENSMUST00000147075;ENSMUST00000205769	GO:0003676(nucleic acid binding);GO:0006355(regulation of transcription, DNA-templated);GO:0046872(metal ion binding);GO:0046872(metal ion binding)	05168(Herpes simplex virus 1 infection);05168(Herpes simplex virus 1 infection)	K09228	NA	zinc finger protein 719 [Source:MGI Symbol;Acc:MGI:2444708]	protein_coding;retained_intron	1.46358673756906	1.80414299256269	1.45595207564811	1.15161567445814	0.439366328516787	0.515682202719932	3.07591566714935	1.62101594925121	0.00169166616723042	0.0772078593712713	up	yes
ENSMUSG00000028268	Gbp3	ENSMUST00000106221;ENSMUST00000142060;ENSMUST00000142731;ENSMUST00000199325;ENSMUST00000106222;ENSMUST00000029935;ENSMUST00000128609	GO:0000139(Golgi membrane);GO:0000166(nucleotide binding);GO:0003924(GTPase activity);GO:0005525(GTP binding);GO:0005634(nucleus);GO:0005737(cytoplasm);GO:0005794(Golgi apparatus);GO:0005829(cytosol);GO:0005886(plasma membrane);GO:0016020(membrane);GO:0016787(hydrolase activity);GO:0020005(symbiont-containing vacuole membrane);GO:0031410(cytoplasmic vesicle);GO:0035458(cellular response to interf…	04621(NOD-like receptor signaling pathway);04621(NOD-like receptor signaling pathway)	K20899	NA	guanylate binding protein 3 [Source:MGI Symbol;Acc:MGI:1926263]	protein_coding;processed_transcript	0.554014787748851	0.62204821194487	0.354815850842266	1.84992054977029	0.0943669709035222	0.163367889739663	6.55867699051147	2.71340482525104	0.00170661781931181	0.0776429840271668	up	yes
ENSMUSG00000056234	Ncoa4	ENSMUST00000163336;ENSMUST00000169722;ENSMUST00000228779;ENSMUST00000168034;ENSMUST00000168334;ENSMUST00000227498;ENSMUST00000227112;ENSMUST00000168114;ENSMUST00000226479;ENSMUST00000228143;ENSMUST00000168385;ENSMUST00000164341;ENSMUST00000111994	GO:0003674(molecular_function);GO:0003713(transcription coactivator activity);GO:0005623(cell);GO:0005739(mitochondrion);GO:0006622(protein targeting to lysosome);GO:0006879(cellular iron ion homeostasis);GO:0009725(response to hormone);GO:0044754(autolysosome);GO:1903508(positive regulation of nucleic acid-templated transcription);GO:1903508(positive regulation of nucleic acid-templated transcri…	04216(Ferroptosis);05200(Pathways in cancer);05216(Thyroid cancer);05216(Thyroid cancer)	K09289	NA	nuclear receptor coactivator 4 [Source:MGI Symbol;Acc:MGI:1350932]	protein_coding;retained_intron;nonsense_mediated_decay;processed_transcript	1.37213483192739	6.05106137618793	1.96748372931127	3.4872897807795	1.09196670710091	0.93614992642819	3.17485925249706	1.66669263590831	0.00171420107960738	0.0777383349946613	up	yes
ENSMUSG00000039450	Dcxr	ENSMUST00000106148;ENSMUST00000122883;ENSMUST00000026144;ENSMUST00000125242	GO:0004090(carbonyl reductase (NADPH) activity);GO:0005881(cytoplasmic microtubule);GO:0005886(plasma membrane);GO:0005902(microvillus);GO:0005903(brush border);GO:0005975(carbohydrate metabolic process);GO:0005997(xylulose metabolic process);GO:0006006(glucose metabolic process);GO:0006739(NADP metabolic process);GO:0016020(membrane);GO:0016324(apical plasma membrane);GO:0016491(oxidoreductase a…	00040(Pentose and glucuronate interconversions);00040(Pentose and glucuronate interconversions)	K03331	EC:1.1.1.10	dicarbonyl L-xylulose reductase [Source:MGI Symbol;Acc:MGI:1915130]	protein_coding;processed_transcript;retained_intron	19.8620144458042	12.0223589737762	15.4531497937063	22.8435845611888	7.68641218006993	7.10245033216783	2.37276895759903	1.2465716285749	0.00171956263996285	0.0777383349946613	up	yes
ENSMUSG00000058135	Gstm1	ENSMUST00000004140;ENSMUST00000126593;ENSMUST00000153314;ENSMUST00000198532	GO:0004364(glutathione transferase activity);GO:0005496(steroid binding);GO:0005515(protein binding);GO:0005576(extracellular region);GO:0005737(cytoplasm);GO:0005829(cytosol);GO:0006749(glutathione metabolic process);GO:0016151(nickel cation binding);GO:0016740(transferase activity);GO:0019901(protein kinase binding);GO:0032991(protein-containing complex);GO:0035690(cellular response to drug);GO…	00480(Glutathione metabolism);00980(Metabolism of xenobiotics by cytochrome P450);00982(Drug metabolism - cytochrome P450);00983(Drug metabolism - other enzymes);01524(Platinum drug resistance);05200(Pathways in cancer);05204(Chemical carcinogenesis);05225(Hepatocellular carcinoma);05418(Fluid shear stress and atherosclerosis);05418(Fluid shear stress and atherosclerosis)	K00799	EC:2.5.1.18	glutathione S-transferase, mu 1 [Source:MGI Symbol;Acc:MGI:95860]	protein_coding;processed_transcript	53.0348390862186	50.5407621194841	57.1271684725051	56.7483082749491	32.6574448486083	30.3320842179226	1.72608909112085	0.787506930334446	0.0017347240827957	0.0778384019906557	up	no
ENSMUSG00000038776	Ephx1	ENSMUST00000036928;ENSMUST00000111068;ENSMUST00000147585;ENSMUST00000154133	GO:0001889(liver development);GO:0003824(catalytic activity);GO:0004301(epoxide hydrolase activity);GO:0005783(endoplasmic reticulum);GO:0005789(endoplasmic reticulum membrane);GO:0005886(plasma membrane);GO:0006725(cellular aromatic compound metabolic process);GO:0009636(response to toxic substance);GO:0014070(response to organic cyclic compound);GO:0016020(membrane);GO:0016021(integral componen…	00980(Metabolism of xenobiotics by cytochrome P450);04976(Bile secretion);05204(Chemical carcinogenesis);05204(Chemical carcinogenesis)	K01253	EC:3.3.2.9	epoxide hydrolase 1, microsomal [Source:MGI Symbol;Acc:MGI:95405]	protein_coding	121.666932488718	78.0216741605128	106.337826453333	138.053317155385	61.8327848358974	54.1093970005128	1.91509139824765	0.937413246798829	0.00173781425702292	0.0778384019906557	up	no
ENSMUSG00000034422	Parp14	ENSMUST00000042665;ENSMUST00000135669;ENSMUST00000142946	GO:0002376(immune system process);GO:0003950(NAD+ ADP-ribosyltransferase activity);GO:0005515(protein binding);GO:0005634(nucleus);GO:0005737(cytoplasm);GO:0005829(cytosol);GO:0005886(plasma membrane);GO:0006471(protein ADP-ribosylation);GO:0010629(negative regulation of gene expression);GO:0016740(transferase activity);GO:0016757(transferase activity, transferring glycosyl groups);GO:0019899(enz…	NA	K15261	EC:2.4.2.30	poly (ADP-ribose) polymerase family, member 14 [Source:MGI Symbol;Acc:MGI:1919489]	protein_coding;retained_intron	0.748352613045347	0.798945435740382	0.442430505802708	1.33368367150226	0.254537306361487	0.2117009103804	3.56407101214803	1.83352608204872	0.00174325919743608	0.0778384019906557	up	yes
ENSMUSG00000002227	Mov10	ENSMUST00000166979;ENSMUST00000002297;ENSMUST00000168015;ENSMUST00000145414;ENSMUST00000106774;ENSMUST00000196161;ENSMUST00000106775;ENSMUST00000136148;ENSMUST00000196211	GO:0000166(nucleotide binding);GO:0000932(P-body);GO:0003723(RNA binding);GO:0003724(RNA helicase activity);GO:0004386(helicase activity);GO:0005515(protein binding);GO:0005524(ATP binding);GO:0005634(nucleus);GO:0005737(cytoplasm);GO:0005829(cytosol);GO:0010494(cytoplasmic stress granule);GO:0010526(negative regulation of transposition, RNA-mediated);GO:0016787(hydrolase activity);GO:0019034(vir…	NA	K18422	EC:3.6.4.13	Mov10 RISC complex RNA helicase [Source:MGI Symbol;Acc:MGI:97054]	protein_coding;processed_transcript;nonsense_mediated_decay;retained_intron	6.63762856875334	4.6922482008204	6.04125986499019	9.44708532227573	3.40600001319779	2.93298884608525	2.1153390984089	1.08088895241334	0.00174350199141724	0.0778384019906557	up	yes
ENSMUSG00000041324	Inhba	ENSMUST00000042603;ENSMUST00000164993	GO:0000082(G1/S transition of mitotic cell cycle);GO:0001541(ovarian follicle development);GO:0001707(mesoderm formation);GO:0001942(hair follicle development);GO:0002244(hematopoietic progenitor cell differentiation);GO:0005102(signaling receptor binding);GO:0005125(cytokine activity);GO:0005179(hormone activity);GO:0005576(extracellular region);GO:0005615(extracellular space);GO:0006357(regulat…	04060(Cytokine-cytokine receptor interaction);04350(TGF-beta signaling pathway);04550(Signaling pathways regulating pluripotency of stem cells);04550(Signaling pathways regulating pluripotency of stem cells)	K04667	NA	inhibin beta-A [Source:MGI Symbol;Acc:MGI:96570]	protein_coding	0.163807	0.365164	0.147846	0.137214	0.028309	0.042655	5.73552082746181	2.51992449950687	0.00191728215356386	0.0853309644183964	up	yes
ENSMUSG00000043090	Zfp866	ENSMUST00000137573;ENSMUST00000131784	GO:0003676(nucleic acid binding);GO:0006355(regulation of transcription, DNA-templated);GO:0008150(biological_process);GO:0046872(metal ion binding);GO:0046872(metal ion binding)	NA	NA	NA	zinc finger protein 866 [Source:MGI Symbol;Acc:MGI:3584369]	protein_coding	2.91503995357972	1.964988189609	1.83129665863239	1.46551708444921	0.448825595429388	0.903317323692198	3.02366035817514	1.59629609356173	0.00193074516447974	0.0856641144029697	up	yes
ENSMUSG00000005732	Ranbp1	ENSMUST00000134035;ENSMUST00000115645;ENSMUST00000123073;ENSMUST00000052325	GO:0005092(GDP-dissociation inhibitor activity);GO:0005096(GTPase activator activity);GO:0005634(nucleus);GO:0005643(nuclear pore);GO:0005737(cytoplasm);GO:0005813(centrosome);GO:0005829(cytosol);GO:0007051(spindle organization);GO:0008536(Ran GTPase binding);GO:0010976(positive regulation of neuron projection development);GO:0032838(plasma membrane bounded cell projection cytoplasm);GO:0035690(c…	NA	NA	NA	RAN binding protein 1 [Source:MGI Symbol;Acc:MGI:96269]	processed_transcript;protein_coding;retained_intron	54.8368739051621	67.2835725588235	61.2120605570228	71.7121731740696	100.003525180672	102.550685215486	0.629571411268762	-0.667558065092198	0.00200536055129559	0.0887000680883245	down	no
ENSMUSG00000030768	Disp1	ENSMUST00000003035;ENSMUST00000195372;ENSMUST00000192915;ENSMUST00000171366;ENSMUST00000194033	GO:0007225(patched ligand maturation);GO:0007275(multicellular organism development);GO:0007368(determination of left/right symmetry);GO:0009880(embryonic pattern specification);GO:0009953(dorsal/ventral pattern formation);GO:0015833(peptide transport);GO:0016020(membrane);GO:0016021(integral component of membrane);GO:0060539(diaphragm development);GO:1904680(peptide transmembrane transporter act…	NA	NA	NA	dispatched RND transporter family member 1 [Source:MGI Symbol;Acc:MGI:1916147]	protein_coding;retained_intron	8.67744796496937	8.20720528905054	12.0100067258806	10.1475889707121	5.30217876205972	5.17932968931853	1.86243464534338	0.897189800880414	0.00201705486958676	0.0889428102647626	up	no
ENSMUSG00000032633	Flcn	ENSMUST00000102697;ENSMUST00000148151;ENSMUST00000133647;ENSMUST00000047706;ENSMUST00000151453;ENSMUST00000091246	GO:0000122(negative regulation of transcription by RNA polymerase II);GO:0001701(in utero embryonic development);GO:0001932(regulation of protein phosphorylation);GO:0001934(positive regulation of protein phosphorylation);GO:0005085(guanyl-nucleotide exchange factor activity);GO:0005096(GTPase activator activity);GO:0005515(protein binding);GO:0005634(nucleus);GO:0005737(cytoplasm);GO:0005829(cyt…	04150(mTOR signaling pathway);05211(Renal cell carcinoma);05211(Renal cell carcinoma)	K09594	NA	folliculin [Source:MGI Symbol;Acc:MGI:2442184]	protein_coding;retained_intron;processed_transcript	20.9673394969921	18.3222665201296	17.7571794160111	17.6296868033318	7.84728206524757	12.7084169414623	1.81644205366328	0.861115343058074	0.00202467343306093	0.0890048925435467	up	no
ENSMUSG00000062488	Ifit3b	ENSMUST00000076249	GO:0005515(protein binding);GO:0005737(cytoplasm);GO:0005739(mitochondrion);GO:0005829(cytosol);GO:0035457(cellular response to interferon-alpha);GO:0042802(identical protein binding);GO:0051607(defense response to virus)	NA	NA	NA	interferon-induced protein with tetratricopeptide repeats 3B [Source:MGI Symbol;Acc:MGI:3698419]	protein_coding	0.252021	1.674443	0.36015	2.795088	0.065809	0.175872	10.513242662849	3.39413581195897	0.00203360630005723	0.0891241953703981	up	yes
ENSMUSG00000030739	Myh14	ENSMUST00000107899;ENSMUST00000048102;ENSMUST00000208044;ENSMUST00000208085;ENSMUST00000208131;ENSMUST00000207775;ENSMUST00000208200;ENSMUST00000209024;ENSMUST00000107900	GO:0000146(microfilament motor activity);GO:0000166(nucleotide binding);GO:0001725(stress fiber);GO:0003009(skeletal muscle contraction);GO:0003774(motor activity);GO:0003779(actin binding);GO:0005515(protein binding);GO:0005516(calmodulin binding);GO:0005524(ATP binding);GO:0005737(cytoplasm);GO:0005903(brush border);GO:0007519(skeletal muscle tissue development);GO:0007605(sensory perception of…	04530(Tight junction);04810(Regulation of actin cytoskeleton);04810(Regulation of actin cytoskeleton)	K10352	NA	myosin, heavy polypeptide 14 [Source:MGI Symbol;Acc:MGI:1919210]	protein_coding;processed_transcript	2.58252009047161	2.95710955877905	2.24288453746734	2.65771428158944	1.02797920170494	1.34827139309776	2.19678608206183	1.13539439030086	0.00209580359855141	0.0915391438266632	up	yes
ENSMUSG00000052776	Oas1a	ENSMUST00000080322	GO:0000166(nucleotide binding);GO:0001730(2'-5'-oligoadenylate synthetase activity);GO:0002376(immune system process);GO:0003723(RNA binding);GO:0003725(double-stranded RNA binding);GO:0005515(protein binding);GO:0005524(ATP binding);GO:0005634(nucleus);GO:0005654(nucleoplasm);GO:0005737(cytoplasm);GO:0005739(mitochondrion);GO:0005783(endoplasmic reticulum);GO:0005829(cytosol);GO:0006164(purine n…	04621(NOD-like receptor signaling pathway);05160(Hepatitis C);05162(Measles);05164(Influenza A);05168(Herpes simplex virus 1 infection);05169(Epstein-Barr virus infection)	K14216	EC:2.7.7.84	2'-5' oligoadenylate synthetase 1A [Source:MGI Symbol;Acc:MGI:2180860]	protein_coding	3.34157	5.922979	1.686273	29.996021	1.167797	1.412978	7.93305169958636	2.98787595104115	0.00210148477558943	0.0915391438266632	up	yes
ENSMUSG00000052707	Tnrc6a	ENSMUST00000094053;ENSMUST00000205789;ENSMUST00000205449;ENSMUST00000206126;ENSMUST00000206888;ENSMUST00000206922;ENSMUST00000206014;ENSMUST00000205514;ENSMUST00000205732;ENSMUST00000206458;ENSMUST00000205760	GO:0000932(P-body);GO:0003676(nucleic acid binding);GO:0003723(RNA binding);GO:0005623(cell);GO:0005654(nucleoplasm);GO:0005737(cytoplasm);GO:0005794(Golgi apparatus);GO:0006417(regulation of translation);GO:0009267(cellular response to starvation);GO:0016442(RISC complex);GO:0031047(gene silencing by RNA);GO:0032507(maintenance of protein location in cell);GO:0035195(gene silencing by miRNA);GO:…	NA	K18412	NA	trinucleotide repeat containing 6a [Source:MGI Symbol;Acc:MGI:2385292]	protein_coding;retained_intron;nonsense_mediated_decay;processed_transcript	5.43941152620809	4.79759084731623	3.81416619778058	2.93090656571698	1.98686697717614	2.42131419235007	1.92619977309679	0.945757338025503	0.00211599823788237	0.0918920325669462	up	no
ENSMUSG00000020312	Shc2	ENSMUST00000166450;ENSMUST00000168116;ENSMUST00000020564	GO:0000187(activation of MAPK activity);GO:0005515(protein binding);GO:0005886(plasma membrane);GO:0007169(transmembrane receptor protein tyrosine kinase signaling pathway);GO:0019901(protein kinase binding);GO:0030971(receptor tyrosine kinase binding);GO:0035556(intracellular signal transduction);GO:0035556(intracellular signal transduction)	NA	NA	NA	SHC (Src homology 2 domain containing) transforming protein 2 [Source:MGI Symbol;Acc:MGI:106180]	retained_intron;protein_coding	0.0882585038702543	0.386007806118688	0.164764566347217	0.270449195539993	0.0382948838923701	0.0334887843715444	6.33486762290014	2.66331447228149	0.00215377411824884	0.0930879877944898	up	yes
ENSMUSG00000024039	Cbs	ENSMUST00000118504;ENSMUST00000236853;ENSMUST00000135425;ENSMUST00000155814;ENSMUST00000151597;ENSMUST00000128351;ENSMUST00000143982;ENSMUST00000236909;ENSMUST00000151718;ENSMUST00000235180;ENSMUST00000078509;ENSMUST00000067801	GO:0001958(endochondral ossification);GO:0001974(blood vessel remodeling);GO:0004122(cystathionine beta-synthase activity);GO:0004124(cysteine synthase activity);GO:0005634(nucleus);GO:0005737(cytoplasm);GO:0006535(cysteine biosynthetic process from serine);GO:0006563(L-serine metabolic process);GO:0006801(superoxide metabolic process);GO:0008652(cellular amino acid biosynthetic process);GO:00107…	00260(Glycine, serine and threonine metabolism);00270(Cysteine and methionine metabolism);00270(Cysteine and methionine metabolism)	K01697	EC:4.2.1.22	cystathionine beta-synthase [Source:MGI Symbol;Acc:MGI:88285]	protein_coding;retained_intron;processed_transcript	0.44981848991316	0.583415342952572	0.351135208016032	0.353981782364729	0.146726292985972	0.0903903418837675	3.66560284604549	1.87405048389221	0.00215652864055339	0.0930879877944898	up	yes
ENSMUSG00000040296	Ddx58	ENSMUST00000137903;ENSMUST00000037907;ENSMUST00000149539;ENSMUST00000140616;ENSMUST00000136435;ENSMUST00000139583;ENSMUST00000135966;ENSMUST00000139110;ENSMUST00000142055;ENSMUST00000127026	GO:0000166(nucleotide binding);GO:0002230(positive regulation of defense response to virus by host);GO:0002376(immune system process);GO:0002735(positive regulation of myeloid dendritic cell cytokine production);GO:0003677(DNA binding);GO:0003690(double-stranded DNA binding);GO:0003723(RNA binding);GO:0003724(RNA helicase activity);GO:0003725(double-stranded RNA binding);GO:0003727(single-strande…	NA	NA	NA	DEAD (Asp-Glu-Ala-Asp) box polypeptide 58 [Source:MGI Symbol;Acc:MGI:2442858]	processed_transcript;protein_coding	2.32419551163121	2.05986236780142	2.19190014794326	6.18356127929078	1.08784843489362	1.0667755341844	2.9609619798592	1.56606596575331	0.00219869030035611	0.0946229149982086	up	yes
ENSMUSG00000041216	Clvs1	ENSMUST00000038841;ENSMUST00000135864;ENSMUST00000108348;ENSMUST00000142369;ENSMUST00000141085;ENSMUST00000147285;ENSMUST00000128117;ENSMUST00000141734	GO:0005768(endosome);GO:0005794(Golgi apparatus);GO:0005802(trans-Golgi network);GO:0007040(lysosome organization);GO:0008289(lipid binding);GO:0016020(membrane);GO:0030136(clathrin-coated vesicle);GO:0031410(cytoplasmic vesicle);GO:0031901(early endosome membrane);GO:0080025(phosphatidylinositol-3,5-bisphosphate binding);GO:1902936(phosphatidylinositol bisphosphate binding);GO:1902936(phosphatid…	NA	NA	NA	clavesin 1 [Source:MGI Symbol;Acc:MGI:1921688]	protein_coding;processed_transcript	0.793255998810468	0.95423579222839	0.828234821570182	1.11102381443299	0.280087862014274	0.335070025376685	2.99658876412889	1.58332110965734	0.00220948483438218	0.0948027759327275	up	yes
ENSMUSG00000022181	C6	ENSMUST00000162585;ENSMUST00000162350;ENSMUST00000162729;ENSMUST00000161997;ENSMUST00000022788	GO:0001701(in utero embryonic development);GO:0001970(positive regulation of activation of membrane attack complex);GO:0005515(protein binding);GO:0005579(membrane attack complex);GO:0005615(extracellular space);GO:0006955(immune response);GO:0006956(complement activation);GO:0043065(positive regulation of apoptotic process);GO:0045766(positive regulation of angiogenesis);GO:0045917(positive regu…	04610(Complement and coagulation cascades);05020(Prion diseases);05322(Systemic lupus erythematosus);05322(Systemic lupus erythematosus)	K03995	NA	complement component 6 [Source:MGI Symbol;Acc:MGI:88233]	protein_coding;processed_transcript	0.0126629730033746	0.388423372328459	0.110564245219348	0.336919841394826	0.0001	0.0191622800899887	22.0267389940779	4.4611840181917	0.0022189344045329	0.0949240267204807	up	yes
ENSMUSG00000022754	Tmem45a	ENSMUST00000023435;ENSMUST00000148452;ENSMUST00000232373;ENSMUST00000135672	GO:0016020(membrane);GO:0016021(integral component of membrane);GO:0016021(integral component of membrane)	NA	NA	NA	transmembrane protein 45a [Source:MGI Symbol;Acc:MGI:1913122]	protein_coding;processed_transcript	0.24940096548418	1.55398137583893	0.367340484819431	0.378215099712368	0.0489814135506552	0.114653953978907	7.7884688510093	2.96133973416945	0.00222857869976853	0.0950528611499488	up	yes
ENSMUSG00000030059	Tmf1	ENSMUST00000095664;ENSMUST00000124173;ENSMUST00000204190	GO:0000139(Golgi membrane);GO:0001675(acrosome assembly);GO:0001819(positive regulation of cytokine production);GO:0003677(DNA binding);GO:0005515(protein binding);GO:0005634(nucleus);GO:0005737(cytoplasm);GO:0005783(endoplasmic reticulum);GO:0005794(Golgi apparatus);GO:0007286(spermatid development);GO:0007289(spermatid nucleus differentiation);GO:0008584(male gonad development);GO:0010629(negat…	NA	NA	NA	TATA element modulatory factor 1 [Source:MGI Symbol;Acc:MGI:2684999]	protein_coding;nonsense_mediated_decay;processed_transcript	8.099599	11.347319	4.57433	4.290107	12.154133	15.043811	0.520468661160564	-0.942116797355743	0.00225498484603648	0.0958937324289282	down	no
ENSMUSG00000074916	Chst14	ENSMUST00000110837;ENSMUST00000099546	GO:0000139(Golgi membrane);GO:0001537(N-acetylgalactosamine 4-O-sulfotransferase activity);GO:0005515(protein binding);GO:0005794(Golgi apparatus);GO:0005975(carbohydrate metabolic process);GO:0008146(sulfotransferase activity);GO:0016020(membrane);GO:0016021(integral component of membrane);GO:0016051(carbohydrate biosynthetic process);GO:0016740(transferase activity);GO:0030208(dermatan sulfate …	00532(Glycosaminoglycan biosynthesis - chondroitin sulfate / dermatan sulfate);00532(Glycosaminoglycan biosynthesis - chondroitin sulfate / dermatan sulfate)	K08105	EC:2.8.2.35	carbohydrate sulfotransferase 14 [Source:MGI Symbol;Acc:MGI:1919386]	protein_coding	12.1141140105263	8.65162810526316	9.35539664736842	11.156905	5.265734	4.393488	2.13671679578117	1.09539570331936	0.00227138442465227	0.0963053555908037	up	yes
ENSMUSG00000027750	Postn	ENSMUST00000107985;ENSMUST00000081564;ENSMUST00000073012;ENSMUST00000117373;ENSMUST00000145036;ENSMUST00000154157;ENSMUST00000150868;ENSMUST00000143258;ENSMUST00000127452	GO:0001666(response to hypoxia);GO:0001953(negative regulation of cell-matrix adhesion);GO:0003073(regulation of systemic arterial blood pressure);GO:0005201(extracellular matrix structural constituent);GO:0005515(protein binding);GO:0005576(extracellular region);GO:0005615(extracellular space);GO:0005737(cytoplasm);GO:0005794(Golgi apparatus);GO:0005802(trans-Golgi network);GO:0007155(cell adhes…	NA	NA	NA	periostin, osteoblast specific factor [Source:MGI Symbol;Acc:MGI:1926321]	protein_coding;retained_intron	3.50838431142266	6.47741899126638	0.931728034359917	2.66971929361066	0.764364310043668	1.16029709469088	3.52977687328166	1.81957698973328	0.00228785941175692	0.0963577723443976	up	yes
ENSMUSG00000002020	Ltbp2	ENSMUST00000002073;ENSMUST00000166383;ENSMUST00000110254;ENSMUST00000165141;ENSMUST00000163214;ENSMUST00000168699;ENSMUST00000163189	GO:0005509(calcium ion binding);GO:0097435(supramolecular fiber organization);GO:0097435(supramolecular fiber organization)	NA	K08023	NA	latent transforming growth factor beta binding protein 2 [Source:MGI Symbol;Acc:MGI:99502]	protein_coding;retained_intron	0.438909335288368	0.547205893817204	0.352949092130987	0.376122747800587	0.122435031891496	0.127185076735093	3.43559474930548	1.78055987127039	0.00230210807668742	0.0963577723443976	up	yes
ENSMUSG00000004500	Zfp324	ENSMUST00000038701;ENSMUST00000124387;ENSMUST00000128293;ENSMUST00000210619	GO:0003674(molecular_function);GO:0003676(nucleic acid binding);GO:0005575(cellular_component);GO:0006355(regulation of transcription, DNA-templated);GO:0008150(biological_process);GO:0046872(metal ion binding);GO:0046872(metal ion binding)	05168(Herpes simplex virus 1 infection);05168(Herpes simplex virus 1 infection)	K09228	NA	zinc finger protein 324 [Source:MGI Symbol;Acc:MGI:2444641]	protein_coding;nonsense_mediated_decay	2.55760277533501	2.22965942525126	3.17370175565327	2.37345926926298	1.21628740577889	0.779822537688442	2.58864078587554	1.37219478277723	0.00230413302818977	0.0963577723443976	up	yes
ENSMUSG00000019731	Slc35e1	ENSMUST00000152080;ENSMUST00000141352	GO:0005794(Golgi apparatus);GO:0015297(antiporter activity);GO:0016020(membrane);GO:0016021(integral component of membrane);GO:0022857(transmembrane transporter activity);GO:0055085(transmembrane transport);GO:0055085(transmembrane transport)	NA	K15283	NA	solute carrier family 35, member E1 [Source:MGI Symbol;Acc:MGI:2142403]	protein_coding;retained_intron	22.0042063409396	23.2564314080537	33.2471380208054	20.8414046073826	13.8878956812081	12.9495954120805	1.85094016485815	0.888258258116268	0.0023131250781312	0.0963577723443976	up	no
ENSMUSG00000033174	Mgll	ENSMUST00000113585;ENSMUST00000163271;ENSMUST00000089449;ENSMUST00000113582;ENSMUST00000150180;ENSMUST00000203608;ENSMUST00000203824;ENSMUST00000205045;ENSMUST00000113581;ENSMUST00000151699	GO:0005654(nucleoplasm);GO:0005737(cytoplasm);GO:0005829(cytosol);GO:0006629(lipid metabolic process);GO:0006631(fatty acid metabolic process);GO:0006633(fatty acid biosynthetic process);GO:0009966(regulation of signal transduction);GO:0016020(membrane);GO:0016042(lipid catabolic process);GO:0016298(lipase activity);GO:0016787(hydrolase activity);GO:0019369(arachidonic acid metabolic process);GO:…	00561(Glycerolipid metabolism);04714(Thermogenesis);04723(Retrograde endocannabinoid signaling);04923(Regulation of lipolysis in adipocytes);04923(Regulation of lipolysis in adipocytes)	K01054	EC:3.1.1.23	monoglyceride lipase [Source:MGI Symbol;Acc:MGI:1346042]	protein_coding;nonsense_mediated_decay;retained_intron;processed_transcript	2.27497292318298	15.0234133673429	13.3190332401024	18.9987032387237	4.45067325526886	1.97717722631475	3.85946459951945	1.94840072490468	0.00231360518456324	0.0963577723443976	up	yes
ENSMUSG00000024659	Anxa1	ENSMUST00000235280;ENSMUST00000025561;ENSMUST00000163902;ENSMUST00000167668;ENSMUST00000168020;ENSMUST00000171423;ENSMUST00000164587;ENSMUST00000165518	GO:0001533(cornified envelope);GO:0001780(neutrophil homeostasis);GO:0001891(phagocytic cup);GO:0002250(adaptive immune response);GO:0002376(immune system process);GO:0002548(monocyte chemotaxis);GO:0002685(regulation of leukocyte migration);GO:0003697(single-stranded DNA binding);GO:0003727(single-stranded RNA binding);GO:0004859(phospholipase inhibitor activity);GO:0005509(calcium ion binding);…	NA	NA	NA	annexin A1 [Source:MGI Symbol;Acc:MGI:96819]	protein_coding;retained_intron;nonsense_mediated_decay;processed_transcript	24.939078035383	33.0941986523531	35.9076178969426	22.6880129828238	15.6719569903813	16.5012826619718	1.81251420167401	0.857992299185168	0.00231867114857312	0.0963577723443976	up	no
ENSMUSG00000025190	Got1	ENSMUST00000124954;ENSMUST00000026196;ENSMUST00000133325;ENSMUST00000132504	GO:0003824(catalytic activity);GO:0004069(L-aspartate:2-oxoglutarate aminotransferase activity);GO:0004609(phosphatidylserine decarboxylase activity);GO:0005623(cell);GO:0005654(nucleoplasm);GO:0005737(cytoplasm);GO:0005764(lysosome);GO:0005829(cytosol);GO:0006103(2-oxoglutarate metabolic process);GO:0006107(oxaloacetate metabolic process);GO:0006114(glycerol biosynthetic process);GO:0006520(cell…	00220(Arginine biosynthesis);00250(Alanine, aspartate and glutamate metabolism);00270(Cysteine and methionine metabolism);00330(Arginine and proline metabolism);00350(Tyrosine metabolism);00360(Phenylalanine metabolism);00400(Phenylalanine, tyrosine and tryptophan biosynthesis);00400(Phenylalanine, tyrosine and tryptophan biosynthesis)	K14454	EC:2.6.1.1	glutamic-oxaloacetic transaminase 1, soluble [Source:MGI Symbol;Acc:MGI:95791]	processed_transcript;protein_coding;nonsense_mediated_decay;retained_intron	79.7813961492714	122.718116755416	109.242201207562	128.000003340685	179.854797665223	184.103450591965	0.604110113671877	-0.727116555321456	0.00232478555658541	0.0963577723443976	down	no
ENSMUSG00000054619	Mettl7a1	ENSMUST00000067752;ENSMUST00000229588;ENSMUST00000229217;ENSMUST00000230472;ENSMUST00000230018;ENSMUST00000231166;ENSMUST00000229574;ENSMUST00000230252	GO:0005811(lipid droplet);GO:0008168(methyltransferase activity);GO:0016020(membrane);GO:0016021(integral component of membrane);GO:0016740(transferase activity);GO:0032259(methylation);GO:0032259(methylation)	NA	NA	NA	methyltransferase like 7A1 [Source:MGI Symbol;Acc:MGI:1916523]	protein_coding;nonsense_mediated_decay	7.89882931252408	4.12061377032755	3.47250675298651	7.32479902890173	1.60236752678227	2.36467418959538	2.87578887443287	1.5239577644458	0.00232641052481764	0.0963577723443976	up	yes
ENSMUSG00000061665	Cd2ap	ENSMUST00000024709;ENSMUST00000233350;ENSMUST00000233195;ENSMUST00000233123;ENSMUST00000233476;ENSMUST00000233626	GO:0001650(fibrillar center);GO:0001726(ruffle);GO:0005172(vascular endothelial growth factor receptor binding);GO:0005515(protein binding);GO:0005737(cytoplasm);GO:0005829(cytosol);GO:0005856(cytoskeleton);GO:0005886(plasma membrane);GO:0005911(cell-cell junction);GO:0005938(cell cortex);GO:0007015(actin filament organization);GO:0007049(cell cycle);GO:0008013(beta-catenin binding);GO:0008022(pr…	05100(Bacterial invasion of epithelial cells);05100(Bacterial invasion of epithelial cells)	K13738	NA	CD2-associated protein [Source:MGI Symbol;Acc:MGI:1330281]	protein_coding;retained_intron	3.21458637871911	2.76666589926878	1.46480418759455	1.67548778542612	3.44020283263994	4.80882272686586	0.552886167293864	-0.854945617656231	0.0023338217545416	0.0963861658914571	down	no
ENSMUSG00000042567	Nek10	ENSMUST00000224491;ENSMUST00000136826;ENSMUST00000134866;ENSMUST00000112631;ENSMUST00000112630;ENSMUST00000063220	GO:0000166(nucleotide binding);GO:0004672(protein kinase activity);GO:0004674(protein serine/threonine kinase activity);GO:0005515(protein binding);GO:0005524(ATP binding);GO:0006468(protein phosphorylation);GO:0016301(kinase activity);GO:0016310(phosphorylation);GO:0016740(transferase activity);GO:0043406(positive regulation of MAP kinase activity);GO:0046872(metal ion binding);GO:1902749(regula…	NA	K20879	EC:2.7.11.1	NIMA (never in mitosis gene a)- related kinase 10 [Source:MGI Symbol;Acc:MGI:2685128]	protein_coding;nonsense_mediated_decay;retained_intron;processed_transcript	0.197256699805891	0.121620961853321	0.105636187104397	0.108098460713984	0.01753613579205	0.0383390520719048	4.76608965301737	2.2528060897462	0.00234421987550552	0.0965373995283607	up	yes
ENSMUSG00000025026	Add3	ENSMUST00000237301;ENSMUST00000050096;ENSMUST00000237430;ENSMUST00000111741;ENSMUST00000237832;ENSMUST00000235133;ENSMUST00000235846;ENSMUST00000237153;ENSMUST00000236417;ENSMUST00000235754;ENSMUST00000238130;ENSMUST00000237224;ENSMUST00000236296;ENSMUST00000237099;ENSMUST00000025999;ENSMUST00000237593	GO:0000794(condensed nuclear chromosome);GO:0003779(actin binding);GO:0005080(protein kinase C binding);GO:0005198(structural molecule activity);GO:0005200(structural constituent of cytoskeleton);GO:0005516(calmodulin binding);GO:0005737(cytoplasm);GO:0005856(cytoskeleton);GO:0005886(plasma membrane);GO:0005903(brush border);GO:0005911(cell-cell junction);GO:0005938(cell cortex);GO:0014069(postsy…	NA	K18622	NA	adducin 3 (gamma) [Source:MGI Symbol;Acc:MGI:1351615]	protein_coding;retained_intron	7.96694848291536	8.26465373730407	5.56088641896552	5.19976198087774	11.2031120942006	10.6163143175549	0.618537126290365	-0.693067902583861	0.00236183191167116	0.0969839917654997	down	no
ENSMUSG00000037608	Bclaf1	ENSMUST00000190156;ENSMUST00000186100;ENSMUST00000043881;ENSMUST00000185800;ENSMUST00000191143;ENSMUST00000092678;ENSMUST00000215262;ENSMUST00000189158;ENSMUST00000191438;ENSMUST00000188546;ENSMUST00000216560;ENSMUST00000187338	GO:0003677(DNA binding);GO:0005515(protein binding);GO:0005634(nucleus);GO:0005654(nucleoplasm);GO:0005737(cytoplasm);GO:0006915(apoptotic process);GO:0016607(nuclear speck);GO:0043065(positive regulation of apoptotic process);GO:0043620(regulation of DNA-templated transcription in response to stress);GO:0045892(negative regulation of transcription, DNA-templated);GO:1990830(cellular response to …	NA	K13087	NA	BCL2-associated transcription factor 1 [Source:MGI Symbol;Acc:MGI:1917580]	nonsense_mediated_decay;protein_coding;retained_intron	5.78249520273185	4.27603510692112	2.96729433213515	3.71972976883864	5.66577170897327	8.31775639239265	0.598759994231751	-0.73995026302268	0.00237719475449264	0.0973359372189545	down	no
ENSMUSG00000030189	Ybx3	ENSMUST00000032309;ENSMUST00000203157;ENSMUST00000087865;ENSMUST00000205035;ENSMUST00000204481	GO:0000122(negative regulation of transcription by RNA polymerase II);GO:0000977(RNA polymerase II regulatory region sequence-specific DNA binding);GO:0001227(DNA-binding transcription repressor activity, RNA polymerase II-specific);GO:0001701(in utero embryonic development);GO:0003676(nucleic acid binding);GO:0003677(DNA binding);GO:0003697(single-stranded DNA binding);GO:0003723(RNA binding);GO…	04530(Tight junction);04530(Tight junction)	K06099	NA	Y box protein 3 [Source:MGI Symbol;Acc:MGI:2137670]	protein_coding;retained_intron;processed_transcript	87.161544417561	105.079972765854	95.8883315931707	144.331306891707	186.222840825041	175.395407867317	0.597952616097374	-0.741896930246308	0.00239186689205111	0.0976576764387022	down	no
ENSMUSG00000005672	Kit	ENSMUST00000202167;ENSMUST00000005815;ENSMUST00000144270;ENSMUST00000143221;ENSMUST00000201240;ENSMUST00000136002;ENSMUST00000148993;ENSMUST00000151357	GO:0000166(nucleotide binding);GO:0000187(activation of MAPK activity);GO:0001541(ovarian follicle development);GO:0001650(fibrillar center);GO:0001669(acrosomal vesicle);GO:0002020(protease binding);GO:0002244(hematopoietic progenitor cell differentiation);GO:0002318(myeloid progenitor cell differentiation);GO:0002320(lymphoid progenitor cell differentiation);GO:0002327(immature B cell different…	04010(MAPK signaling pathway);04014(Ras signaling pathway);04015(Rap1 signaling pathway);04072(Phospholipase D signaling pathway);04151(PI3K-Akt signaling pathway);04640(Hematopoietic cell lineage);04916(Melanogenesis);05200(Pathways in cancer);05221(Acute myeloid leukemia);05224(Breast cancer);05230(Central carbon metabolism in cancer);05230(Central carbon metabolism in cancer)	K05091	EC:2.7.10.1	KIT proto-oncogene receptor tyrosine kinase [Source:MGI Symbol;Acc:MGI:96677]	retained_intron;protein_coding	4.01313733778476	1.62229106553698	1.94238524901807	0.390635394680732	0.3258236781506	0.549998198518685	4.5491265172116	2.18558955844043	0.00240631712674465	0.0979685532482319	up	yes
ENSMUSG00000025203	Scd2	ENSMUST00000026221;ENSMUST00000237039	GO:0004768(stearoyl-CoA 9-desaturase activity);GO:0005506(iron ion binding);GO:0005783(endoplasmic reticulum);GO:0005789(endoplasmic reticulum membrane);GO:0006629(lipid metabolic process);GO:0006631(fatty acid metabolic process);GO:0006633(fatty acid biosynthetic process);GO:0006636(unsaturated fatty acid biosynthetic process);GO:0016020(membrane);GO:0016021(integral component of membrane);GO:00…	01040(Biosynthesis of unsaturated fatty acids);03320(PPAR signaling pathway);04152(AMPK signaling pathway);04152(AMPK signaling pathway)	K00507	EC:1.14.19.1	stearoyl-Coenzyme A desaturase 2 [Source:MGI Symbol;Acc:MGI:98240]	protein_coding;nonsense_mediated_decay	44.3455449478404	63.8627832739751	67.7743199919473	59.6724416755125	35.3280497033309	29.0305046837482	1.83079850171857	0.872473016384799	0.00242457300564297	0.0984321692460888	up	no
ENSMUSG00000039157	Fam102a	ENSMUST00000048375;ENSMUST00000136816;ENSMUST00000133512;ENSMUST00000133366;ENSMUST00000147723	GO:0003674(molecular_function);GO:0005575(cellular_component);GO:0008150(biological_process);GO:0008150(biological_process)	NA	NA	NA	family with sequence similarity 102, member A [Source:MGI Symbol;Acc:MGI:2138935]	protein_coding;retained_intron;processed_transcript	8.54805479162545	5.05640335047807	6.7437280928124	8.0507851407847	4.23866881140785	2.98237539861523	1.96640337254007	0.975559295163457	0.00243147046092723	0.0984333423038083	up	no
ENSMUSG00000037071	Scd1	ENSMUST00000041331;ENSMUST00000235741;ENSMUST00000236824	GO:0004768(stearoyl-CoA 9-desaturase activity);GO:0005506(iron ion binding);GO:0005730(nucleolus);GO:0005783(endoplasmic reticulum);GO:0005789(endoplasmic reticulum membrane);GO:0006629(lipid metabolic process);GO:0006631(fatty acid metabolic process);GO:0006633(fatty acid biosynthetic process);GO:0006636(unsaturated fatty acid biosynthetic process);GO:0006641(triglyceride metabolic process);GO:0…	01040(Biosynthesis of unsaturated fatty acids);03320(PPAR signaling pathway);04152(AMPK signaling pathway);04152(AMPK signaling pathway)	K00507	EC:1.14.19.1	stearoyl-Coenzyme A desaturase 1 [Source:MGI Symbol;Acc:MGI:98239]	protein_coding;processed_transcript	27.248648002453	89.2105585987326	25.6006985727719	131.915575519624	21.1261160380213	18.2384007931316	3.4799802302763	1.79907911016499	0.00244726098615815	0.098793513218683	up	yes
ENSMUSG00000068614	Actc1	ENSMUST00000090269;ENSMUST00000149125	GO:0000166(nucleotide binding);GO:0005515(protein binding);GO:0005524(ATP binding);GO:0005737(cytoplasm);GO:0005856(cytoskeleton);GO:0005884(actin filament);GO:0007015(actin filament organization);GO:0010628(positive regulation of gene expression);GO:0015629(actin cytoskeleton);GO:0016887(ATPase activity);GO:0017022(myosin binding);GO:0030017(sarcomere);GO:0030027(lamellipodium);GO:0030048(actin …	04260(Cardiac muscle contraction);04261(Adrenergic signaling in cardiomyocytes);05410(Hypertrophic cardiomyopathy (HCM));05414(Dilated cardiomyopathy (DCM));05414(Dilated cardiomyopathy (DCM))	NA	NA	actin, alpha, cardiac muscle 1 [Source:MGI Symbol;Acc:MGI:87905]	protein_coding	0.207450838071693	0.256254660074166	0.269702840543881	0.585951752781211	3.21568827441286	0.23725678368356	0.191048520794927	-2.38798900730492	0.00247156391115645	0.0994943326145593	down	yes
ENSMUSG00000023055	Calcoco1	ENSMUST00000023818;ENSMUST00000171838;ENSMUST00000168112;ENSMUST00000229398;ENSMUST00000230374;ENSMUST00000229231;ENSMUST00000166943;ENSMUST00000230702;ENSMUST00000230035	GO:0000790(nuclear chromatin);GO:0000978(RNA polymerase II proximal promoter sequence-specific DNA binding);GO:0003682(chromatin binding);GO:0003712(transcription coregulator activity);GO:0003713(transcription coactivator activity);GO:0005515(protein binding);GO:0005634(nucleus);GO:0005737(cytoplasm);GO:0005829(cytosol);GO:0007165(signal transduction);GO:0008013(beta-catenin binding);GO:0008022(p…	NA	NA	NA	calcium binding and coiled coil domain 1 [Source:MGI Symbol;Acc:MGI:1914738]	protein_coding;nonsense_mediated_decay;retained_intron	17.0745542306753	11.1779350628163	12.644374739138	13.6639663517711	7.78368721409876	7.74971682481242	1.7562419109078	0.812491580425337	0.00250280422100456	0.100469712300326	up	no
ENSMUSG00000114277	Gm48583	ENSMUST00000225897	NA	NA	NA	NA	predicted gene, 48583 [Source:MGI Symbol;Acc:MGI:6098152]	processed_pseudogene	115.645149	106.761208	122.72036	105.987831	179.898956	184.932587	0.618250472931284	-0.693736656680792	0.00252386298355204	0.101032068204705	down	no
ENSMUSG00000090553	Snrpe	ENSMUST00000166915;ENSMUST00000164096;ENSMUST00000172079;ENSMUST00000171264;ENSMUST00000164574;ENSMUST00000166291	GO:0000387(spliceosomal snRNP assembly);GO:0000398(mRNA splicing, via spliceosome);GO:0003723(RNA binding);GO:0005634(nucleus);GO:0005681(spliceosomal complex);GO:0005682(U5 snRNP);GO:0005683(U7 snRNP);GO:0005685(U1 snRNP);GO:0005686(U2 snRNP);GO:0005687(U4 snRNP);GO:0005737(cytoplasm);GO:0005829(cytosol);GO:0006397(mRNA processing);GO:0008380(RNA splicing);GO:0034709(methylosome);GO:0034715(pICl…	03040(Spliceosome);03040(Spliceosome)	K11097	NA	small nuclear ribonucleoprotein E [Source:MGI Symbol;Acc:MGI:98346]	protein_coding;nonsense_mediated_decay	36.211235016035	35.6263314854227	35.3881745094752	31.8910691946064	53.8272771669096	52.0882224810496	0.656734900311731	-0.606616969678155	0.00255432678539332	0.101691936031103	down	no
ENSMUSG00000108126	Gm43909	ENSMUST00000203443	NA	NA	NA	NA	predicted gene, 43909 [Source:MGI Symbol;Acc:MGI:5690301]	TEC	1.997984	1.973979	1.797624	1.09623	3.16917	5.582333	0.392265020077123	-1.35009940492559	0.00255774330808461	0.101691936031103	down	yes
ENSMUSG00000020894	Vamp2	ENSMUST00000149559;ENSMUST00000149780;ENSMUST00000146847;ENSMUST00000021273;ENSMUST00000117780	GO:0000149(SNARE binding);GO:0000322(storage vacuole);GO:0005484(SNAP receptor activity);GO:0005515(protein binding);GO:0005516(calmodulin binding);GO:0005543(phospholipid binding);GO:0005737(cytoplasm);GO:0005802(trans-Golgi network);GO:0005886(plasma membrane);GO:0006906(vesicle fusion);GO:0008021(synaptic vesicle);GO:0008022(protein C-terminus binding);GO:0008076(voltage-gated potassium channe…	04130(SNARE interactions in vesicular transport);04721(Synaptic vesicle cycle);04911(Insulin secretion);04962(Vasopressin-regulated water reabsorption);04970(Salivary secretion);04970(Salivary secretion)	K13504	NA	vesicle-associated membrane protein 2 [Source:MGI Symbol;Acc:MGI:1313277]	processed_transcript;retained_intron;protein_coding	20.7021017490155	23.1065143725387	20.1195607117354	21.4300188529798	30.396386756629	35.1965365271725	0.650666195474696	-0.620010492574301	0.0025616348410598	0.101691936031103	down	no
ENSMUSG00000028195	Ccn1	ENSMUST00000029846	GO:0001649(osteoblast differentiation);GO:0001934(positive regulation of protein phosphorylation);GO:0002041(intussusceptive angiogenesis);GO:0003181(atrioventricular valve morphogenesis);GO:0003278(apoptotic process involved in heart morphogenesis);GO:0003281(ventricular septum development);GO:0005178(integrin binding);GO:0005515(protein binding);GO:0005520(insulin-like growth factor binding);GO…	NA	K06829	NA	cellular communication network factor 1 [Source:MGI Symbol;Acc:MGI:88613]	protein_coding	30.118065	33.672779	26.165903	16.710773	42.915958	44.897282	0.607354426280137	-0.719389437034548	0.00259499671308303	0.102469958621844	down	no
ENSMUSG00000041926	Rnpep	ENSMUST00000074357;ENSMUST00000077340;ENSMUST00000152169;ENSMUST00000141092;ENSMUST00000190632;ENSMUST00000188053;ENSMUST00000130069;ENSMUST00000141234;ENSMUST00000189615	GO:0004177(aminopeptidase activity);GO:0005507(copper ion binding);GO:0005576(extracellular region);GO:0005615(extracellular space);GO:0005794(Golgi apparatus);GO:0005886(plasma membrane);GO:0006508(proteolysis);GO:0008233(peptidase activity);GO:0008237(metallopeptidase activity);GO:0008270(zinc ion binding);GO:0009897(external side of plasma membrane);GO:0016787(hydrolase activity);GO:0030141(se…	NA	K01260	EC:3.4.11.6	arginyl aminopeptidase (aminopeptidase B) [Source:MGI Symbol;Acc:MGI:2384902]	protein_coding;retained_intron;processed_transcript	7.68126747040275	7.1924102337681	10.6159035830586	10.0681967480292	4.44930658391859	5.18186048760212	1.84597452059589	0.884382640056468	0.00260809469505257	0.102469958621844	up	no
ENSMUSG00000034854	Mfsd12	ENSMUST00000044844;ENSMUST00000132368	GO:0005770(late endosome);GO:0005887(integral component of plasma membrane);GO:0008643(carbohydrate transport);GO:0015293(symporter activity);GO:0016020(membrane);GO:0016021(integral component of membrane);GO:0048022(negative regulation of melanin biosynthetic process);GO:0055085(transmembrane transport);GO:0071702(organic substance transport);GO:0071702(organic substance transport)	NA	NA	NA	major facilitator superfamily domain containing 12 [Source:MGI Symbol;Acc:MGI:3604804]	protein_coding;nonsense_mediated_decay	6.465426	6.536285	8.18025	5.751923	3.36837	3.381339	1.99518853331307	0.99652507889093	0.00261545833183235	0.102469958621844	up	no
ENSMUSG00000020326	Ccng1	ENSMUST00000020576;ENSMUST00000151359	GO:0000079(regulation of cyclin-dependent protein serine/threonine kinase activity);GO:0000307(cyclin-dependent protein kinase holoenzyme complex);GO:0004672(protein kinase activity);GO:0005634(nucleus);GO:0005737(cytoplasm);GO:0006468(protein phosphorylation);GO:0006949(syncytium formation);GO:0007049(cell cycle);GO:0007095(mitotic G2 DNA damage checkpoint);GO:0016538(cyclin-dependent protein se…	04115(p53 signaling pathway);05206(MicroRNAs in cancer);05206(MicroRNAs in cancer)	K10145	NA	cyclin G1 [Source:MGI Symbol;Acc:MGI:102890]	protein_coding;processed_transcript	78.319191	26.698294	23.391045	22.703186	13.642536	14.607928	2.67449971795154	1.41926905153976	0.00261576402482316	0.102469958621844	up	yes
ENSMUSG00000031595	Pdgfrl	ENSMUST00000034004;ENSMUST00000143216	NA	NA	NA	NA	platelet-derived growth factor receptor-like [Source:MGI Symbol;Acc:MGI:1916047]	protein_coding;retained_intron	0.835759882917467	0.773363098848369	0.27849399456174	0.844572422264875	0.0829115930902111	0.185827208893154	5.08335487549277	2.3457809506845	0.00262158777944956	0.102469958621844	up	yes
ENSMUSG00000042647	Acad12	ENSMUST00000041252;ENSMUST00000111776;ENSMUST00000131338;ENSMUST00000197306;ENSMUST00000197916	GO:0005739(mitochondrion);GO:0016491(oxidoreductase activity);GO:0016627(oxidoreductase activity, acting on the CH-CH group of donors);GO:0050660(flavin adenine dinucleotide binding);GO:0055114(oxidation-reduction process);GO:0055114(oxidation-reduction process)	NA	NA	NA	acyl-Coenzyme A dehydrogenase family, member 12 [Source:MGI Symbol;Acc:MGI:2443320]	protein_coding;processed_transcript;nonsense_mediated_decay	1.30142938321056	0.882549125844076	1.05307440561694	1.20159346577655	0.42169782412523	0.338156129527317	2.92072335684507	1.54632571639766	0.00262413472990138	0.102469958621844	up	yes
ENSMUSG00000086810	Gm13110	ENSMUST00000138077	NA	NA	NA	NA	predicted gene 13110 [Source:MGI Symbol;Acc:MGI:3651716]	lncRNA	3.47974	2.389874	2.368409	0.767419	0.488203	0.692968	3.81208224719368	1.9305792463041	0.00264239486564745	0.102902610922809	up	yes
ENSMUSG00000006221	Hspb7	ENSMUST00000102486	GO:0005634(nucleus);GO:0005654(nucleoplasm);GO:0005737(cytoplasm);GO:0005739(mitochondrion);GO:0007507(heart development);GO:0009408(response to heat);GO:0015030(Cajal body);GO:0015629(actin cytoskeleton);GO:0016235(aggresome);GO:0031005(filamin binding)	NA	K09546	NA	heat shock protein family, member 7 (cardiovascular) [Source:MGI Symbol;Acc:MGI:1352494]	protein_coding	1.082839	0.709005	0.519922	0.496301	1.617633	2.181982	0.369519938204265	-1.43627588485322	0.00266089031373697	0.103244411177161	down	yes
ENSMUSG00000032595	Cdhr4	ENSMUST00000177173;ENSMUST00000177508;ENSMUST00000177516;ENSMUST00000177226;ENSMUST00000176373;ENSMUST00000176196;ENSMUST00000177093;ENSMUST00000176183;ENSMUST00000176306;ENSMUST00000176919;ENSMUST00000175802;ENSMUST00000035215;ENSMUST00000176334;ENSMUST00000175759	GO:0003674(molecular_function);GO:0005509(calcium ion binding);GO:0005886(plasma membrane);GO:0005887(integral component of plasma membrane);GO:0007155(cell adhesion);GO:0007156(homophilic cell adhesion via plasma membrane adhesion molecules);GO:0016020(membrane);GO:0016021(integral component of membrane);GO:0016021(integral component of membrane)	NA	K16504	NA	cadherin-related family member 4 [Source:MGI Symbol;Acc:MGI:1916648]	protein_coding;retained_intron;processed_transcript;nonsense_mediated_decay	7.17914128599222	6.43182096141375	6.52037378599222	8.79632767444877	3.60617561705577	3.31333170428016	2.09029793339838	1.0637085865181	0.00266558035974808	0.103244411177161	up	yes
ENSMUSG00000035245	Eogt	ENSMUST00000054344;ENSMUST00000130562;ENSMUST00000204331;ENSMUST00000113387;ENSMUST00000136575;ENSMUST00000142553;ENSMUST00000135187;ENSMUST00000142116	GO:0005575(cellular_component);GO:0005783(endoplasmic reticulum);GO:0005788(endoplasmic reticulum lumen);GO:0006493(protein O-linked glycosylation);GO:0016262(protein N-acetylglucosaminyltransferase activity);GO:0016740(transferase activity);GO:0016757(transferase activity, transferring glycosyl groups);GO:0016757(transferase activity, transferring glycosyl groups)	00514(Other types of O-glycan biosynthesis);00514(Other types of O-glycan biosynthesis)	K18134	EC:2.4.1.255	EGF domain-specific O-linked N-acetylglucosamine (GlcNAc) transferase [Source:MGI Symbol;Acc:MGI:2141669]	protein_coding;processed_transcript	35.2881074028571	28.9248088253061	21.774561474898	31.9328566130612	46.3916734483673	47.0246165973469	0.631155092213665	-0.663933536154315	0.00267461661986836	0.103315177302786	down	no
ENSMUSG00000021943	Gdf10	ENSMUST00000168727	GO:0001503(ossification);GO:0001649(osteoblast differentiation);GO:0005125(cytokine activity);GO:0005576(extracellular region);GO:0005615(extracellular space);GO:0008083(growth factor activity);GO:0010862(positive regulation of pathway-restricted SMAD protein phosphorylation);GO:0030509(BMP signaling pathway);GO:0045444(fat cell differentiation);GO:0045668(negative regulation of osteoblast differ…	04060(Cytokine-cytokine receptor interaction)	K22674	NA	growth differentiation factor 10 [Source:MGI Symbol;Acc:MGI:95684]	protein_coding	0.339964	0.354197	0.075577	0.259978	0.049853	0.034877	6.07645462055942	2.60322981162581	0.00268931615365965	0.103554573999819	up	yes
ENSMUSG00000036412	Arsi	ENSMUST00000040359	GO:0003824(catalytic activity);GO:0005575(cellular_component);GO:0005576(extracellular region);GO:0005783(endoplasmic reticulum);GO:0008484(sulfuric ester hydrolase activity);GO:0016787(hydrolase activity);GO:0046872(metal ion binding)	NA	K12375	EC:3.1.6.-	arylsulfatase i [Source:MGI Symbol;Acc:MGI:2670959]	protein_coding	0.164139	1.991949	0.175687	0.411934	0.07777	0.04581	11.1009427091762	3.47261029255315	0.00269905390708217	0.103554573999819	up	yes
ENSMUSG00000038412	Higd1a	ENSMUST00000215007;ENSMUST00000060251;ENSMUST00000216914;ENSMUST00000213147;ENSMUST00000213124;ENSMUST00000215300;ENSMUST00000214988	GO:0003674(molecular_function);GO:0005634(nucleus);GO:0005654(nucleoplasm);GO:0005739(mitochondrion);GO:0005743(mitochondrial inner membrane);GO:0016020(membrane);GO:0016021(integral component of membrane);GO:0031966(mitochondrial membrane);GO:0032991(protein-containing complex);GO:0042149(cellular response to glucose starvation);GO:0043066(negative regulation of apoptotic process);GO:0055114(oxi…	NA	NA	NA	HIG1 domain family, member 1A [Source:MGI Symbol;Acc:MGI:1930666]	protein_coding	29.8647528082237	40.5825621848684	29.5528591621711	25.2069392496711	40.5973137276316	62.4929597802632	0.607269285183077	-0.719591693317786	0.00270249184815661	0.103554573999819	down	no
ENSMUSG00000006517	Mvd	ENSMUST00000006692;ENSMUST00000211883	GO:0000166(nucleotide binding);GO:0004163(diphosphomevalonate decarboxylase activity);GO:0005524(ATP binding);GO:0005777(peroxisome);GO:0005782(peroxisomal matrix);GO:0005829(cytosol);GO:0006629(lipid metabolic process);GO:0006694(steroid biosynthetic process);GO:0006695(cholesterol biosynthetic process);GO:0008202(steroid metabolic process);GO:0008203(cholesterol metabolic process);GO:0008284(po…	00900(Terpenoid backbone biosynthesis);00900(Terpenoid backbone biosynthesis)	K01597	EC:4.1.1.33	mevalonate (diphospho) decarboxylase [Source:MGI Symbol;Acc:MGI:2179327]	protein_coding;nonsense_mediated_decay	22.8990576342119	25.7091638526089	33.5157179419042	50.0421398305541	17.8962163926842	13.3272336863905	2.11645540330365	1.08165008936008	0.00274818511528131	0.10502464236559	up	yes
ENSMUSG00000038058	Nod1	ENSMUST00000060655;ENSMUST00000205242;ENSMUST00000168172;ENSMUST00000203916;ENSMUST00000203837;ENSMUST00000203076	GO:0000166(nucleotide binding);GO:0002376(immune system process);GO:0002606(positive regulation of dendritic cell antigen processing and presentation);GO:0005515(protein binding);GO:0005524(ATP binding);GO:0005737(cytoplasm);GO:0005886(plasma membrane);GO:0006915(apoptotic process);GO:0006919(activation of cysteine-type endopeptidase activity involved in apoptotic process);GO:0006952(defense resp…	04621(NOD-like receptor signaling pathway);05133(Pertussis);05133(Pertussis)	K08727	NA	nucleotide-binding oligomerization domain containing 1 [Source:MGI Symbol;Acc:MGI:1341839]	protein_coding;processed_transcript	2.04956326835991	1.21189203839338	1.40760204390628	1.58131963870841	0.470514260681236	0.604120398700532	2.90814042465548	1.54009693399712	0.00276047506353638	0.105213745041329	up	yes
ENSMUSG00000022089	Bin3	ENSMUST00000228049;ENSMUST00000022680;ENSMUST00000226385;ENSMUST00000228717;ENSMUST00000227841	GO:0000917(division septum assembly);GO:0005515(protein binding);GO:0005737(cytoplasm);GO:0005856(cytoskeleton);GO:0005884(actin filament);GO:0006897(endocytosis);GO:0007049(cell cycle);GO:0008092(cytoskeletal protein binding);GO:0008104(protein localization);GO:0008289(lipid binding);GO:0009826(unidimensional cell growth);GO:0010591(regulation of lamellipodium assembly);GO:0014839(myoblast migra…	NA	K20120	NA	bridging integrator 3 [Source:MGI Symbol;Acc:MGI:1929883]	processed_transcript;protein_coding;nonsense_mediated_decay	40.0513701536351	72.1022458861454	49.7916813804298	64.0158179300412	92.9674650909922	95.2160328920896	0.600374415854907	-0.736065595120097	0.00278300451872314	0.105444592303904	down	no
ENSMUSG00000037410	Tbc1d2b	ENSMUST00000041767;ENSMUST00000128874;ENSMUST00000144348;ENSMUST00000144646	GO:0005096(GTPase activator activity);GO:0005829(cytosol);GO:0006886(intracellular protein transport);GO:0017137(Rab GTPase binding);GO:0090630(activation of GTPase activity);GO:0090630(activation of GTPase activity)	NA	K20166	NA	TBC1 domain family, member 2B [Source:MGI Symbol;Acc:MGI:1914266]	protein_coding;nonsense_mediated_decay;processed_transcript	5.43058949028299	5.18017536299579	4.44867807046255	5.24206029901125	3.08708684577793	2.6366024644846	1.77346306920889	0.8265692877448	0.00278779089897425	0.105444592303904	up	no
ENSMUSG00000020676	Ccl11	ENSMUST00000000342	GO:0001938(positive regulation of endothelial cell proliferation);GO:0002544(chronic inflammatory response);GO:0002548(monocyte chemotaxis);GO:0002551(mast cell chemotaxis);GO:0005125(cytokine activity);GO:0005576(extracellular region);GO:0005615(extracellular space);GO:0006935(chemotaxis);GO:0006954(inflammatory response);GO:0006955(immune response);GO:0007010(cytoskeleton organization);GO:00070…	04060(Cytokine-cytokine receptor interaction);04062(Chemokine signaling pathway);04657(IL-17 signaling pathway);05310(Asthma)	K16597	NA	chemokine (C-C motif) ligand 11 [Source:MGI Symbol;Acc:MGI:103576]	protein_coding	0.540445	4.103467	0.954521	1.932857	0.072015	0.376526	8.39531949141773	3.06958522926157	0.00278860515547971	0.105444592303904	up	yes
ENSMUSG00000038210	Hoxa11	ENSMUST00000048026;ENSMUST00000131495	GO:0001501(skeletal system development);GO:0001656(metanephros development);GO:0001658(branching involved in ureteric bud morphogenesis);GO:0001759(organ induction);GO:0003677(DNA binding);GO:0005515(protein binding);GO:0005634(nucleus);GO:0005654(nucleoplasm);GO:0005667(transcription factor complex);GO:0006355(regulation of transcription, DNA-templated);GO:0007275(multicellular organism developm…	05202(Transcriptional misregulation in cancer);05202(Transcriptional misregulation in cancer)	K21951	NA	homeobox A11 [Source:MGI Symbol;Acc:MGI:96172]	protein_coding;processed_transcript	6.67799	7.211476	4.600623	4.434961	10.7021863559248	10.592257	0.538287139438691	-0.893552137465487	0.00281097249516413	0.10573649198513	down	no
ENSMUSG00000021226	Acot2	ENSMUST00000021649	GO:0000038(very long-chain fatty acid metabolic process);GO:0001666(response to hypoxia);GO:0001676(long-chain fatty acid metabolic process);GO:0005739(mitochondrion);GO:0005759(mitochondrial matrix);GO:0006629(lipid metabolic process);GO:0006631(fatty acid metabolic process);GO:0006637(acyl-CoA metabolic process);GO:0016290(palmitoyl-CoA hydrolase activity);GO:0016787(hydrolase activity);GO:0016…	00062(Fatty acid elongation);01040(Biosynthesis of unsaturated fatty acids);04913(Ovarian steroidogenesis)	K01068	EC:3.1.2.2	acyl-CoA thioesterase 2 [Source:MGI Symbol;Acc:MGI:2159605]	protein_coding	18.257818	17.416195	12.041854	9.521979	20.126722	29.618483	0.575310183162377	-0.797588088305325	0.00281230902108786	0.10573649198513	down	no
ENSMUSG00000078853	Igtp	ENSMUST00000035266;ENSMUST00000168280;ENSMUST00000094169	GO:0003924(GTPase activity);GO:0005525(GTP binding);GO:0005789(endoplasmic reticulum membrane);GO:0005829(cytosol);GO:0006952(defense response);GO:0016020(membrane);GO:0035458(cellular response to interferon-beta);GO:0035458(cellular response to interferon-beta)	05145(Toxoplasmosis);05145(Toxoplasmosis)	K14140	NA	interferon gamma induced GTPase [Source:MGI Symbol;Acc:MGI:107729]	protein_coding	1.224084	1.69231124777448	1.25132	12.4576325380811	0.47519	0.56422	7.99749270540767	2.99954777144511	0.00281857741430335	0.10573649198513	up	yes
ENSMUSG00000059743	Fdps	ENSMUST00000199668;ENSMUST00000081848;ENSMUST00000198239;ENSMUST00000196709;ENSMUST00000196921;ENSMUST00000200433;ENSMUST00000196254	GO:0004161(dimethylallyltranstransferase activity);GO:0004337(geranyltranstransferase activity);GO:0005654(nucleoplasm);GO:0005737(cytoplasm);GO:0005739(mitochondrion);GO:0005759(mitochondrial matrix);GO:0005777(peroxisome);GO:0005829(cytosol);GO:0006629(lipid metabolic process);GO:0006694(steroid biosynthetic process);GO:0006695(cholesterol biosynthetic process);GO:0008202(steroid metabolic proc…	00900(Terpenoid backbone biosynthesis);05164(Influenza A);05166(Human T-cell leukemia virus 1 infection);05166(Human T-cell leukemia virus 1 infection)	K00787	2.5.1.10;EC:2.5.1.1	farnesyl diphosphate synthetase [Source:MGI Symbol;Acc:MGI:104888]	protein_coding;retained_intron	46.4130776285646	47.2147529336977	65.6837481653992	87.8573483288973	33.2065622987167	28.9533658681084	1.98816934274124	0.991440643986783	0.00282905914311225	0.10573649198513	up	no
ENSMUSG00000066113	Adamtsl1	ENSMUST00000107178;ENSMUST00000126654;ENSMUST00000136418;ENSMUST00000150043;ENSMUST00000213098;ENSMUST00000147066;ENSMUST00000141889;ENSMUST00000130474;ENSMUST00000136320;ENSMUST00000107177;ENSMUST00000120678;ENSMUST00000048885	GO:0003674(molecular_function);GO:0005576(extracellular region);GO:0006508(proteolysis);GO:0008150(biological_process);GO:0008233(peptidase activity);GO:0062023(collagen-containing extracellular matrix);GO:0062023(collagen-containing extracellular matrix)	NA	NA	NA	ADAMTS-like 1 [Source:MGI Symbol;Acc:MGI:1924989]	protein_coding;retained_intron;processed_transcript	0.100079035482102	0.191689991227383	0.0481214255502467	0.128327014960445	0.0242046854390225	0.0203997361165505	5.24855441334242	2.39192012222992	0.00283321561107319	0.10573649198513	up	yes
ENSMUSG00000066357	Wdr6	ENSMUST00000068700	GO:0005515(protein binding);GO:0005737(cytoplasm);GO:0005829(cytosol);GO:0005886(plasma membrane);GO:0007049(cell cycle);GO:0007050(cell cycle arrest);GO:0008180(COP9 signalosome);GO:0008285(negative regulation of cell population proliferation);GO:0010507(negative regulation of autophagy);GO:0032991(protein-containing complex);GO:0043560(insulin receptor substrate binding)	NA	NA	NA	WD repeat domain 6 [Source:MGI Symbol;Acc:MGI:1930140]	protein_coding	64.80925	38.456806	44.864937	59.442776	30.448133	25.767101	1.84624126086534	0.88459109204703	0.00287004561162861	0.106832788727921	up	no
ENSMUSG00000094686	Ccl21a	ENSMUST00000095114	GO:0001768(establishment of T cell polarity);GO:0001771(immunological synapse formation);GO:0001954(positive regulation of cell-matrix adhesion);GO:0002407(dendritic cell chemotaxis);GO:0002548(monocyte chemotaxis);GO:0002606(positive regulation of dendritic cell antigen processing and presentation);GO:0005125(cytokine activity);GO:0005576(extracellular region);GO:0005615(extracellular space);GO:…	04060(Cytokine-cytokine receptor interaction);04062(Chemokine signaling pathway);04064(NF-kappa B signaling pathway)	K16062	NA	chemokine (C-C motif) ligand 21A (serine) [Source:MGI Symbol;Acc:MGI:1349183]	protein_coding	0.873764	0.330236	0.759109	0.0001	3.238268	2.826049	0.161865631364587	-2.62713140154758	0.00287751780988555	0.106833439724015	down	yes
ENSMUSG00000057123	Gja5	ENSMUST00000072600;ENSMUST00000199597;ENSMUST00000132256	GO:0001501(skeletal system development);GO:0001525(angiogenesis);GO:0001568(blood vessel development);GO:0003071(renal system process involved in regulation of systemic arterial blood pressure);GO:0003073(regulation of systemic arterial blood pressure);GO:0003105(negative regulation of glomerular filtration);GO:0003151(outflow tract morphogenesis);GO:0003158(endothelium development);GO:0003161(ca…	NA	K07614	NA	gap junction protein, alpha 5 [Source:MGI Symbol;Acc:MGI:95716]	protein_coding	0.392156577271145	0.138745482596589	0.140776667072746	0.268398711973547	0.0543712481726418	0.0330539142011834	5.37646950482235	2.42665912820277	0.0029146022078584	0.10793065695302	up	yes
ENSMUSG00000013846	St3gal1	ENSMUST00000092640;ENSMUST00000229028;ENSMUST00000229213;ENSMUST00000230150;ENSMUST00000229742	GO:0003836(beta-galactoside (CMP) alpha-2,3-sialyltransferase activity);GO:0005576(extracellular region);GO:0005794(Golgi apparatus);GO:0006054(N-acetylneuraminate metabolic process);GO:0006468(protein phosphorylation);GO:0006486(protein glycosylation);GO:0006487(protein N-linked glycosylation);GO:0008373(sialyltransferase activity);GO:0016020(membrane);GO:0016021(integral component of membrane);…	00512(Mucin type O-glycan biosynthesis);00533(Glycosaminoglycan biosynthesis - keratan sulfate);00603(Glycosphingolipid biosynthesis - globo and isoglobo series);00604(Glycosphingolipid biosynthesis - ganglio series);00604(Glycosphingolipid biosynthesis - ganglio series)	K00780	EC:2.4.99.4	ST3 beta-galactoside alpha-2,3-sialyltransferase 1 [Source:MGI Symbol;Acc:MGI:98304]	protein_coding;processed_transcript	7.61536766895344	15.0131219179682	18.0892959705153	7.24451304773026	5.95133101153116	4.70941455232813	2.24948144188728	1.16959246480199	0.0029283625146585	0.108160729890647	up	yes
ENSMUSG00000026121	Sema4c	ENSMUST00000114991;ENSMUST00000191785;ENSMUST00000195620;ENSMUST00000191677;ENSMUST00000191642;ENSMUST00000195160;ENSMUST00000193382;ENSMUST00000195339	GO:0001755(neural crest cell migration);GO:0001843(neural tube closure);GO:0005515(protein binding);GO:0005615(extracellular space);GO:0005886(plasma membrane);GO:0005887(integral component of plasma membrane);GO:0007275(multicellular organism development);GO:0007399(nervous system development);GO:0014069(postsynaptic density);GO:0016020(membrane);GO:0016021(integral component of membrane);GO:002…	04360(Axon guidance);04360(Axon guidance)	K06521	NA	sema domain, immunoglobulin domain (Ig), transmembrane domain (TM) and short cytoplasmic domain, (semaphorin) 4C [Source:MGI Symbol;Acc:MGI:109252]	protein_coding;retained_intron	14.0534321510995	7.27339389527542	14.4350907110821	12.9596812734596	4.52261144284781	7.25256124145439	2.0688273258136	1.04881323602038	0.00293597333842165	0.108163069184886	up	yes
ENSMUSG00000028542	Slc6a9	ENSMUST00000030269;ENSMUST00000063857;ENSMUST00000132043;ENSMUST00000136476;ENSMUST00000151316;ENSMUST00000163288;ENSMUST00000169885;ENSMUST00000169990;ENSMUST00000170733;ENSMUST00000149168;ENSMUST00000135769;ENSMUST00000123994	GO:0001504(neurotransmitter uptake);GO:0003333(amino acid transmembrane transport);GO:0005283(amino acid:sodium symporter activity);GO:0005328(neurotransmitter:sodium symporter activity);GO:0005886(plasma membrane);GO:0005887(integral component of plasma membrane);GO:0006836(neurotransmitter transport);GO:0006865(amino acid transport);GO:0014069(postsynaptic density);GO:0015187(glycine transmembr…	04721(Synaptic vesicle cycle);04721(Synaptic vesicle cycle)	K05038	NA	solute carrier family 6 (neurotransmitter transporter, glycine), member 9 [Source:MGI Symbol;Acc:MGI:95760]	protein_coding;processed_transcript;retained_intron;nonsense_mediated_decay	7.29922021338261	8.55874679770473	6.24712123808597	5.4175897868119	10.759817145108	11.1862015802373	0.627054008757394	-0.673338385814151	0.00296174126495347	0.108832600174482	down	no
ENSMUSG00000091898	Tnnc1	ENSMUST00000170268;ENSMUST00000169169;ENSMUST00000161399	GO:0002086(diaphragm contraction);GO:0003009(skeletal muscle contraction);GO:0005509(calcium ion binding);GO:0005861(troponin complex);GO:0006937(regulation of muscle contraction);GO:0010038(response to metal ion);GO:0014883(transition between fast and slow fiber);GO:0031013(troponin I binding);GO:0031014(troponin T binding);GO:0032972(regulation of muscle filament sliding speed);GO:0042803(prote…	04020(Calcium signaling pathway);04260(Cardiac muscle contraction);04261(Adrenergic signaling in cardiomyocytes);05410(Hypertrophic cardiomyopathy (HCM));05414(Dilated cardiomyopathy (DCM));05414(Dilated cardiomyopathy (DCM))	NA	NA	troponin C, cardiac/slow skeletal [Source:MGI Symbol;Acc:MGI:98779]	nonsense_mediated_decay;protein_coding;retained_intron	0.126243567723343	0.649003197886648	0.309230735830932	0.569916216138329	2.55450635542747	0.945195539865514	0.236362091269027	-2.08092942622349	0.003025623247656	0.110678163721538	down	yes
ENSMUSG00000026574	Dpt	ENSMUST00000027861	GO:0005201(extracellular matrix structural constituent);GO:0005576(extracellular region);GO:0005615(extracellular space);GO:0007155(cell adhesion);GO:0008285(negative regulation of cell population proliferation);GO:0030199(collagen fibril organization);GO:0062023(collagen-containing extracellular matrix)	NA	NA	NA	dermatopontin [Source:MGI Symbol;Acc:MGI:1928392]	protein_coding	3.154032	14.917747	1.339229	7.673534	1.202808	1.33151	5.3435563334988	2.41780022824	0.00303199291718721	0.110678163721538	up	yes
ENSMUSG00000051159	Cited1	ENSMUST00000101336;ENSMUST00000050551;ENSMUST00000136277;ENSMUST00000134887;ENSMUST00000130589	GO:0000578(embryonic axis specification);GO:0001570(vasculogenesis);GO:0001658(branching involved in ureteric bud morphogenesis);GO:0001890(placenta development);GO:0003340(negative regulation of mesenchymal to epithelial transition involved in metanephros morphogenesis);GO:0003682(chromatin binding);GO:0003713(transcription coactivator activity);GO:0005515(protein binding);GO:0005634(nucleus);GO…	NA	K22527	NA	Cbp/p300-interacting transactivator with Glu/Asp-rich carboxy-terminal domain 1 [Source:MGI Symbol;Acc:MGI:108023]	protein_coding	17.8606586128848	33.5990638791334	25.9418735267959	13.1577720404789	42.0843612827822	40.7017830855188	0.54694761273342	-0.870525438229858	0.00303513490632646	0.110678163721538	down	no
ENSMUSG00000010608	Rbm25	ENSMUST00000182881;ENSMUST00000048155;ENSMUST00000182255;ENSMUST00000183181;ENSMUST00000183282;ENSMUST00000182004;ENSMUST00000183242;ENSMUST00000181983;ENSMUST00000182633;ENSMUST00000182618;ENSMUST00000182032;ENSMUST00000182840;ENSMUST00000182036;ENSMUST00000183154;ENSMUST00000183039;ENSMUST00000183128;ENSMUST00000182450;ENSMUST00000182347	GO:0000381(regulation of alternative mRNA splicing, via spliceosome);GO:0003676(nucleic acid binding);GO:0003723(RNA binding);GO:0003729(mRNA binding);GO:0005634(nucleus);GO:0005737(cytoplasm);GO:0006397(mRNA processing);GO:0006915(apoptotic process);GO:0008380(RNA splicing);GO:0016607(nuclear speck);GO:0042981(regulation of apoptotic process);GO:0042981(regulation of apoptotic process)	03040(Spliceosome);03040(Spliceosome)	K12822	NA	RNA binding motif protein 25 [Source:MGI Symbol;Acc:MGI:1914289]	retained_intron;protein_coding;processed_transcript;nonsense_mediated_decay	5.02324482337707	4.08545794267956	2.32551611337477	2.03812290020718	5.17749076617173	6.94651897289365	0.555605862647432	-0.847866272443951	0.00306080861957284	0.111331087124615	down	no
ENSMUSG00000026043	Col3a1	ENSMUST00000087883;ENSMUST00000129611;ENSMUST00000185687;ENSMUST00000123204;ENSMUST00000186021;ENSMUST00000189818;ENSMUST00000190943	GO:0001501(skeletal system development);GO:0001568(blood vessel development);GO:0002020(protease binding);GO:0005178(integrin binding);GO:0005201(extracellular matrix structural constituent);GO:0005515(protein binding);GO:0005576(extracellular region);GO:0005581(collagen trimer);GO:0005586(collagen type III trimer);GO:0005615(extracellular space);GO:0007160(cell-matrix adhesion);GO:0007179(transf…	04611(Platelet activation);04926(Relaxin signaling pathway);04933(AGE-RAGE signaling pathway in diabetic complications);04974(Protein digestion and absorption);05146(Amoebiasis);05146(Amoebiasis)	K19720	NA	collagen, type III, alpha 1 [Source:MGI Symbol;Acc:MGI:88453]	protein_coding;retained_intron;processed_transcript	27.6635491681948	112.981595623879	16.4006941678892	51.3783710355542	16.8887647372657	13.7492658010391	3.40139699474053	1.76612740031751	0.00316139091131683	0.114698463671092	up	yes
ENSMUSG00000001053	N4bp3	ENSMUST00000001080;ENSMUST00000156835;ENSMUST00000142721	GO:0005515(protein binding);GO:0007275(multicellular organism development);GO:0007399(nervous system development);GO:0008150(biological_process);GO:0030424(axon);GO:0030425(dendrite);GO:0031410(cytoplasmic vesicle);GO:0042995(cell projection);GO:0042995(cell projection)	NA	NA	NA	NEDD4 binding protein 3 [Source:MGI Symbol;Acc:MGI:2442218]	protein_coding	7.51701892008798	7.1106386473607	7.10808743401759	12.4208526543255	15.6183692906891	14.7563490472874	0.562253734762816	-0.830706755770178	0.00319097101710636	0.115479307187251	down	no
ENSMUSG00000053950	Adnp2	ENSMUST00000066743	GO:0003674(molecular_function);GO:0003676(nucleic acid binding);GO:0003677(DNA binding);GO:0005575(cellular_component);GO:0005634(nucleus);GO:0030182(neuron differentiation);GO:0030307(positive regulation of cell growth);GO:0034599(cellular response to oxidative stress);GO:0046872(metal ion binding);GO:0060548(negative regulation of cell death);GO:0071300(cellular response to retinoic acid)	NA	NA	NA	ADNP homeobox 2 [Source:MGI Symbol;Acc:MGI:2448562]	protein_coding	5.629808	5.081678	5.53637	5.814034	2.651239	3.109662	1.91479509889165	0.937190018453708	0.00319944814675227	0.115494436753418	up	no
ENSMUSG00000071661	Zbtb3	ENSMUST00000172175	GO:0003676(nucleic acid binding);GO:0003677(DNA binding);GO:0005515(protein binding);GO:0005634(nucleus);GO:0006974(cellular response to DNA damage stimulus);GO:0046872(metal ion binding)	NA	K10490	NA	zinc finger and BTB domain containing 3 [Source:MGI Symbol;Acc:MGI:1922541]	protein_coding	1.22974	0.681252	0.925631	0.537278	0.145727	0.23384	4.44440770667629	2.15199116808168	0.00323368423658962	0.116437007021522	up	yes
ENSMUSG00000031668	Eif2ak3	ENSMUST00000034093;ENSMUST00000162950;ENSMUST00000161316;ENSMUST00000159401;ENSMUST00000199251	GO:0001503(ossification);GO:0001525(angiogenesis);GO:0004672(protein kinase activity);GO:0004674(protein serine/threonine kinase activity);GO:0004694(eukaryotic translation initiation factor 2alpha kinase activity);GO:0005515(protein binding);GO:0005524(ATP binding);GO:0006468(protein phosphorylation);GO:0006983(ER overload response);GO:0010575(positive regulation of vascular endothelial growth f…	04137(Mitophagy - animal);04140(Autophagy - animal);04141(Protein processing in endoplasmic reticulum);04210(Apoptosis);04932(Non-alcoholic fatty liver disease (NAFLD));05010(Alzheimer disease);05160(Hepatitis C);05162(Measles);05164(Influenza A);05168(Herpes simplex virus 1 infection);05168(Herpes simplex virus 1 infection)	K08860	EC:2.7.11.1	eukaryotic translation initiation factor 2 alpha kinase 3 [Source:MGI Symbol;Acc:MGI:1341830]	protein_coding;retained_intron	12.5491146183206	13.6414806682708	13.4274793312313	8.60875686342516	6.84045686973116	6.83389411085297	1.76340476962029	0.818363666999648	0.00324844124391376	0.11667521670809	up	no
ENSMUSG00000078922	Tgtp1	ENSMUST00000068063;ENSMUST00000132745;ENSMUST00000146439	GO:0000166(nucleotide binding);GO:0002376(immune system process);GO:0003924(GTPase activity);GO:0005525(GTP binding);GO:0005737(cytoplasm);GO:0005783(endoplasmic reticulum);GO:0005789(endoplasmic reticulum membrane);GO:0005794(Golgi apparatus);GO:0006952(defense response);GO:0006955(immune response);GO:0009615(response to virus);GO:0009617(response to bacterium);GO:0016020(membrane);GO:0016787(hy…	NA	NA	NA	T cell specific GTPase 1 [Source:MGI Symbol;Acc:MGI:98734]	protein_coding	0.137348418720749	0.219026925117005	0.394023858346334	2.95829084368175	0.0839236942277691	0.0508906305772231	13.7548070326741	3.78186399499536	0.00325752422447858	0.116708949152506	up	yes
ENSMUSG00000035969	Rusc2	ENSMUST00000131668;ENSMUST00000125393;ENSMUST00000035645;ENSMUST00000131037;ENSMUST00000135216;ENSMUST00000149221;ENSMUST00000173682;ENSMUST00000125399;ENSMUST00000150066;ENSMUST00000146710;ENSMUST00000144911;ENSMUST00000123447;ENSMUST00000152322;ENSMUST00000154754;ENSMUST00000098106;ENSMUST00000136360;ENSMUST00000139198;ENSMUST00000149556	GO:0005515(protein binding);GO:0017137(Rab GTPase binding);GO:0031410(cytoplasmic vesicle);GO:0031410(cytoplasmic vesicle)	NA	K23291	NA	RUN and SH3 domain containing 2 [Source:MGI Symbol;Acc:MGI:2140371]	protein_coding;retained_intron;processed_transcript;nonsense_mediated_decay	9.62419306260255	13.10229960987	14.7258803513821	12.7020506731036	19.2903912393033	20.6287128904455	0.628200767406273	-0.670702389508837	0.00332727879799648	0.118910804124907	down	no
ENSMUSG00000097296	Gm26532	ENSMUST00000180630	NA	NA	NA	NA	predicted gene, 26532 [Source:MGI Symbol;Acc:MGI:5477026]	lncRNA	2.074269	0.442701	1.215722	1.4113	3.873629	4.81174	0.2961297326573	-1.75569874451462	0.00333944702436969	0.119048794294134	down	yes
ENSMUSG00000041707	Tmem273	ENSMUST00000039191;ENSMUST00000227060;ENSMUST00000228955;ENSMUST00000227871;ENSMUST00000228481	GO:0003674(molecular_function);GO:0005575(cellular_component);GO:0008150(biological_process);GO:0016020(membrane);GO:0016021(integral component of membrane);GO:0016021(integral component of membrane)	NA	NA	NA	transmembrane protein 273 [Source:MGI Symbol;Acc:MGI:1916319]	protein_coding;retained_intron;nonsense_mediated_decay	0.213667658354115	0.180238637157107	0.345448	0.0908783029925187	0.65396527244389	0.900743018079801	0.26700590829939	-1.90505642870516	0.00338468681114833	0.119877974977197	down	yes
ENSMUSG00000026831	1700007K13Rik	ENSMUST00000086370;ENSMUST00000127683;ENSMUST00000126242	GO:0003674(molecular_function);GO:0005634(nucleus);GO:0006974(cellular response to DNA damage stimulus);GO:0007368(determination of left/right symmetry);GO:0010468(regulation of gene expression);GO:0071494(cellular response to UV-C);GO:0071494(cellular response to UV-C)	NA	NA	NA	RIKEN cDNA 1700007K13 gene [Source:MGI Symbol;Acc:MGI:1916577]	protein_coding;processed_transcript	6.55507852020725	0.913390611398964	1.56387581761658	1.61328797098446	0.161492922279793	0.555813579274611	7.42056073459404	2.89152820820085	0.00338540805893251	0.119877974977197	up	yes
ENSMUSG00000031378	Abcd1	ENSMUST00000002084;ENSMUST00000114461	GO:0000038(very long-chain fatty acid metabolic process);GO:0000166(nucleotide binding);GO:0002082(regulation of oxidative phosphorylation);GO:0005324(long-chain fatty acid transporter activity);GO:0005515(protein binding);GO:0005524(ATP binding);GO:0005737(cytoplasm);GO:0005739(mitochondrion);GO:0005764(lysosome);GO:0005765(lysosomal membrane);GO:0005777(peroxisome);GO:0005778(peroxisomal membra…	02010(ABC transporters);04146(Peroxisome);04146(Peroxisome)	K05675	NA	ATP-binding cassette, sub-family D (ALD), member 1 [Source:MGI Symbol;Acc:MGI:1349215]	protein_coding	6.60857345539122	6.5059186851145	5.70918615124046	8.30740071040076	3.82559736712786	3.09748050834924	1.95946654726004	0.970460942925313	0.0033878012606074	0.119877974977197	up	no
ENSMUSG00000026234	Ncl	ENSMUST00000186050;ENSMUST00000027438;ENSMUST00000188682;ENSMUST00000189504;ENSMUST00000185785;ENSMUST00000185676	GO:0001525(angiogenesis);GO:0001650(fibrillar center);GO:0001651(dense fibrillar component);GO:0003676(nucleic acid binding);GO:0003677(DNA binding);GO:0003697(single-stranded DNA binding);GO:0003723(RNA binding);GO:0005102(signaling receptor binding);GO:0005509(calcium ion binding);GO:0005515(protein binding);GO:0005634(nucleus);GO:0005654(nucleoplasm);GO:0005681(spliceosomal complex);GO:0005730…	NA	K11294	NA	nucleolin [Source:MGI Symbol;Acc:MGI:97286]	retained_intron;protein_coding	60.263059788673	60.5160975965842	40.4606474462112	40.6276006808009	70.3119497460738	89.6286397010208	0.63106996857431	-0.664128124990111	0.00340453257823812	0.120173291573228	down	no
ENSMUSG00000045967	Gpr158	ENSMUST00000055946;ENSMUST00000155760	GO:0004930(G protein-coupled receptor activity);GO:0005515(protein binding);GO:0005886(plasma membrane);GO:0007165(signal transduction);GO:0007186(G protein-coupled receptor signaling pathway);GO:0016020(membrane);GO:0016021(integral component of membrane);GO:0072659(protein localization to plasma membrane);GO:0072659(protein localization to plasma membrane)	NA	K08469	NA	G protein-coupled receptor 158 [Source:MGI Symbol;Acc:MGI:2441697]	protein_coding;retained_intron	0.735288183843329	1.05616011028152	0.755933115422277	1.35645652949816	1.70897305899633	2.54351452717258	0.459006388606801	-1.123413861189	0.00343734178186284	0.121033280284708	down	yes
ENSMUSG00000025986	Slc39a10	ENSMUST00000027131;ENSMUST00000141226;ENSMUST00000186852;ENSMUST00000185520	GO:0002903(negative regulation of B cell apoptotic process);GO:0005385(zinc ion transmembrane transporter activity);GO:0005623(cell);GO:0005886(plasma membrane);GO:0005887(integral component of plasma membrane);GO:0006811(ion transport);GO:0006829(zinc ion transport);GO:0006882(cellular zinc ion homeostasis);GO:0016020(membrane);GO:0016021(integral component of membrane);GO:0030001(metal ion tran…	NA	K14716	NA	solute carrier family 39 (zinc transporter), member 10 [Source:MGI Symbol;Acc:MGI:1914515]	protein_coding;retained_intron	22.7083848515176	10.1615451363413	15.9376797086136	13.303242392781	8.63880629827728	7.51839214831829	1.92207987958273	0.942668294219458	0.00348158161413314	0.122290554196426	up	no
ENSMUSG00000044952	Kctd21	ENSMUST00000054107	GO:0005515(protein binding);GO:0006511(ubiquitin-dependent protein catabolic process);GO:0042802(identical protein binding);GO:0042826(histone deacetylase binding);GO:0045879(negative regulation of smoothened signaling pathway);GO:0051260(protein homooligomerization);GO:0097602(cullin family protein binding)	NA	K21922	NA	potassium channel tetramerisation domain containing 21 [Source:MGI Symbol;Acc:MGI:3643121]	protein_coding	2.57233	1.226305	2.197382	0.527703	0.385311	0.389172	4.21166119850274	2.0743893853429	0.00349412329278704	0.122431004667313	up	yes
ENSMUSG00000073403	Gm10499	ENSMUST00000174778;ENSMUST00000174094	NA	NA	NA	NA	predicted gene 10499 [Source:MGI Symbol;Acc:MGI:3702919]	retained_intron;transcribed_unprocessed_pseudogene	0.0001	0.0001	0.643524653802497	1.93089197502838	0.0001	0.0001	6436.54157207719	12.6520700045206	0.00354697610448049	0.123979791593439	up	yes
ENSMUSG00000022032	Scara5	ENSMUST00000022610;ENSMUST00000154373;ENSMUST00000069226	GO:0005044(scavenger receptor activity);GO:0005515(protein binding);GO:0005623(cell);GO:0005886(plasma membrane);GO:0005887(integral component of plasma membrane);GO:0006811(ion transport);GO:0006879(cellular iron ion homeostasis);GO:0006897(endocytosis);GO:0009986(cell surface);GO:0016020(membrane);GO:0016021(integral component of membrane);GO:0030666(endocytic vesicle membrane);GO:0034605(cellu…	NA	NA	NA	scavenger receptor class A, member 5 [Source:MGI Symbol;Acc:MGI:1918395]	protein_coding;processed_transcript	0.418170747086821	1.66219684539636	0.335959851961267	1.46340613786312	0.15302715739373	0.246528428688659	4.85506111971559	2.27948945765385	0.0035629496443807	0.12423511278253	up	yes
ENSMUSG00000034059	Ypel4	ENSMUST00000151647;ENSMUST00000111643;ENSMUST00000238573;ENSMUST00000151399;ENSMUST00000090729	GO:0003674(molecular_function);GO:0005575(cellular_component);GO:0005634(nucleus);GO:0005730(nucleolus);GO:0008150(biological_process);GO:0046872(metal ion binding);GO:0046872(metal ion binding)	NA	NA	NA	yippee like 4 [Source:MGI Symbol;Acc:MGI:3605071]	retained_intron;nonsense_mediated_decay;protein_coding;processed_transcript	0.594963584544759	0.838219767788829	0.808896775822494	0.545516464039786	0.185411399770467	0.163758843534813	3.99174420736458	1.99701927513655	0.00358058984605756	0.124336241555405	up	yes
ENSMUSG00000017412	Cacnb4	ENSMUST00000078324;ENSMUST00000148837;ENSMUST00000132322;ENSMUST00000178799;ENSMUST00000102760;ENSMUST00000102761	GO:0005244(voltage-gated ion channel activity);GO:0005245(voltage-gated calcium channel activity);GO:0005262(calcium channel activity);GO:0005515(protein binding);GO:0005730(nucleolus);GO:0005737(cytoplasm);GO:0005886(plasma membrane);GO:0005891(voltage-gated calcium channel complex);GO:0006811(ion transport);GO:0006816(calcium ion transport);GO:0007214(gamma-aminobutyric acid signaling pathway);…	04010(MAPK signaling pathway);04260(Cardiac muscle contraction);04261(Adrenergic signaling in cardiomyocytes);04921(Oxytocin signaling pathway);05410(Hypertrophic cardiomyopathy (HCM));05412(Arrhythmogenic right ventricular cardiomyopathy (ARVC));05414(Dilated cardiomyopathy (DCM));05414(Dilated cardiomyopathy (DCM))	K04865	NA	calcium channel, voltage-dependent, beta 4 subunit [Source:MGI Symbol;Acc:MGI:103301]	protein_coding;processed_transcript	0.176396563650563	0.196829846926252	0.107811289523597	0.181306357915876	0.385239802521477	0.507474074082338	0.370972198021649	-1.43061702469692	0.00358320199304878	0.124336241555405	down	yes
ENSMUSG00000037206	Islr	ENSMUST00000041477;ENSMUST00000168864;ENSMUST00000217578	GO:0005515(protein binding);GO:0005576(extracellular region);GO:0005615(extracellular space);GO:0005615(extracellular space)	NA	NA	NA	immunoglobulin superfamily containing leucine-rich repeat [Source:MGI Symbol;Acc:MGI:1349645]	protein_coding	1.0331888164557	2.89026311057334	0.535173594192107	1.74354350595681	0.352781651526433	0.342694516753537	4.45893713548587	2.15669985989804	0.00360999530460076	0.124626024101837	up	yes
ENSMUSG00000008348	Ubc	ENSMUST00000136312;ENSMUST00000156249;ENSMUST00000108707	GO:0002020(protease binding);GO:0005515(protein binding);GO:0005634(nucleus);GO:0005654(nucleoplasm);GO:0005737(cytoplasm);GO:0005829(cytosol);GO:0016567(protein ubiquitination);GO:0019941(modification-dependent protein catabolic process);GO:0031386(protein tag);GO:0031625(ubiquitin protein ligase binding);GO:0043209(myelin sheath);GO:0043209(myelin sheath)	03320(PPAR signaling pathway);03320(PPAR signaling pathway)	K08770	NA	ubiquitin C [Source:MGI Symbol;Acc:MGI:98889]	protein_coding	227.082387461804	219.563345187003	246.281797521258	289.104183563775	137.782254522295	147.220968994815	1.72284316930697	0.784791378776457	0.00362008515474089	0.124626024101837	up	no
ENSMUSG00000066224	Arid3c	ENSMUST00000150809;ENSMUST00000084698;ENSMUST00000171251	GO:0000977(RNA polymerase II regulatory region sequence-specific DNA binding);GO:0000978(RNA polymerase II proximal promoter sequence-specific DNA binding);GO:0001228(DNA-binding transcription activator activity, RNA polymerase II-specific);GO:0003677(DNA binding);GO:0003682(chromatin binding);GO:0005515(protein binding);GO:0005634(nucleus);GO:0005737(cytoplasm);GO:0045121(membrane raft);GO:00459…	NA	NA	NA	AT rich interactive domain 3C (BRIGHT-like) [Source:MGI Symbol;Acc:MGI:3650624]	protein_coding	0.228712023137698	0.556138822234763	0.754448355530474	0.16162856489842	0.0755311439051919	0.0530883041760722	6.61224951271241	2.72514116564066	0.00362539723551797	0.124626024101837	up	yes
ENSMUSG00000060181	Slc35e3	ENSMUST00000079041;ENSMUST00000219482	GO:0005338(nucleotide-sugar transmembrane transporter activity);GO:0005794(Golgi apparatus);GO:0015297(antiporter activity);GO:0015931(nucleobase-containing compound transport);GO:0016020(membrane);GO:0016021(integral component of membrane);GO:0022857(transmembrane transporter activity);GO:0055085(transmembrane transport);GO:1901264(carbohydrate derivative transport);GO:1901264(carbohydrate deriv…	NA	K15285	NA	solute carrier family 35, member E3 [Source:MGI Symbol;Acc:MGI:2448489]	protein_coding;processed_transcript	12.0486093216109	6.90991241349972	7.45997089364719	9.51802039194555	4.60539595575723	4.57992104651163	1.95619340148123	0.968049011171853	0.00362633815159209	0.124626024101837	up	no
ENSMUSG00000071324	Armc2	ENSMUST00000162405;ENSMUST00000105503;ENSMUST00000161081;ENSMUST00000160262;ENSMUST00000095729;ENSMUST00000160367;ENSMUST00000161167;ENSMUST00000161927	GO:0003674(molecular_function);GO:0005515(protein binding);GO:0005575(cellular_component);GO:0007283(spermatogenesis);GO:0007288(sperm axoneme assembly);GO:0030154(cell differentiation);GO:0030154(cell differentiation)	NA	NA	NA	armadillo repeat containing 2 [Source:MGI Symbol;Acc:MGI:1916449]	protein_coding;retained_intron;nonsense_mediated_decay	1.01295802267668	0.893157486922649	1.10043111992209	0.796191793823038	0.325933811491375	0.352722163884252	2.8016687108956	1.48628637139866	0.00366001496592743	0.125482474824656	up	yes
ENSMUSG00000004267	Eno2	ENSMUST00000147307;ENSMUST00000125436;ENSMUST00000112476;ENSMUST00000204896;ENSMUST00000128598;ENSMUST00000135626;ENSMUST00000127274;ENSMUST00000139763;ENSMUST00000147004;ENSMUST00000146712;ENSMUST00000128701;ENSMUST00000156033;ENSMUST00000149652;ENSMUST00000138770;ENSMUST00000151214;ENSMUST00000004378	GO:0000015(phosphopyruvate hydratase complex);GO:0000287(magnesium ion binding);GO:0001917(photoreceptor inner segment);GO:0004634(phosphopyruvate hydratase activity);GO:0005737(cytoplasm);GO:0005829(cytosol);GO:0005886(plasma membrane);GO:0006096(glycolytic process);GO:0009986(cell surface);GO:0016020(membrane);GO:0016829(lyase activity);GO:0019899(enzyme binding);GO:0030426(growth cone);GO:0042…	00010(Glycolysis / Gluconeogenesis);03018(RNA degradation);04066(HIF-1 signaling pathway);04066(HIF-1 signaling pathway)	K01689	EC:4.2.1.11	enolase 2, gamma neuronal [Source:MGI Symbol;Acc:MGI:95394]	retained_intron;protein_coding;processed_transcript;nonsense_mediated_decay	2.9278065392136	5.89003361402763	3.46060939914984	1.28178606716259	5.72614949585547	9.81882250393199	0.436161468149929	-1.19706577141128	0.00367634473117283	0.125682145154455	down	yes
ENSMUSG00000046733	Gprc5a	ENSMUST00000050104	GO:0004930(G protein-coupled receptor activity);GO:0005730(nucleolus);GO:0005886(plasma membrane);GO:0007186(G protein-coupled receptor signaling pathway);GO:0016020(membrane);GO:0016021(integral component of membrane);GO:0031982(vesicle);GO:0043231(intracellular membrane-bounded organelle)	NA	K08468	NA	G protein-coupled receptor, family C, group 5, member A [Source:MGI Symbol;Acc:MGI:1891250]	protein_coding	0.676989	0.618198	0.180189	0.410541	1.325368	1.655695	0.316316193250528	-1.66056068090927	0.00368422068489988	0.125682145154455	down	yes
ENSMUSG00000005534	Insr	ENSMUST00000091291;ENSMUST00000208839;ENSMUST00000207295;ENSMUST00000139504;ENSMUST00000207100	GO:0000166(nucleotide binding);GO:0000187(activation of MAPK activity);GO:0001540(amyloid-beta binding);GO:0001933(negative regulation of protein phosphorylation);GO:0001934(positive regulation of protein phosphorylation);GO:0002092(positive regulation of receptor internalization);GO:0003007(heart morphogenesis);GO:0004672(protein kinase activity);GO:0004713(protein tyrosine kinase activity);GO:0…	04010(MAPK signaling pathway);04014(Ras signaling pathway);04015(Rap1 signaling pathway);04022(cGMP-PKG signaling pathway);04066(HIF-1 signaling pathway);04068(FoxO signaling pathway);04072(Phospholipase D signaling pathway);04150(mTOR signaling pathway);04151(PI3K-Akt signaling pathway);04152(AMPK signaling pathway);04211(Longevity regulating pathway);04213(Longevity regulating pathway - multipl…	K04527	EC:2.7.10.1	insulin receptor [Source:MGI Symbol;Acc:MGI:96575]	protein_coding;nonsense_mediated_decay;retained_intron	0.793743790993744	1.73626771358941	1.40236146813619	0.55672688323876	0.347240102575295	0.426721230103303	2.90008018903335	1.53609279221307	0.0036921487063028	0.125682145154455	up	yes
ENSMUSG00000020899	Pfas	ENSMUST00000172915;ENSMUST00000173410;ENSMUST00000146490;ENSMUST00000021282;ENSMUST00000172987;ENSMUST00000149703;ENSMUST00000152964	GO:0000166(nucleotide binding);GO:0004642(phosphoribosylformylglycinamidine synthase activity);GO:0005524(ATP binding);GO:0005737(cytoplasm);GO:0006164(purine nucleotide biosynthetic process);GO:0006189('de novo' IMP biosynthetic process);GO:0006541(glutamine metabolic process);GO:0009113(purine nucleobase biosynthetic process);GO:0009156(ribonucleoside monophosphate biosynthetic process);GO:0016…	00230(Purine metabolism);00230(Purine metabolism)	K01952	EC:6.3.5.3	phosphoribosylformylglycinamidine synthase (FGAR amidotransferase) [Source:MGI Symbol;Acc:MGI:2684864]	retained_intron;protein_coding	3.92959625047271	4.65653260531955	4.72625146754065	3.89394786171688	5.18030124782554	8.94661541573175	0.608990928269449	-0.715507357458806	0.00372796898664789	0.126600766700595	down	no
ENSMUSG00000051855	Mest	ENSMUST00000163949;ENSMUST00000157040;ENSMUST00000141130;ENSMUST00000137521;ENSMUST00000115127;ENSMUST00000131465;ENSMUST00000124665;ENSMUST00000151777;ENSMUST00000130751;ENSMUST00000147400;ENSMUST00000149496	GO:0003824(catalytic activity);GO:0005783(endoplasmic reticulum);GO:0005789(endoplasmic reticulum membrane);GO:0010883(regulation of lipid storage);GO:0016020(membrane);GO:0016021(integral component of membrane);GO:0016787(hydrolase activity);GO:0032526(response to retinoic acid);GO:0032526(response to retinoic acid)	NA	NA	NA	mesoderm specific transcript [Source:MGI Symbol;Acc:MGI:96968]	protein_coding;retained_intron;processed_transcript	10.2034700435995	11.6981762993663	10.7122047799747	7.48037218073511	17.5359727006337	14.2158013665399	0.631369812893806	-0.663442810843235	0.00375502401966306	0.127174746217772	down	no
ENSMUSG00000029096	Htra3	ENSMUST00000087629;ENSMUST00000114233;ENSMUST00000200810;ENSMUST00000201028;ENSMUST00000137935;ENSMUST00000129459	GO:0004175(endopeptidase activity);GO:0004252(serine-type endopeptidase activity);GO:0005515(protein binding);GO:0005520(insulin-like growth factor binding);GO:0005576(extracellular region);GO:0006508(proteolysis);GO:0008233(peptidase activity);GO:0008236(serine-type peptidase activity);GO:0016787(hydrolase activity);GO:0030512(negative regulation of transforming growth factor beta receptor signa…	NA	K08785	EC:3.4.21.-	HtrA serine peptidase 3 [Source:MGI Symbol;Acc:MGI:1925808]	protein_coding;retained_intron;nonsense_mediated_decay	1.27123302951115	8.09626719508898	1.59465444672223	6.51620691890065	0.85150102455508	1.2000625201622	4.25976607822588	2.09077420813903	0.00377685458796664	0.127174746217772	up	yes
ENSMUSG00000039883	Lrrc17	ENSMUST00000035651;ENSMUST00000199277	GO:0001503(ossification);GO:0003674(molecular_function);GO:0005515(protein binding);GO:0005576(extracellular region);GO:0005615(extracellular space);GO:0031012(extracellular matrix);GO:0045671(negative regulation of osteoclast differentiation);GO:0048539(bone marrow development);GO:0048539(bone marrow development)	NA	NA	NA	leucine rich repeat containing 17 [Source:MGI Symbol;Acc:MGI:1921761]	protein_coding;processed_transcript	0.536100033259423	2.41212361862528	0.155090388026608	0.486994445121951	0.12646511308204	0.106932846452328	7.69138790286765	2.94324395448297	0.00377780820012412	0.127174746217772	up	yes
ENSMUSG00000084013	Gm14270	ENSMUST00000118388	NA	NA	NA	NA	predicted gene 14270 [Source:MGI Symbol;Acc:MGI:3649849]	processed_pseudogene	1.758409	2.292922	1.690472	1.294686	4.829499	4.44697	0.379265483450653	-1.39872001542627	0.00378036716829049	0.127174746217772	down	yes
ENSMUSG00000045193	Cirbp	ENSMUST00000105365;ENSMUST00000147190;ENSMUST00000140774;ENSMUST00000054666;ENSMUST00000151321;ENSMUST00000139935;ENSMUST00000154726	GO:0003676(nucleic acid binding);GO:0003723(RNA binding);GO:0003730(mRNA 3'-UTR binding);GO:0005634(nucleus);GO:0005654(nucleoplasm);GO:0005681(spliceosomal complex);GO:0005737(cytoplasm);GO:0008266(poly(U) RNA binding);GO:0009409(response to cold);GO:0009411(response to UV);GO:0010494(cytoplasmic stress granule);GO:0017148(negative regulation of translation);GO:0030308(negative regulation of cel…	NA	K13195	NA	cold inducible RNA binding protein [Source:MGI Symbol;Acc:MGI:893588]	protein_coding;retained_intron;nonsense_mediated_decay	19.6912286459293	15.5643825364823	15.4894095814132	22.9822934335638	29.9955851743472	28.1150750921659	0.634369957760356	-0.656603644804515	0.00381594646688189	0.127381533917868	down	no
ENSMUSG00000045827	Serpinb9	ENSMUST00000006391;ENSMUST00000063191	GO:0001913(T cell mediated cytotoxicity);GO:0002020(protease binding);GO:0002438(acute inflammatory response to antigenic stimulus);GO:0004867(serine-type endopeptidase inhibitor activity);GO:0005515(protein binding);GO:0005615(extracellular space);GO:0005634(nucleus);GO:0005654(nucleoplasm);GO:0005737(cytoplasm);GO:0005794(Golgi apparatus);GO:0005829(cytosol);GO:0006915(apoptotic process);GO:000…	05146(Amoebiasis);05146(Amoebiasis)	K13963	NA	serine (or cysteine) peptidase inhibitor, clade B, member 9 [Source:MGI Symbol;Acc:MGI:106603]	protein_coding	2.40032953348598	1.6831571101889	1.70164227361191	1.63342615798512	0.616947768746422	0.686930956496852	2.84480256163693	1.50832852837313	0.00381781301969805	0.127381533917868	up	yes
ENSMUSG00000025225	Nfkb2	ENSMUST00000073116;ENSMUST00000111881;ENSMUST00000236820;ENSMUST00000237330;ENSMUST00000236591;ENSMUST00000235868;ENSMUST00000237791;ENSMUST00000237761	GO:0000122(negative regulation of transcription by RNA polymerase II);GO:0000977(RNA polymerase II regulatory region sequence-specific DNA binding);GO:0000978(RNA polymerase II proximal promoter sequence-specific DNA binding);GO:0000981(DNA-binding transcription factor activity, RNA polymerase II-specific);GO:0001228(DNA-binding transcription activator activity, RNA polymerase II-specific);GO:000…	04010(MAPK signaling pathway);04064(NF-kappa B signaling pathway);04380(Osteoclast differentiation);04625(C-type lectin receptor signaling pathway);05134(Legionellosis);05166(Human T-cell leukemia virus 1 infection);05169(Epstein-Barr virus infection);05200(Pathways in cancer);05203(Viral carcinogenesis);05224(Breast cancer);05224(Breast cancer)	K04469	NA	nuclear factor of kappa light polypeptide gene enhancer in B cells 2, p49/p100 [Source:MGI Symbol;Acc:MGI:1099800]	protein_coding;retained_intron;processed_transcript;nonsense_mediated_decay	12.6544156649215	8.89189803686736	10.3629247955934	11.1151581391798	5.77222954363002	6.49069142212042	1.75424748951439	0.810852297786877	0.00381872000179738	0.127381533917868	up	no
ENSMUSG00000024308	Tapbp	ENSMUST00000234247;ENSMUST00000025161;ENSMUST00000172888;ENSMUST00000172489;ENSMUST00000172653;ENSMUST00000234582;ENSMUST00000234273;ENSMUST00000172619;ENSMUST00000234320	GO:0000139(Golgi membrane);GO:0002397(MHC class I protein complex assembly);GO:0002398(MHC class Ib protein complex assembly);GO:0002479(antigen processing and presentation of exogenous peptide antigen via MHC class I, TAP-dependent);GO:0005515(protein binding);GO:0005783(endoplasmic reticulum);GO:0005789(endoplasmic reticulum membrane);GO:0005887(integral component of plasma membrane);GO:0006952…	04612(Antigen processing and presentation);05163(Human cytomegalovirus infection);05168(Herpes simplex virus 1 infection);05169(Epstein-Barr virus infection);05170(Human immunodeficiency virus 1 infection);05170(Human immunodeficiency virus 1 infection)	K08058	NA	TAP binding protein [Source:MGI Symbol;Acc:MGI:1201689]	protein_coding;retained_intron;processed_transcript	6.39733599255788	8.35017509095921	9.39614863533627	10.8488857852811	5.52823884343991	2.33931443302095	2.22385183007464	1.15306066794557	0.00383024734690202	0.127381533917868	up	yes
ENSMUSG00000031375	Bgn	ENSMUST00000033741;ENSMUST00000169489;ENSMUST00000133394;ENSMUST00000140803;ENSMUST00000155231;ENSMUST00000130873;ENSMUST00000183174;ENSMUST00000141945	GO:0001974(blood vessel remodeling);GO:0005515(protein binding);GO:0005539(glycosaminoglycan binding);GO:0005576(extracellular region);GO:0005615(extracellular space);GO:0009986(cell surface);GO:0019800(peptide cross-linking via chondroitin 4-sulfate glycosaminoglycan);GO:0030021(extracellular matrix structural constituent conferring compression resistance);GO:0030133(transport vesicle);GO:003101…	NA	K08118	NA	biglycan [Source:MGI Symbol;Acc:MGI:88158]	protein_coding;processed_transcript;retained_intron	21.9814387156911	28.4471881469093	14.5901749844237	29.5898665910805	12.4002512808657	12.3628380167241	1.91027596155607	0.933781067376158	0.00383095674541909	0.127381533917868	up	no
ENSMUSG00000020100	Slc29a3	ENSMUST00000117513;ENSMUST00000144989;ENSMUST00000119595;ENSMUST00000150845;ENSMUST00000127386	GO:0005337(nucleoside transmembrane transporter activity);GO:0005764(lysosome);GO:0005765(lysosomal membrane);GO:0005768(endosome);GO:0005794(Golgi apparatus);GO:0005886(plasma membrane);GO:0015858(nucleoside transport);GO:0016020(membrane);GO:0016021(integral component of membrane);GO:0031902(late endosome membrane);GO:0043231(intracellular membrane-bounded organelle);GO:1901642(nucleoside trans…	NA	K15014	NA	solute carrier family 29 (nucleoside transporters), member 3 [Source:MGI Symbol;Acc:MGI:1918529]	protein_coding;processed_transcript;nonsense_mediated_decay;retained_intron	6.38758108381899	6.51935849451491	6.54457757044909	7.91816828299623	3.75211394583476	3.97019030202263	1.77211908216211	0.825475552805097	0.00387260428243565	0.128364508031816	up	no
ENSMUSG00000042035	Igsf3	ENSMUST00000195164;ENSMUST00000198995;ENSMUST00000043983	GO:0003674(molecular_function);GO:0016020(membrane);GO:0016021(integral component of membrane);GO:0032808(lacrimal gland development);GO:0032808(lacrimal gland development)	NA	K06522	NA	immunoglobulin superfamily, member 3 [Source:MGI Symbol;Acc:MGI:1926158]	protein_coding;retained_intron	10.6632190016511	4.72153564701026	8.08002330392735	8.91305210260644	4.22155275775445	4.11203913633683	1.94260952940063	0.9579959438419	0.00388160383774285	0.128364508031816	up	no
ENSMUSG00000079020	Slc45a4	ENSMUST00000151288;ENSMUST00000130765;ENSMUST00000144936;ENSMUST00000132607;ENSMUST00000054266;ENSMUST00000150409;ENSMUST00000076224;ENSMUST00000152558	GO:0008506(sucrose:proton symporter activity);GO:0015770(sucrose transport);GO:0016020(membrane);GO:0016021(integral component of membrane);GO:0016021(integral component of membrane)	NA	K15378	NA	solute carrier family 45, member 4 [Source:MGI Symbol;Acc:MGI:2146236]	protein_coding;processed_transcript	2.65186998300083	6.95258078231614	6.75004425274466	3.50673283000826	2.31442257537481	2.0457560628025	2.27757042729475	1.18749566589909	0.00388739072540704	0.128364508031816	up	yes
ENSMUSG00000037706	Cd81	ENSMUST00000208278;ENSMUST00000037941;ENSMUST00000132303;ENSMUST00000128762;ENSMUST00000207448;ENSMUST00000141954	GO:0000187(activation of MAPK activity);GO:0001618(virus receptor activity);GO:0001771(immunological synapse formation);GO:0001772(immunological synapse);GO:0002250(adaptive immune response);GO:0002376(immune system process);GO:0002455(humoral immune response mediated by circulating immunoglobulin);GO:0002863(positive regulation of inflammatory response to antigenic stimulus);GO:0005178(integrin …	04662(B cell receptor signaling pathway);05144(Malaria);05160(Hepatitis C);05160(Hepatitis C)	K06508	NA	CD81 antigen [Source:MGI Symbol;Acc:MGI:1096398]	retained_intron;protein_coding	81.6386766710663	69.7305460680792	81.5417021563043	68.1034992900313	44.360465147968	45.0399567721431	1.68351791703215	0.751479075294384	0.00390781034225274	0.128410838105929	up	no
ENSMUSG00000041264	Uspl1	ENSMUST00000121416;ENSMUST00000122160;ENSMUST00000050472;ENSMUST00000119685;ENSMUST00000150921;ENSMUST00000117878;ENSMUST00000100410;ENSMUST00000149896;ENSMUST00000139474;ENSMUST00000201232;ENSMUST00000126168;ENSMUST00000200759	GO:0001825(blastocyst formation);GO:0005634(nucleus);GO:0006508(proteolysis);GO:0008233(peptidase activity);GO:0008234(cysteine-type peptidase activity);GO:0008283(cell population proliferation);GO:0009301(snRNA transcription);GO:0015030(Cajal body);GO:0016787(hydrolase activity);GO:0016926(protein desumoylation);GO:0030576(Cajal body organization);GO:0032183(SUMO binding);GO:0070140(SUMO-specifi…	NA	K23008	EC:3.4.22.-	ubiquitin specific peptidase like 1 [Source:MGI Symbol;Acc:MGI:2442342]	protein_coding;retained_intron;processed_transcript;nonsense_mediated_decay	2.2462572383278	2.26724053750733	3.04875364797812	2.23323811721039	3.6196230661262	4.42735235817543	0.608644181479761	-0.716329032003902	0.00390949947738373	0.128410838105929	down	no
ENSMUSG00000024529	Lox	ENSMUST00000025409;ENSMUST00000171470	GO:0001568(blood vessel development);GO:0001649(osteoblast differentiation);GO:0001932(regulation of protein phosphorylation);GO:0004720(protein-lysine 6-oxidase activity);GO:0005507(copper ion binding);GO:0005515(protein binding);GO:0005518(collagen binding);GO:0005576(extracellular region);GO:0005581(collagen trimer);GO:0005615(extracellular space);GO:0005623(cell);GO:0005634(nucleus);GO:000750…	NA	K00277	EC:1.4.3.13	lysyl oxidase [Source:MGI Symbol;Acc:MGI:96817]	protein_coding	2.85696152741733	8.20184764273755	1.56426109857681	2.72038044181666	0.912023332147342	1.31822026538301	3.43985982686798	1.78234977678705	0.00392067481876433	0.128410838105929	up	yes
ENSMUSG00000064369	mt-Te	ENSMUST00000082420	NA	NA	NA	NA	mitochondrially encoded tRNA glutamic acid [Source:MGI Symbol;Acc:MGI:102488]	Mt_tRNA	116.356232	78.911728	45.150616	100.005264	19.435389	31.606665	3.33473884103489	1.73757378165067	0.00392475282489792	0.128410838105929	up	yes
ENSMUSG00000040093	Bmf	ENSMUST00000090219;ENSMUST00000154521;ENSMUST00000138342;ENSMUST00000152123;ENSMUST00000146962;ENSMUST00000125860;ENSMUST00000110859;ENSMUST00000143583	GO:0001669(acrosomal vesicle);GO:0005515(protein binding);GO:0005737(cytoplasm);GO:0006915(apoptotic process);GO:0009267(cellular response to starvation);GO:0010507(negative regulation of autophagy);GO:0015629(actin cytoskeleton);GO:0016459(myosin complex);GO:0031334(positive regulation of protein complex assembly);GO:0034644(cellular response to UV);GO:0043065(positive regulation of apoptotic pr…	05206(MicroRNAs in cancer);05206(MicroRNAs in cancer)	K17460	NA	BCL2 modifying factor [Source:MGI Symbol;Acc:MGI:2176433]	protein_coding;processed_transcript	5.40640495031411	1.9694421541976	2.79525001047021	3.23165603312393	1.55082278812107	1.02029602208262	2.606404864473	1.38206120155761	0.00393359555707925	0.128410838105929	up	yes
ENSMUSG00000069049	Eif2s3y	ENSMUST00000134820;ENSMUST00000139083;ENSMUST00000091197;ENSMUST00000137006;ENSMUST00000154556;ENSMUST00000148961	GO:0000049(tRNA binding);GO:0000166(nucleotide binding);GO:0001731(formation of translation preinitiation complex);GO:0003743(translation initiation factor activity);GO:0003924(GTPase activity);GO:0005525(GTP binding);GO:0005737(cytoplasm);GO:0005829(cytosol);GO:0005850(eukaryotic translation initiation factor 2 complex);GO:0006412(translation);GO:0006413(translational initiation);GO:0045903(posi…	03013(RNA transport);03013(RNA transport)	K03242	NA	eukaryotic translation initiation factor 2, subunit 3, structural gene Y-linked [Source:MGI Symbol;Acc:MGI:1349430]	retained_intron;processed_transcript;protein_coding	0.0001	0.379786265561163	0.0890438086998318	0.305967636145157	0.0001	0.0106464224945926	36.053752343911	5.17207751264012	0.00396663735646059	0.12892110904652	up	yes
ENSMUSG00000034872	Gipc3	ENSMUST00000045102	GO:0005515(protein binding);GO:0008150(biological_process)	NA	K20056	NA	GIPC PDZ domain containing family, member 3 [Source:MGI Symbol;Acc:MGI:2387006]	protein_coding	0.386316	0.525605	0.527659	1.232245	0.14743	0.153039	4.44609094449011	2.15253745889639	0.00396721855345164	0.12892110904652	up	yes
ENSMUSG00000074896	Ifit3	ENSMUST00000102825	GO:0002376(immune system process);GO:0005515(protein binding);GO:0005737(cytoplasm);GO:0005739(mitochondrion);GO:0005829(cytosol);GO:0008285(negative regulation of cell population proliferation);GO:0009615(response to virus);GO:0009617(response to bacterium);GO:0035457(cellular response to interferon-alpha);GO:0035458(cellular response to interferon-beta);GO:0035634(response to stilbenoid);GO:004…	NA	NA	NA	interferon-induced protein with tetratricopeptide repeats 3 [Source:MGI Symbol;Acc:MGI:1101055]	protein_coding	2.347992	3.226961	2.294287	8.244184	0.893757	1.199464	3.84895431490512	1.94446654720721	0.00399285302326848	0.129460580715974	up	yes
ENSMUSG00000021900	Btd	ENSMUST00000090147;ENSMUST00000128014	GO:0006807(nitrogen compound metabolic process);GO:0016811(hydrolase activity, acting on carbon-nitrogen (but not peptide) bonds, in linear amides);GO:0016811(hydrolase activity, acting on carbon-nitrogen (but not peptide) bonds, in linear amides)	00780(Biotin metabolism);04977(Vitamin digestion and absorption);04977(Vitamin digestion and absorption)	K01435	EC:3.5.1.12	biotinidase [Source:MGI Symbol;Acc:MGI:1347001]	protein_coding;processed_transcript	35.9055997496813	25.7803771708457	30.8292808967276	35.8977855393115	20.7657667428814	16.420268321717	1.72662994499805	0.787958914527023	0.00400517307991706	0.129566897084179	up	no
ENSMUSG00000043122	A530016L24Rik	ENSMUST00000057465;ENSMUST00000223266	GO:0016020(membrane);GO:0016021(integral component of membrane);GO:0016021(integral component of membrane)	NA	NA	NA	RIKEN cDNA A530016L24 gene [Source:MGI Symbol;Acc:MGI:2443020]	protein_coding	0.478050098392283	1.95018990482315	0.83767328488746	1.07751875787781	0.294767668167203	0.234794805787781	4.10096283214917	2.03596266828911	0.00406668602990185	0.131260534897575	up	yes
ENSMUSG00000068246	Apol9b	ENSMUST00000230979;ENSMUST00000109775;ENSMUST00000230742;ENSMUST00000230377	GO:0005575(cellular_component);GO:0005576(extracellular region);GO:0006869(lipid transport);GO:0008150(biological_process);GO:0008289(lipid binding);GO:0042157(lipoprotein metabolic process);GO:0042157(lipoprotein metabolic process)	NA	K14480	NA	apolipoprotein L 9b [Source:MGI Symbol;Acc:MGI:1919148]	protein_coding	0.324190030752334	0.895032286106535	0.712225160900604	4.55283586106535	0.114105990115321	0.258755476661175	8.69529827643961	3.12023551741794	0.00409977086664311	0.132031047842387	up	yes
ENSMUSG00000002409	Dyrk1b	ENSMUST00000172761;ENSMUST00000085901;ENSMUST00000172467	GO:0000166(nucleotide binding);GO:0003713(transcription coactivator activity);GO:0004672(protein kinase activity);GO:0004674(protein serine/threonine kinase activity);GO:0004712(protein serine/threonine/tyrosine kinase activity);GO:0004713(protein tyrosine kinase activity);GO:0005524(ATP binding);GO:0005634(nucleus);GO:0005654(nucleoplasm);GO:0006468(protein phosphorylation);GO:0007520(myoblast f…	NA	K08825	EC:2.7.12.1	dual-specificity tyrosine-(Y)-phosphorylation regulated kinase 1b [Source:MGI Symbol;Acc:MGI:1330302]	protein_coding	16.8480046500928	9.10830237179963	7.99851063673469	11.6167218719852	5.45420977736549	5.58869225194805	2.06338602885555	1.04501375327306	0.00412180288468668	0.132315197454356	up	yes
ENSMUSG00000000159	Igsf5	ENSMUST00000000163;ENSMUST00000136292;ENSMUST00000081093;ENSMUST00000139595;ENSMUST00000113794	GO:0016020(membrane);GO:0016021(integral component of membrane);GO:0016021(integral component of membrane)	04530(Tight junction);04530(Tight junction)	K06786	NA	immunoglobulin superfamily, member 5 [Source:MGI Symbol;Acc:MGI:1919308]	protein_coding;processed_transcript	2.11126871779627	0.615920066587396	0.221290975029727	0.333192021006738	0.154713996829172	0.0270078727705113	9.02938041428188	3.17462699502501	0.00413700879394791	0.132315197454356	up	yes
ENSMUSG00000001985	Grik3	ENSMUST00000030676	GO:0001640(adenylate cyclase inhibiting G protein-coupled glutamate receptor activity);GO:0004970(ionotropic glutamate receptor activity);GO:0005216(ion channel activity);GO:0005515(protein binding);GO:0005886(plasma membrane);GO:0005887(integral component of plasma membrane);GO:0006811(ion transport);GO:0007196(adenylate cyclase-inhibiting G protein-coupled glutamate receptor signaling pathway);…	04080(Neuroactive ligand-receptor interaction);04724(Glutamatergic synapse)	K05203	NA	glutamate receptor, ionotropic, kainate 3 [Source:MGI Symbol;Acc:MGI:95816]	protein_coding	0.079922	0.114133	0.112541	0.05695	0.017695	0.019946	4.82912249940225	2.27176106053658	0.00414084904051456	0.132315197454356	up	yes
ENSMUSG00000021130	Galnt16	ENSMUST00000021558;ENSMUST00000219993;ENSMUST00000218648;ENSMUST00000218943;ENSMUST00000219267;ENSMUST00000217926	GO:0000139(Golgi membrane);GO:0004653(polypeptide N-acetylgalactosaminyltransferase activity);GO:0005794(Golgi apparatus);GO:0006486(protein glycosylation);GO:0016020(membrane);GO:0016021(integral component of membrane);GO:0016740(transferase activity);GO:0016757(transferase activity, transferring glycosyl groups);GO:0018242(protein O-linked glycosylation via serine);GO:0018243(protein O-linked g…	00512(Mucin type O-glycan biosynthesis);00512(Mucin type O-glycan biosynthesis)	K00710	EC:2.4.1.41	polypeptide N-acetylgalactosaminyltransferase 16 [Source:MGI Symbol;Acc:MGI:1917754]	protein_coding;retained_intron;nonsense_mediated_decay	0.424448157449981	1.34780893699515	0.178451121535976	0.823379049583696	0.129753964707344	0.162278340996645	4.74962394807218	2.24781329244818	0.00414552534066052	0.132315197454356	up	yes
ENSMUSG00000025784	Clec3b	ENSMUST00000026890	GO:0001503(ossification);GO:0001652(granular component);GO:0005509(calcium ion binding);GO:0005615(extracellular space);GO:0005737(cytoplasm);GO:0008201(heparin binding);GO:0030246(carbohydrate binding);GO:0030282(bone mineralization);GO:0036143(kringle domain binding);GO:0071310(cellular response to organic substance);GO:0071560(cellular response to transforming growth factor beta stimulus)	NA	NA	NA	C-type lectin domain family 3, member b [Source:MGI Symbol;Acc:MGI:104540]	protein_coding	1.357795	12.091171	1.753143	11.838766	1.024291	1.087856	6.40127675772567	2.67835968453968	0.0041841203233262	0.133250285230195	up	yes
ENSMUSG00000071745	DXBay18	ENSMUST00000080324	GO:0003674(molecular_function);GO:0005575(cellular_component);GO:0008150(biological_process)	NA	NA	NA	DNA segment, Chr X, Baylor 18 [Source:MGI Symbol;Acc:MGI:99870]	protein_coding	0.0001	0.0001	0.435246	0.316391	0.0001	0.0001	1879.5925	10.8762042008451	0.0042166627200446	0.133988898982171	up	yes
ENSMUSG00000015852	Fcrls	ENSMUST00000090986;ENSMUST00000146512	GO:0005044(scavenger receptor activity);GO:0006897(endocytosis);GO:0016020(membrane);GO:0016020(membrane)	NA	K06727	NA	Fc receptor-like S, scavenger receptor [Source:MGI Symbol;Acc:MGI:1933397]	protein_coding	0.421662925021422	0.980003852613539	0.392061336332476	0.37189649571551	0.0890268071979434	0.133260711653813	4.87122403648583	2.2842843368828	0.0042492395637091	0.134725336698042	up	yes
ENSMUSG00000079605	Zbtb9	ENSMUST00000120016;ENSMUST00000237633	GO:0003676(nucleic acid binding);GO:0003677(DNA binding);GO:0005515(protein binding);GO:0005634(nucleus);GO:0008150(biological_process);GO:0046872(metal ion binding);GO:0046872(metal ion binding)	NA	K10496	NA	zinc finger and BTB domain containing 9 [Source:MGI Symbol;Acc:MGI:1918022]	protein_coding;nonsense_mediated_decay	9.06492713727743	7.39889050890293	7.93542299483056	8.4899496117174	4.57405823090178	4.34690421022401	1.84336558245715	0.882342219473375	0.00428381372055677	0.135521709556951	up	no
ENSMUSG00000069763	Tmem100	ENSMUST00000092788	GO:0001525(angiogenesis);GO:0001570(vasculogenesis);GO:0001701(in utero embryonic development);GO:0003197(endocardial cushion development);GO:0003198(epithelial to mesenchymal transition involved in endocardial cushion formation);GO:0005515(protein binding);GO:0005737(cytoplasm);GO:0005783(endoplasmic reticulum);GO:0005886(plasma membrane);GO:0007219(Notch signaling pathway);GO:0007275(multicellu…	NA	NA	NA	transmembrane protein 100 [Source:MGI Symbol;Acc:MGI:1915138]	protein_coding	0.510784	1.306735	0.173624	0.593413	0.117594	0.077127	6.6365620554537	2.73043607440077	0.00431159956415808	0.136100293731166	up	yes
ENSMUSG00000032115	Hyou1	ENSMUST00000160902;ENSMUST00000066601;ENSMUST00000160112;ENSMUST00000161318;ENSMUST00000161537;ENSMUST00000217019;ENSMUST00000159473;ENSMUST00000161147;ENSMUST00000162560	GO:0000166(nucleotide binding);GO:0001666(response to hypoxia);GO:0002931(response to ischemia);GO:0005524(ATP binding);GO:0005576(extracellular region);GO:0005783(endoplasmic reticulum);GO:0005788(endoplasmic reticulum lumen);GO:0005790(smooth endoplasmic reticulum);GO:0006888(endoplasmic reticulum to Golgi vesicle-mediated transport);GO:0034663(endoplasmic reticulum chaperone complex);GO:003497…	04141(Protein processing in endoplasmic reticulum);04141(Protein processing in endoplasmic reticulum)	K09486	NA	hypoxia up-regulated 1 [Source:MGI Symbol;Acc:MGI:108030]	protein_coding;retained_intron;nonsense_mediated_decay	23.5315117200553	34.279832360166	36.8650281586445	26.6351608315353	17.2477639170124	17.0143970399723	1.77034269996432	0.824028661823684	0.00434173892418764	0.136750462686886	up	no
ENSMUSG00000037855	Zfp365	ENSMUST00000064656;ENSMUST00000138543;ENSMUST00000132870;ENSMUST00000127869	GO:0000281(mitotic cytokinesis);GO:0000723(telomere maintenance);GO:0000930(gamma-tubulin complex);GO:0005737(cytoplasm);GO:0005813(centrosome);GO:0005815(microtubule organizing center);GO:0005856(cytoskeleton);GO:0007399(nervous system development);GO:0010569(regulation of double-strand break repair via homologous recombination);GO:0010977(negative regulation of neuron projection development);GO…	NA	K16737	NA	zinc finger protein 365 [Source:MGI Symbol;Acc:MGI:2143676]	protein_coding;retained_intron;processed_transcript	8.41003724303554	6.42116611066283	5.05104126128722	4.46171583919308	3.32121309779059	2.90599623669549	1.95464446002824	0.966906212442353	0.00436271815516859	0.136881624967062	up	no
ENSMUSG00000092541	Gm20537	ENSMUST00000173131;ENSMUST00000154586	NA	NA	NA	NA	predicted gene 20537 [Source:MGI Symbol;Acc:MGI:5142002]	nonsense_mediated_decay	0.0268442011892963	3.14558576709614	0.0001	2.22892248463826	0.0253517423191278	0.0001	106.11164424811	6.7294391700353	0.00436500611331711	0.136881624967062	up	yes
ENSMUSG00000054715	Zscan22	ENSMUST00000055528;ENSMUST00000119989;ENSMUST00000117189;ENSMUST00000120809	GO:0003676(nucleic acid binding);GO:0003700(DNA-binding transcription factor activity);GO:0005634(nucleus);GO:0006355(regulation of transcription, DNA-templated);GO:0046872(metal ion binding);GO:0046872(metal ion binding)	NA	K09230	NA	zinc finger and SCAN domain containing 22 [Source:MGI Symbol;Acc:MGI:2443312]	protein_coding	5.54984265352756	5.13040262267923	6.52957306198229	5.22795827049414	2.97207942730648	2.53771248928877	2.0361727764257	1.02585998435898	0.00438939969208438	0.137346041456902	up	yes
ENSMUSG00000034216	Vps18	ENSMUST00000037280;ENSMUST00000139367;ENSMUST00000151500	GO:0003779(actin binding);GO:0005515(protein binding);GO:0005764(lysosome);GO:0005765(lysosomal membrane);GO:0005768(endosome);GO:0005769(early endosome);GO:0005770(late endosome);GO:0005776(autophagosome);GO:0005884(actin filament);GO:0006886(intracellular protein transport);GO:0006904(vesicle docking involved in exocytosis);GO:0006914(autophagy);GO:0007032(endosome organization);GO:0007033(vacu…	NA	K20181	NA	VPS18 CORVET/HOPS core subunit [Source:MGI Symbol;Acc:MGI:2443626]	protein_coding;retained_intron;processed_transcript	9.13862275637275	8.79234890430422	10.8578794951943	11.9403863765148	6.46559837024655	5.0293272595069	1.77161814022366	0.825067674675403	0.0044237530109027	0.13763338695191	up	no
ENSMUSG00000020982	Nemf	ENSMUST00000221193;ENSMUST00000221794;ENSMUST00000021368;ENSMUST00000220674;ENSMUST00000221278;ENSMUST00000220959;ENSMUST00000220484;ENSMUST00000221722;ENSMUST00000221112;ENSMUST00000222065;ENSMUST00000222763;ENSMUST00000222674	GO:0000049(tRNA binding);GO:0005634(nucleus);GO:0043023(ribosomal large subunit binding);GO:0051168(nuclear export);GO:0072344(rescue of stalled ribosome);GO:1990112(RQC complex);GO:1990116(ribosome-associated ubiquitin-dependent protein catabolic process);GO:1990116(ribosome-associated ubiquitin-dependent protein catabolic process)	NA	NA	NA	nuclear export mediator factor [Source:MGI Symbol;Acc:MGI:1918305]	retained_intron;protein_coding;nonsense_mediated_decay;processed_transcript	4.07909819224571	3.55617127983695	2.70575002275097	2.36702070594369	4.65847681685468	5.46394196122855	0.627717568269967	-0.671812507917501	0.00442643107095022	0.13763338695191	down	no
ENSMUSG00000026042	Col5a2	ENSMUST00000086430;ENSMUST00000150143;ENSMUST00000134681;ENSMUST00000131535	GO:0001501(skeletal system development);GO:0001503(ossification);GO:0005201(extracellular matrix structural constituent);GO:0005515(protein binding);GO:0005576(extracellular region);GO:0005581(collagen trimer);GO:0005588(collagen type V trimer);GO:0005615(extracellular space);GO:0030020(extracellular matrix structural constituent conferring tensile strength);GO:0030198(extracellular matrix organi…	04974(Protein digestion and absorption);04974(Protein digestion and absorption)	K19721	NA	collagen, type V, alpha 2 [Source:MGI Symbol;Acc:MGI:88458]	protein_coding;retained_intron	3.75495116911688	9.47151242539881	2.7306042625378	4.20902352935043	2.17270950839329	2.05532769367115	2.38480533905394	1.2538715103218	0.00442885569633957	0.13763338695191	up	yes
ENSMUSG00000038239	Hrc	ENSMUST00000085351;ENSMUST00000211327	GO:0002027(regulation of heart rate);GO:0005509(calcium ion binding);GO:0005623(cell);GO:0008016(regulation of heart contraction);GO:0010460(positive regulation of heart rate);GO:0010880(regulation of release of sequestered calcium ion into cytosol by sarcoplasmic reticulum);GO:0030018(Z disc);GO:0033017(sarcoplasmic reticulum membrane);GO:0033135(regulation of peptidyl-serine phosphorylation);GO…	NA	NA	NA	histidine rich calcium binding protein [Source:MGI Symbol;Acc:MGI:96226]	protein_coding	0.120167584957132	0.0899192127825409	0.170366371395168	0.152694474279034	0.483997444660951	0.390681784099766	0.304767522700443	-1.71421892347164	0.00443720813187492	0.13763338695191	down	yes
ENSMUSG00000052534	Pbx1	ENSMUST00000176790;ENSMUST00000188912;ENSMUST00000176540;ENSMUST00000176791;ENSMUST00000097471;ENSMUST00000072863;ENSMUST00000176482;ENSMUST00000064438	GO:0000977(RNA polymerase II regulatory region sequence-specific DNA binding);GO:0000978(RNA polymerase II proximal promoter sequence-specific DNA binding);GO:0001228(DNA-binding transcription activator activity, RNA polymerase II-specific);GO:0001655(urogenital system development);GO:0001658(branching involved in ureteric bud morphogenesis);GO:0003677(DNA binding);GO:0003700(DNA-binding transcri…	04927(Cortisol synthesis and secretion);04934(Cushing syndrome);05202(Transcriptional misregulation in cancer);05202(Transcriptional misregulation in cancer)	K09355	NA	pre B cell leukemia homeobox 1 [Source:MGI Symbol;Acc:MGI:97495]	protein_coding;retained_intron;processed_transcript	1.22333670969373	1.05962865905808	1.4849057141722	1.14521475751228	0.576784467061543	0.556233316599249	2.16814153815047	1.11645894014316	0.00445035800664746	0.13763338695191	up	yes
ENSMUSG00000051985	Igfn1	ENSMUST00000140703;ENSMUST00000166193;ENSMUST00000124134	GO:0003674(molecular_function);GO:0005515(protein binding);GO:0005634(nucleus);GO:0005737(cytoplasm);GO:0008150(biological_process);GO:0030017(sarcomere);GO:0030018(Z disc);GO:0030018(Z disc)	NA	NA	NA	immunoglobulin-like and fibronectin type III domain containing 1 [Source:MGI Symbol;Acc:MGI:3045352]	nonsense_mediated_decay;protein_coding	0.310297362272121	0.480030662516674	0.366530558359271	0.114858556247221	0.0633956319475322	0.0833211153846154	4.33391948267598	2.1156723507036	0.00445620623443488	0.13763338695191	up	yes
ENSMUSG00000006154	Eps8l1	ENSMUST00000163893;ENSMUST00000171445;ENSMUST00000170635;ENSMUST00000167599;ENSMUST00000170423;ENSMUST00000163804;ENSMUST00000167068;ENSMUST00000086372;ENSMUST00000167810;ENSMUST00000168924;ENSMUST00000163137;ENSMUST00000164987;ENSMUST00000169820;ENSMUST00000167298	GO:0001726(ruffle);GO:0003779(actin binding);GO:0005089(Rho guanyl-nucleotide exchange factor activity);GO:0005515(protein binding);GO:0005737(cytoplasm);GO:0005829(cytosol);GO:0005886(plasma membrane);GO:0007266(Rho protein signal transduction);GO:0016601(Rac protein signal transduction);GO:0030676(Rac guanyl-nucleotide exchange factor activity);GO:0032587(ruffle membrane);GO:0032991(protein-con…	NA	K17277	NA	EPS8-like 1 [Source:MGI Symbol;Acc:MGI:1914675]	protein_coding;retained_intron;nonsense_mediated_decay;processed_transcript	2.82470490440689	1.08548880019881	1.91359038303512	1.52510687110669	0.744936713220676	0.579231231776011	2.77490894811152	1.47244043371028	0.0045185108568752	0.139177315812289	up	yes
ENSMUSG00000034245	Hdac11	ENSMUST00000041736;ENSMUST00000127768;ENSMUST00000204776;ENSMUST00000134154;ENSMUST00000143621;ENSMUST00000155007;ENSMUST00000154389	GO:0000118(histone deacetylase complex);GO:0004407(histone deacetylase activity);GO:0005515(protein binding);GO:0005634(nucleus);GO:0005737(cytoplasm);GO:0005886(plasma membrane);GO:0006325(chromatin organization);GO:0008134(transcription factor binding);GO:0014003(oligodendrocyte development);GO:0016575(histone deacetylation);GO:0016787(hydrolase activity);GO:0032041(NAD-dependent histone deacet…	05034(Alcoholism);05203(Viral carcinogenesis);05203(Viral carcinogenesis)	K11418	EC:3.5.1.98	histone deacetylase 11 [Source:MGI Symbol;Acc:MGI:2385252]	protein_coding;retained_intron;nonsense_mediated_decay	7.90474828007275	4.00874350844375	6.99738139308911	11.7654843559366	3.55450185814497	3.14878080852169	2.28815932901698	1.19418751329618	0.00452561783326543	0.139177315812289	up	yes
ENSMUSG00000016458	Wt1	ENSMUST00000153944;ENSMUST00000111098;ENSMUST00000143043;ENSMUST00000139585;ENSMUST00000146842;ENSMUST00000111099;ENSMUST00000133470;ENSMUST00000213301;ENSMUST00000145107	GO:0003676(nucleic acid binding);GO:0005634(nucleus);GO:0006355(regulation of transcription, DNA-templated);GO:0006355(regulation of transcription, DNA-templated)	05202(Transcriptional misregulation in cancer);05202(Transcriptional misregulation in cancer)	K09234	NA	Wilms tumor 1 homolog [Source:MGI Symbol;Acc:MGI:98968]	retained_intron;protein_coding	0.00726885714285714	0.0758898014527845	0.0001	0.0001	0.179481098789346	0.215368611783697	0.105557451814595	-3.24389966573824	0.00455366180643578	0.139652217659884	down	yes
ENSMUSG00000113258	Gm7446	ENSMUST00000221035	NA	NA	NA	NA	predicted gene 7446 [Source:MGI Symbol;Acc:MGI:3644947]	processed_pseudogene	0.373889	5.348697	0.249762	4.575706	0.21969	0.257619	11.0495025235225	3.46590951219608	0.00456054970796357	0.139652217659884	up	yes
ENSMUSG00000008540	Mgst1	ENSMUST00000008684;ENSMUST00000118091;ENSMUST00000120230;ENSMUST00000140932;ENSMUST00000204628;ENSMUST00000125810;ENSMUST00000120302;ENSMUST00000120939	GO:0004364(glutathione transferase activity);GO:0004602(glutathione peroxidase activity);GO:0005634(nucleus);GO:0005739(mitochondrion);GO:0005741(mitochondrial outer membrane);GO:0005743(mitochondrial inner membrane);GO:0005778(peroxisomal membrane);GO:0005783(endoplasmic reticulum);GO:0005789(endoplasmic reticulum membrane);GO:0006749(glutathione metabolic process);GO:0010243(response to organon…	NA	NA	NA	microsomal glutathione S-transferase 1 [Source:MGI Symbol;Acc:MGI:1913850]	protein_coding	7.20060268206657	17.7823429021361	5.44713105663189	11.4085245663189	4.71580737655241	3.15365314605067	2.6582890330908	1.41049797592208	0.00458166778728643	0.13999974639574	up	yes
ENSMUSG00000004562	Arhgef40	ENSMUST00000182061;ENSMUST00000100639;ENSMUST00000182644;ENSMUST00000182909;ENSMUST00000182905;ENSMUST00000093813;ENSMUST00000182760;ENSMUST00000183213;ENSMUST00000183208;ENSMUST00000182961;ENSMUST00000182193;ENSMUST00000182667;ENSMUST00000182931;ENSMUST00000183167;ENSMUST00000183022;ENSMUST00000182649;ENSMUST00000182338;ENSMUST00000182504;ENSMUST00000182480;ENSMUST00000182777;ENSMUST00000182019;…	GO:0003674(molecular_function);GO:0005085(guanyl-nucleotide exchange factor activity);GO:0005089(Rho guanyl-nucleotide exchange factor activity);GO:0005654(nucleoplasm);GO:0005737(cytoplasm);GO:0005829(cytosol);GO:0008150(biological_process);GO:0035023(regulation of Rho protein signal transduction);GO:0035023(regulation of Rho protein signal transduction)	NA	NA	NA	Rho guanine nucleotide exchange factor (GEF) 40 [Source:MGI Symbol;Acc:MGI:2685515]	protein_coding;retained_intron;nonsense_mediated_decay;processed_transcript	5.3759557297897	3.24962984661393	4.41480206386263	3.78029279837932	2.68688465357901	1.81707253415011	1.86732241643781	0.900971048312254	0.00462522655831626	0.141030046398362	up	no
ENSMUSG00000001520	Nrip2	ENSMUST00000136631;ENSMUST00000001561;ENSMUST00000123867;ENSMUST00000204836;ENSMUST00000147155;ENSMUST00000120405	GO:0000122(negative regulation of transcription by RNA polymerase II);GO:0004190(aspartic-type endopeptidase activity);GO:0005515(protein binding);GO:0005634(nucleus);GO:0005737(cytoplasm);GO:0006508(proteolysis);GO:0007219(Notch signaling pathway);GO:0007219(Notch signaling pathway)	NA	K13215	NA	nuclear receptor interacting protein 2 [Source:MGI Symbol;Acc:MGI:1891884]	retained_intron;protein_coding;non_stop_decay;nonsense_mediated_decay	1.42627855496407	3.15420990550972	0.786419694170881	0.987815867447431	3.73687429571467	4.34459973702422	0.393166147434766	-1.34678898742682	0.00465659226101136	0.141684975992683	down	yes
ENSMUSG00000063765	Chadl	ENSMUST00000072910;ENSMUST00000173598;ENSMUST00000230849;ENSMUST00000173898	GO:0005515(protein binding);GO:0005518(collagen binding);GO:0005576(extracellular region);GO:0005615(extracellular space);GO:0031012(extracellular matrix);GO:0032331(negative regulation of chondrocyte differentiation);GO:0062023(collagen-containing extracellular matrix);GO:0098633(collagen fibril binding);GO:1904027(negative regulation of collagen fibril organization);GO:1904027(negative regulati…	NA	NA	NA	chondroadherin-like [Source:MGI Symbol;Acc:MGI:3036284]	protein_coding;nonsense_mediated_decay;retained_intron	2.09504222807685	1.69814365455583	1.9029713178619	5.37118283964238	0.896964400989157	0.9369902377782	3.01734290646784	1.59327866113457	0.0046877825973666	0.142331805938264	up	yes
ENSMUSG00000095562	Gm21887	ENSMUST00000180251;ENSMUST00000238482;ENSMUST00000238681;ENSMUST00000178789;ENSMUST00000179760	NA	NA	NA	NA	predicted gene, 21887 [Source:MGI Symbol;Acc:MGI:5434051]	lncRNA	10.3358144755866	16.9113301788205	12.8918074749524	5.65207502409639	21.5436283278377	22.5178546677235	0.519626485995364	-0.944453126302662	0.00473691487696411	0.14289763427504	down	no
ENSMUSG00000026837	Col5a1	ENSMUST00000028280;ENSMUST00000238851;ENSMUST00000145423	GO:0001568(blood vessel development);GO:0003007(heart morphogenesis);GO:0005201(extracellular matrix structural constituent);GO:0005515(protein binding);GO:0005576(extracellular region);GO:0005581(collagen trimer);GO:0005588(collagen type V trimer);GO:0005604(basement membrane);GO:0005615(extracellular space);GO:0007155(cell adhesion);GO:0008201(heparin binding);GO:0016477(cell migration);GO:0030…	04974(Protein digestion and absorption);04974(Protein digestion and absorption)	K19721	NA	collagen, type V, alpha 1 [Source:MGI Symbol;Acc:MGI:88457]	protein_coding	4.8144855803248	13.8502902642832	5.07120189414651	5.63215198364295	3.578890702068	2.76186073291272	2.31582408043777	1.21152566441542	0.00474326903334513	0.14289763427504	up	yes
ENSMUSG00000015766	Eps8	ENSMUST00000100841;ENSMUST00000058210;ENSMUST00000127179;ENSMUST00000152046;ENSMUST00000146442;ENSMUST00000134630;ENSMUST00000147526;ENSMUST00000111878;ENSMUST00000205037;ENSMUST00000139753;ENSMUST00000203515;ENSMUST00000153933;ENSMUST00000132920	GO:0003779(actin binding);GO:0005515(protein binding);GO:0005737(cytoplasm);GO:0005886(plasma membrane);GO:0005903(brush border);GO:0005938(cell cortex);GO:0007266(Rho protein signal transduction);GO:0008344(adult locomotory behavior);GO:0008360(regulation of cell shape);GO:0009967(positive regulation of signal transduction);GO:0010458(exit from mitosis);GO:0014069(postsynaptic density);GO:001602…	NA	K17277	NA	epidermal growth factor receptor pathway substrate 8 [Source:MGI Symbol;Acc:MGI:104684]	protein_coding;processed_transcript;retained_intron	48.2059694236342	62.0523351280453	49.2656244988264	43.2179314880615	74.1644577906111	78.982346707325	0.661919983257958	-0.595271268691977	0.00475077911985298	0.14289763427504	down	no
ENSMUSG00000006335	Tfpt	ENSMUST00000206370;ENSMUST00000108641;ENSMUST00000155592;ENSMUST00000153143;ENSMUST00000205596;ENSMUST00000156194;ENSMUST00000058880	GO:0003677(DNA binding);GO:0005634(nucleus);GO:0005654(nucleoplasm);GO:0005737(cytoplasm);GO:0005884(actin filament);GO:0006281(DNA repair);GO:0006310(DNA recombination);GO:0006915(apoptotic process);GO:0006974(cellular response to DNA damage stimulus);GO:0019901(protein kinase binding);GO:0031011(Ino80 complex);GO:0031965(nuclear membrane);GO:0043065(positive regulation of apoptotic process);GO:…	NA	K11670	NA	TCF3 (E2A) fusion partner [Source:MGI Symbol;Acc:MGI:1916964]	nonsense_mediated_decay;protein_coding;processed_transcript	12.6520561698585	17.024992856786	13.751782937552	14.3217517768526	25.5813940582848	23.1192328076603	0.592914172337198	-0.75410481322757	0.00475083382611791	0.14289763427504	down	no
ENSMUSG00000076281	Gm24270	ENSMUST00000102326	NA	NA	NA	NA	predicted gene, 24270 [Source:MGI Symbol;Acc:MGI:5454047]	miRNA	3.186671	14.122508	0.794339	9.057467	16.675762	50.509331	0.202135501992979	-2.30660536371363	0.00475627461790482	0.14289763427504	down	yes
ENSMUSG00000020580	Rock2	ENSMUST00000220542;ENSMUST00000020904;ENSMUST00000220688;ENSMUST00000221463	GO:0000166(nucleotide binding);GO:0001934(positive regulation of protein phosphorylation);GO:0004672(protein kinase activity);GO:0004674(protein serine/threonine kinase activity);GO:0005524(ATP binding);GO:0005813(centrosome);GO:0005829(cytosol);GO:0005856(cytoskeleton);GO:0006468(protein phosphorylation);GO:0006939(smooth muscle contraction);GO:0007249(I-kappaB kinase/NF-kappaB signaling);GO:000…	04022(cGMP-PKG signaling pathway);04024(cAMP signaling pathway);04062(Chemokine signaling pathway);04071(Sphingolipid signaling pathway);04270(Vascular smooth muscle contraction);04310(Wnt signaling pathway);04360(Axon guidance);04510(Focal adhesion);04530(Tight junction);04611(Platelet activation);04670(Leukocyte transendothelial migration);04810(Regulation of actin cytoskeleton);04921(Oxytocin …	K17388	EC:2.7.11.1	Rho-associated coiled-coil containing protein kinase 2 [Source:MGI Symbol;Acc:MGI:107926]	retained_intron;protein_coding	4.05140895545801	4.93605699244441	2.76445720486436	2.3297018249982	4.96183400259049	6.78284124667194	0.599489755097712	-0.738192995786676	0.00481147706202411	0.144253719196376	down	no
ENSMUSG00000007216	Zfp775	ENSMUST00000204095;ENSMUST00000061720;ENSMUST00000204042	GO:0003676(nucleic acid binding);GO:0003677(DNA binding);GO:0005634(nucleus);GO:0008150(biological_process);GO:0046872(metal ion binding);GO:0046872(metal ion binding)	NA	NA	NA	zinc finger protein 775 [Source:MGI Symbol;Acc:MGI:2683557]	protein_coding	3.43354970640905	3.63286450659755	3.67995011451461	4.30563348774741	1.53568688524976	1.91601052874647	2.1803762047963	1.12457708085909	0.00483958785895638	0.144793598343849	up	yes
ENSMUSG00000034248	Slc25a37	ENSMUST00000184497;ENSMUST00000037064;ENSMUST00000183882;ENSMUST00000184914	GO:0005381(iron ion transmembrane transporter activity);GO:0005739(mitochondrion);GO:0005743(mitochondrial inner membrane);GO:0006811(ion transport);GO:0016020(membrane);GO:0016021(integral component of membrane);GO:0048250(iron import into the mitochondrion);GO:0055072(iron ion homeostasis);GO:0055072(iron ion homeostasis)	NA	K15113	NA	solute carrier family 25, member 37 [Source:MGI Symbol;Acc:MGI:1914962]	retained_intron;protein_coding;nonsense_mediated_decay	4.93658876864308	4.58645011310414	4.07731900099651	3.79248075901013	7.01918643597409	6.47760557997011	0.64433232064357	-0.634123130637576	0.00485725051866973	0.145019285798033	down	no
ENSMUSG00000000094	Tbx4	ENSMUST00000108045;ENSMUST00000000096;ENSMUST00000108047	GO:0000122(negative regulation of transcription by RNA polymerase II);GO:0000977(RNA polymerase II regulatory region sequence-specific DNA binding);GO:0001102(RNA polymerase II activating transcription factor binding);GO:0001228(DNA-binding transcription activator activity, RNA polymerase II-specific);GO:0001525(angiogenesis);GO:0001708(cell fate specification);GO:0002009(morphogenesis of an epit…	NA	K10178	NA	T-box 4 [Source:MGI Symbol;Acc:MGI:102556]	protein_coding	12.0421779970597	8.28598912466921	10.4668904498677	8.1136432528668	5.0875485151426	5.51022811908262	1.83570111766693	0.876331183391846	0.00488439169921383	0.145495011202352	up	no
ENSMUSG00000062232	Rapgef2	ENSMUST00000136126;ENSMUST00000195708;ENSMUST00000118100;ENSMUST00000118340;ENSMUST00000152275;ENSMUST00000124647	GO:0001568(blood vessel development);GO:0001764(neuron migration);GO:0005085(guanyl-nucleotide exchange factor activity);GO:0005088(Ras guanyl-nucleotide exchange factor activity);GO:0005096(GTPase activator activity);GO:0005515(protein binding);GO:0005737(cytoplasm);GO:0005768(endosome);GO:0005770(late endosome);GO:0005829(cytosol);GO:0005886(plasma membrane);GO:0005911(cell-cell junction);GO:00…	04010(MAPK signaling pathway);04015(Rap1 signaling pathway);04530(Tight junction);04530(Tight junction)	K08018	NA	Rap guanine nucleotide exchange factor (GEF) 2 [Source:MGI Symbol;Acc:MGI:2659071]	retained_intron;protein_coding;processed_transcript	9.32094273617536	12.9712011745072	12.3517752435414	6.33016570251228	15.3982210409224	18.6535417215857	0.60164410786172	-0.733017756826717	0.00489348931683298	0.145495011202352	down	no
ENSMUSG00000037260	Hgsnat	ENSMUST00000037609;ENSMUST00000210894;ENSMUST00000211550;ENSMUST00000209420	GO:0005764(lysosome);GO:0005765(lysosomal membrane);GO:0007041(lysosomal transport);GO:0015019(heparan-alpha-glucosaminide N-acetyltransferase activity);GO:0016020(membrane);GO:0016021(integral component of membrane);GO:0016740(transferase activity);GO:0016746(transferase activity, transferring acyl groups);GO:0051259(protein complex oligomerization);GO:0051259(protein complex oligomerization)	00531(Glycosaminoglycan degradation);04142(Lysosome);04142(Lysosome)	K10532	EC:2.3.1.78	heparan-alpha-glucosaminide N-acetyltransferase [Source:MGI Symbol;Acc:MGI:1196297]	protein_coding;retained_intron;processed_transcript	79.2327171219364	64.5819255763994	68.9569904807867	88.024672120121	45.940714802118	42.8110162810893	1.69459401877603	0.760939682061852	0.0049279548688539	0.146216400052889	up	no
ENSMUSG00000000056	Narf	ENSMUST00000103015;ENSMUST00000151088;ENSMUST00000154047	GO:0005521(lamin binding);GO:0005634(nucleus);GO:0005638(lamin filament);GO:0005654(nucleoplasm);GO:0005730(nucleolus);GO:0008150(biological_process);GO:0031981(nuclear lumen);GO:0031981(nuclear lumen)	NA	NA	NA	nuclear prelamin A recognition factor [Source:MGI Symbol;Acc:MGI:1914858]	protein_coding;retained_intron	16.1793913451935	8.43041451622971	10.0747935143571	10.2819859550562	6.70837616416979	5.38772283707865	1.85872260661042	0.894311480355159	0.00495929794188019	0.146842352903068	up	no
ENSMUSG00000048644	Ctxn1	ENSMUST00000053252	GO:0003674(molecular_function);GO:0005575(cellular_component);GO:0008150(biological_process);GO:0016020(membrane);GO:0016021(integral component of membrane)	NA	NA	NA	cortexin 1 [Source:MGI Symbol;Acc:MGI:88566]	protein_coding	11.399734	6.808215	12.722429	13.60666	5.297226	3.614728	2.49872463435067	1.32119192161433	0.00497464949474823	0.14699319981286	up	yes
ENSMUSG00000022421	Nptxr	ENSMUST00000175858;ENSMUST00000023057;ENSMUST00000125283	NA	NA	NA	NA	neuronal pentraxin receptor [Source:MGI Symbol;Acc:MGI:1920590]	protein_coding;processed_transcript	2.9154179787234	3.63119234468085	8.05544172359768	2.23434019148936	1.67257503249516	1.40611017756286	2.73434779617725	1.45119675863812	0.00505134031245441	0.148952176991325	up	yes
ENSMUSG00000032925	Itgbl1	ENSMUST00000049681;ENSMUST00000132026;ENSMUST00000142161	GO:0005178(integrin binding);GO:0005576(extracellular region);GO:0005615(extracellular space);GO:0005925(focal adhesion);GO:0007160(cell-matrix adhesion);GO:0007229(integrin-mediated signaling pathway);GO:0016477(cell migration);GO:0033627(cell adhesion mediated by integrin);GO:0033627(cell adhesion mediated by integrin)	NA	NA	NA	integrin, beta-like 1 [Source:MGI Symbol;Acc:MGI:2443439]	protein_coding;nonsense_mediated_decay	0.252231856230787	0.252063642705131	0.280507108063372	0.483345705840624	0.0491337290139513	0.0962123693544573	4.36251239997354	2.12515923203402	0.00507351941645699	0.149298987181201	up	yes
ENSMUSG00000105622	Gm42615	ENSMUST00000197704	NA	NA	NA	NA	predicted gene 42615 [Source:MGI Symbol;Acc:MGI:5662752]	TEC	0.1059	0.220485	0.13657	0.216524	0.557081	0.565357	0.302679969851341	-1.72413488834524	0.00512166059663116	0.150104089000869	down	yes
ENSMUSG00000083282	Ctsf	ENSMUST00000119694;ENSMUST00000237784;ENSMUST00000235464;ENSMUST00000235264;ENSMUST00000235354;ENSMUST00000237504;ENSMUST00000237401;ENSMUST00000238118;ENSMUST00000236406;ENSMUST00000237011;ENSMUST00000237755;ENSMUST00000235931	GO:0004197(cysteine-type endopeptidase activity);GO:0005615(extracellular space);GO:0005764(lysosome);GO:0006508(proteolysis);GO:0008233(peptidase activity);GO:0008234(cysteine-type peptidase activity);GO:0016787(hydrolase activity);GO:0051603(proteolysis involved in cellular protein catabolic process);GO:0051603(proteolysis involved in cellular protein catabolic process)	04142(Lysosome);04210(Apoptosis);04210(Apoptosis)	K01373	EC:3.4.22.41	cathepsin F [Source:MGI Symbol;Acc:MGI:1861434]	protein_coding;retained_intron;processed_transcript	1.02545276492759	0.706775589367189	0.80761487462805	1.33879987343781	0.267272699464392	0.353560429279905	3.12374044069267	1.64327458136636	0.00512182677562104	0.150104089000869	up	yes
ENSMUSG00000023034	Nr4a1	ENSMUST00000231153;ENSMUST00000023779;ENSMUST00000228985;ENSMUST00000230814	GO:0000977(RNA polymerase II regulatory region sequence-specific DNA binding);GO:0000978(RNA polymerase II proximal promoter sequence-specific DNA binding);GO:0001228(DNA-binding transcription activator activity, RNA polymerase II-specific);GO:0001938(positive regulation of endothelial cell proliferation);GO:0002042(cell migration involved in sprouting angiogenesis);GO:0003677(DNA binding);GO:000…	04010(MAPK signaling pathway);04151(PI3K-Akt signaling pathway);04925(Aldosterone synthesis and secretion);04927(Cortisol synthesis and secretion);04934(Cushing syndrome);04934(Cushing syndrome)	K04465	NA	nuclear receptor subfamily 4, group A, member 1 [Source:MGI Symbol;Acc:MGI:1352454]	retained_intron;protein_coding	41.4653107355372	35.9715134220576	42.3417162168709	47.3521452656027	67.2071218971217	59.2421699962952	0.660860504386776	-0.597582317659682	0.00520418397105346	0.152206449977892	down	no
ENSMUSG00000084883	Ccdc85c	ENSMUST00000222310;ENSMUST00000136175	GO:0003674(molecular_function);GO:0005912(adherens junction);GO:0005923(bicellular tight junction);GO:0007275(multicellular organism development);GO:0021987(cerebral cortex development);GO:0030054(cell junction);GO:0043296(apical junction complex);GO:0043296(apical junction complex)	NA	NA	NA	coiled-coil domain containing 85C [Source:MGI Symbol;Acc:MGI:3644008]	protein_coding	6.13832440396588	8.63055748766428	10.8433859345169	7.18094722388748	14.481694242564	12.3868494576896	0.610252930264416	-0.712520777444978	0.0052160119558929	0.152241685009982	down	no
ENSMUSG00000041577	Prelp	ENSMUST00000048432;ENSMUST00000127583	GO:0005201(extracellular matrix structural constituent);GO:0005515(protein binding);GO:0005576(extracellular region);GO:0005615(extracellular space);GO:0007569(cell aging);GO:0008201(heparin binding);GO:0030021(extracellular matrix structural constituent conferring compression resistance);GO:0062023(collagen-containing extracellular matrix);GO:0062023(collagen-containing extracellular matrix)	NA	K08125	NA	proline arginine-rich end leucine-rich repeat [Source:MGI Symbol;Acc:MGI:2151110]	protein_coding;processed_transcript	5.648508	6.434782	3.484866	4.961205	2.55941	2.204305	2.15476377155224	1.10752971419103	0.00527829406410105	0.153438936497564	up	yes
ENSMUSG00000041020	Map7d2	ENSMUST00000043151;ENSMUST00000112470;ENSMUST00000156172;ENSMUST00000145142;ENSMUST00000112471	GO:0000226(microtubule cytoskeleton organization);GO:0015630(microtubule cytoskeleton);GO:0015630(microtubule cytoskeleton)	NA	NA	NA	MAP7 domain containing 2 [Source:MGI Symbol;Acc:MGI:1917474]	protein_coding	4.89298502208202	4.05959213297743	2.97428275442854	2.74288857898568	1.56456693618054	1.63932756005824	2.28936197894395	1.1949455904339	0.00527844502779283	0.153438936497564	up	yes
ENSMUSG00000034928	Rnf44	ENSMUST00000126717;ENSMUST00000150806;ENSMUST00000125871;ENSMUST00000037422;ENSMUST00000134862;ENSMUST00000129881;ENSMUST00000125927;ENSMUST00000150626;ENSMUST00000128257;ENSMUST00000123333;ENSMUST00000146931;ENSMUST00000128038;ENSMUST00000145397;ENSMUST00000145215;ENSMUST00000134177;ENSMUST00000122935;ENSMUST00000177950;ENSMUST00000144052	GO:0046872(metal ion binding);GO:0046872(metal ion binding)	NA	K19041	EC:2.3.2.27	ring finger protein 44 [Source:MGI Symbol;Acc:MGI:2145310]	protein_coding;processed_transcript;retained_intron	13.5422052866205	11.4480707522107	11.963050816609	8.71911100461361	6.06436875643983	7.16783352979623	1.72580636511133	0.787270603702923	0.00532127200111497	0.153823452500729	up	no
ENSMUSG00000057666	Gapdh	ENSMUST00000182277;ENSMUST00000144588;ENSMUST00000192506;ENSMUST00000118875;ENSMUST00000147954;ENSMUST00000182052;ENSMUST00000073605;ENSMUST00000183272;ENSMUST00000182464;ENSMUST00000117757;ENSMUST00000144205;ENSMUST00000182670;ENSMUST00000182115	GO:0000166(nucleotide binding);GO:0000226(microtubule cytoskeleton organization);GO:0004365(glyceraldehyde-3-phosphate dehydrogenase (NAD+) (phosphorylating) activity);GO:0005515(protein binding);GO:0005634(nucleus);GO:0005737(cytoplasm);GO:0005739(mitochondrion);GO:0005811(lipid droplet);GO:0005829(cytosol);GO:0005856(cytoskeleton);GO:0005886(plasma membrane);GO:0005975(carbohydrate metabolic pr…	00010(Glycolysis / Gluconeogenesis);04066(HIF-1 signaling pathway);05010(Alzheimer disease);05010(Alzheimer disease)	K00134	EC:1.2.1.12	glyceraldehyde-3-phosphate dehydrogenase [Source:MGI Symbol;Acc:MGI:95640]	protein_coding;retained_intron;processed_transcript	233.71674203097	82.2144972182434	110.062464841761	71.2462652968788	163.697086520687	343.604879228647	0.490082833262219	-1.02890248231888	0.00533188027639973	0.153823452500729	down	yes
ENSMUSG00000042622	Maff	ENSMUST00000096350;ENSMUST00000163691;ENSMUST00000229130;ENSMUST00000229285	GO:0000978(RNA polymerase II proximal promoter sequence-specific DNA binding);GO:0001701(in utero embryonic development);GO:0003677(DNA binding);GO:0003700(DNA-binding transcription factor activity);GO:0005634(nucleus);GO:0005654(nucleoplasm);GO:0005739(mitochondrion);GO:0006355(regulation of transcription, DNA-templated);GO:0035914(skeletal muscle cell differentiation);GO:0043565(sequence-specif…	NA	K09037	NA	v-maf musculoaponeurotic fibrosarcoma oncogene family, protein F (avian) [Source:MGI Symbol;Acc:MGI:96910]	protein_coding	4.46175729683886	7.03795408558211	7.29175944063223	4.22844755319969	8.4838404919044	12.9264429425598	0.53759022963698	-0.895421176603958	0.00533386979337843	0.153823452500729	down	no
ENSMUSG00000087445	Gm14286	ENSMUST00000155674	NA	NA	NA	NA	predicted gene 14286 [Source:MGI Symbol;Acc:MGI:3650190]	lncRNA	0.823808	0.716084	0.495366	1.537123	2.26053	3.866896	0.291507478017686	-1.77839520164803	0.00533460720765209	0.153823452500729	down	yes
ENSMUSG00000056204	Pgpep1	ENSMUST00000070173;ENSMUST00000210459;ENSMUST00000211526;ENSMUST00000210193;ENSMUST00000211715;ENSMUST00000210307;ENSMUST00000210786;ENSMUST00000209768	GO:0005737(cytoplasm);GO:0005829(cytosol);GO:0006508(proteolysis);GO:0008233(peptidase activity);GO:0008234(cysteine-type peptidase activity);GO:0016787(hydrolase activity);GO:0016920(pyroglutamyl-peptidase activity);GO:0016920(pyroglutamyl-peptidase activity)	NA	NA	NA	pyroglutamyl-peptidase I [Source:MGI Symbol;Acc:MGI:1913772]	protein_coding;retained_intron;processed_transcript;nonsense_mediated_decay	17.07021464279	6.42297159428464	11.4328838042865	8.39900276518143	5.15547855781162	5.39763221206994	2.05271572294075	1.0375338449326	0.00537490604409509	0.154674254052062	up	yes
ENSMUSG00000048832	Vps37c	ENSMUST00000235927;ENSMUST00000087951;ENSMUST00000237437;ENSMUST00000235921;ENSMUST00000237240	GO:0000813(ESCRT I complex);GO:0005768(endosome);GO:0006612(protein targeting to membrane);GO:0006623(protein targeting to vacuole);GO:0015031(protein transport);GO:0016020(membrane);GO:0031902(late endosome membrane);GO:0032509(endosome transport via multivesicular body sorting pathway);GO:0043162(ubiquitin-dependent protein catabolic process via the multivesicular body sorting pathway);GO:00432…	04144(Endocytosis);04144(Endocytosis)	K12185	NA	vacuolar protein sorting 37C [Source:MGI Symbol;Acc:MGI:2147661]	protein_coding	11.2266623236055	13.7111469745105	12.5995436656816	13.0878942829701	3.28100286738086	8.67265357665312	2.11756325287542	1.08240506436114	0.00541056096788542	0.155388275011555	up	yes
ENSMUSG00000074486	Bglap2	ENSMUST00000098956	GO:0001503(ossification);GO:0001649(osteoblast differentiation);GO:0005509(calcium ion binding);GO:0005576(extracellular region);GO:0005615(extracellular space);GO:0005737(cytoplasm);GO:0005791(rough endoplasmic reticulum);GO:0005794(Golgi apparatus);GO:0008147(structural constituent of bone);GO:0030425(dendrite);GO:0030500(regulation of bone mineralization);GO:0031016(pancreas development);GO:00…	04928(Parathyroid hormone synthesis, secretion and action)	K22609	NA	bone gamma-carboxyglutamate protein 2 [Source:MGI Symbol;Acc:MGI:88157]	protein_coding	0.980648	2.475009	1.489322	2.674217	0.543241	0.09645	5.95537220314183	2.57419167750105	0.00543216602052291	0.155696742480228	up	yes
ENSMUSG00000104213	Ighd	ENSMUST00000194162;ENSMUST00000192250	GO:0003823(antigen binding);GO:0006910(phagocytosis, recognition);GO:0006911(phagocytosis, engulfment);GO:0006958(complement activation, classical pathway);GO:0009897(external side of plasma membrane);GO:0016020(membrane);GO:0016021(integral component of membrane);GO:0016064(immunoglobulin mediated immune response);GO:0016446(somatic hypermutation of immunoglobulin genes);GO:0019815(B cell recept…	NA	NA	NA	immunoglobulin heavy constant delta [Source:MGI Symbol;Acc:MGI:96447]	IG_C_gene	0.142202538947368	0.110927371578947	0.229426635789474	0.0001	0.748663992631579	0.486345344210526	0.195406031321971	-2.35545309726372	0.00548620490471259	0.156931741495881	down	yes
ENSMUSG00000097061	9330151L19Rik	ENSMUST00000181850	NA	NA	NA	NA	RIKEN cDNA 9330151L19 gene [Source:MGI Symbol;Acc:MGI:3041168]	lncRNA	2.929319	2.812647	2.639852	1.985564	4.380578	6.106856	0.494276388294792	-1.01661010466222	0.00556908778685063	0.158698495455603	down	yes
ENSMUSG00000004665	Cnn2	ENSMUST00000004784;ENSMUST00000105374	GO:0001725(stress fiber);GO:0003779(actin binding);GO:0005515(protein binding);GO:0005516(calmodulin binding);GO:0005856(cytoskeleton);GO:0007010(cytoskeleton organization);GO:0010628(positive regulation of gene expression);GO:0030097(hemopoiesis);GO:0030336(negative regulation of cell migration);GO:0031032(actomyosin structure organization);GO:0032970(regulation of actin filament-based process);…	NA	NA	NA	calponin 2 [Source:MGI Symbol;Acc:MGI:105093]	protein_coding	24.060219	48.310669	57.57373	29.972708	17.69339	22.009819	2.01390932909227	1.0099987313022	0.00559344178244993	0.158698495455603	up	yes
ENSMUSG00000079168	Cd209g	ENSMUST00000130372;ENSMUST00000207281	GO:0005575(cellular_component);GO:0008150(biological_process);GO:0030246(carbohydrate binding);GO:0030246(carbohydrate binding)	04145(Phagosome);04625(C-type lectin receptor signaling pathway);05152(Tuberculosis);05162(Measles);05162(Measles)	K06563	NA	CD209g antigen [Source:MGI Symbol;Acc:MGI:1917442]	protein_coding;retained_intron	0.0247266626038781	0.762541404155125	0.435377288642659	0.507333461772853	0.0627637479224377	0.037573724099723	8.62080129342121	3.1078219723675	0.00559446490650648	0.158698495455603	up	yes
ENSMUSG00000113536	Gm49327	ENSMUST00000221539;ENSMUST00000221062;ENSMUST00000221109	NA	NA	NA	NA	predicted gene, 49327 [Source:MGI Symbol;Acc:MGI:6121512]	processed_transcript;transcribed_unprocessed_pseudogene	1.48457993336506	2.06086485007139	2.62528026130414	2.73889632413137	4.92062884388386	5.12221399714422	0.443580642946708	-1.1727316846044	0.00559959482543316	0.158698495455603	down	yes
ENSMUSG00000108414	Snhg1	ENSMUST00000206135;ENSMUST00000205852;ENSMUST00000205389;ENSMUST00000205909;ENSMUST00000206113;ENSMUST00000206519;ENSMUST00000205539;ENSMUST00000206155;ENSMUST00000205825;ENSMUST00000206926;ENSMUST00000206786;ENSMUST00000206383;ENSMUST00000206029;ENSMUST00000205576;ENSMUST00000206961;ENSMUST00000206462;ENSMUST00000206255;ENSMUST00000205274	NA	NA	NA	NA	small nucleolar RNA host gene 1 [Source:MGI Symbol;Acc:MGI:3763743]	retained_intron;lncRNA	10.8214316392725	7.72617408386662	6.78147679858538	5.54297103603907	9.95569712798922	16.4835081003705	0.583830967896286	-0.776377357761674	0.00560333812717431	0.158698495455603	down	no
ENSMUSG00000032243	Itga11	ENSMUST00000034774;ENSMUST00000159012	GO:0005518(collagen binding);GO:0005925(focal adhesion);GO:0006929(substrate-dependent cell migration);GO:0007155(cell adhesion);GO:0007160(cell-matrix adhesion);GO:0007229(integrin-mediated signaling pathway);GO:0008305(integrin complex);GO:0016020(membrane);GO:0016021(integral component of membrane);GO:0033627(cell adhesion mediated by integrin);GO:0034681(integrin alpha11-beta1 complex);GO:003…	04151(PI3K-Akt signaling pathway);04510(Focal adhesion);04512(ECM-receptor interaction);04810(Regulation of actin cytoskeleton);05165(Human papillomavirus infection);05410(Hypertrophic cardiomyopathy (HCM));05412(Arrhythmogenic right ventricular cardiomyopathy (ARVC));05414(Dilated cardiomyopathy (DCM));05414(Dilated cardiomyopathy (DCM))	K06587	NA	integrin alpha 11 [Source:MGI Symbol;Acc:MGI:2442114]	protein_coding;retained_intron	0.26164482069772	0.693438427986747	0.312907546482167	0.459999049697915	0.105800672383551	0.115243806080686	3.90869262347153	1.9666861366791	0.00561699639929953	0.158771549109194	up	yes
ENSMUSG00000032690	Oas2	ENSMUST00000053909;ENSMUST00000147941;ENSMUST00000081491;ENSMUST00000146101	GO:0000166(nucleotide binding);GO:0001730(2'-5'-oligoadenylate synthetase activity);GO:0002376(immune system process);GO:0003723(RNA binding);GO:0003725(double-stranded RNA binding);GO:0005524(ATP binding);GO:0005634(nucleus);GO:0005654(nucleoplasm);GO:0005737(cytoplasm);GO:0005829(cytosol);GO:0006401(RNA catabolic process);GO:0006955(immune response);GO:0009615(response to virus);GO:0009617(resp…	04621(NOD-like receptor signaling pathway);05160(Hepatitis C);05162(Measles);05164(Influenza A);05168(Herpes simplex virus 1 infection);05169(Epstein-Barr virus infection);05169(Epstein-Barr virus infection)	K14216	EC:2.7.7.84	2'-5' oligoadenylate synthetase 2 [Source:MGI Symbol;Acc:MGI:2180852]	protein_coding;retained_intron	0.268387681869243	1.04791700629072	0.126243335654909	3.08350001977084	0.128255062008537	0.142705659402382	8.35185265971049	3.06209626064103	0.00564305931893445	0.158968612443537	up	yes
ENSMUSG00000004951	Hspb1	ENSMUST00000005077;ENSMUST00000111155	GO:0000502(proteasome complex);GO:0001932(regulation of protein phosphorylation);GO:0005080(protein kinase C binding);GO:0005634(nucleus);GO:0005737(cytoplasm);GO:0005819(spindle);GO:0005856(cytoskeleton);GO:0005886(plasma membrane);GO:0006469(negative regulation of protein kinase activity);GO:0006986(response to unfolded protein);GO:0008426(protein kinase C inhibitor activity);GO:0009615(respons…	04010(MAPK signaling pathway);04370(VEGF signaling pathway);05146(Amoebiasis);05146(Amoebiasis)	K04455	NA	heat shock protein 1 [Source:MGI Symbol;Acc:MGI:96240]	protein_coding	6.24400612609117	3.47174574296799	3.34903338215325	6.12499669059166	9.58387406013579	11.9494727749758	0.445582892635014	-1.16623425086384	0.00564615335522716	0.158968612443537	down	yes
ENSMUSG00000091649	Phf11b	ENSMUST00000166121	GO:0003674(molecular_function);GO:0005654(nucleoplasm);GO:0008150(biological_process);GO:0031965(nuclear membrane);GO:0046872(metal ion binding)	NA	NA	NA	PHD finger protein 11B [Source:MGI Symbol;Acc:MGI:3645789]	protein_coding	0.167774	1.348082	0.160291	0.913049	0.096559	0.047142	9.00897001412655	3.17136217369115	0.00567603564604676	0.159496601653914	up	yes
ENSMUSG00000035299	Mid1	ENSMUST00000112105;ENSMUST00000079443;ENSMUST00000151722;ENSMUST00000112107;ENSMUST00000152163;ENSMUST00000133857;ENSMUST00000146073;ENSMUST00000163810;ENSMUST00000129642;ENSMUST00000171433;ENSMUST00000112104;ENSMUST00000036753;ENSMUST00000149258;ENSMUST00000078947;ENSMUST00000143815	GO:0005515(protein binding);GO:0005737(cytoplasm);GO:0005856(cytoskeleton);GO:0005874(microtubule);GO:0005881(cytoplasmic microtubule);GO:0007026(negative regulation of microtubule depolymerization);GO:0008017(microtubule binding);GO:0008270(zinc ion binding);GO:0015630(microtubule cytoskeleton);GO:0016740(transferase activity);GO:0019899(enzyme binding);GO:0031625(ubiquitin protein ligase bindin…	04120(Ubiquitin mediated proteolysis);04120(Ubiquitin mediated proteolysis)	K08285	EC:2.3.2.27	midline 1 [Source:MGI Symbol;Acc:MGI:1100537]	protein_coding;processed_transcript	4.43651457514881	6.36660425773809	4.55371209642857	1.59538828229167	7.62164275818452	8.925290271875	0.512246564992176	-0.965089690000023	0.00580806324051376	0.162821498066645	down	no
[truncated: 54,874 more rows]
