# Supplementary material for: Artemisinin Suppressed Melanoma Recurrence and Metastasis after Radical Surgery through the KIT/PI3K/AKT Pathway
Source: Int J Biol Sci. 2025 Jan 1;21(1):75–94. doi: 10.7150/ijbs.97341 (PMC11667813; doi:10.7150/ijbs.97341)
Supplement: Supplementary file 4 — Supplementary material 3: B16_ARTVSB16_NC_Gene_differential_expression. [file ijbsv21p0075s4.zip › supplementary material_3-B16_ARTVSB16_NC_Gene_differential_expression.txt]

gene_id	gene_name	transcript_id	GO	KEGG	KO_ENTRY	EC	Description	trans_type	FPKM.B16_ART_1	FPKM.B16_ART_2	FPKM.B16_ART_3	FPKM.B16_NC_1	FPKM.B16_NC_2	FPKM.B16_NC_3	fc	log2(fc)	pval	qval	regulation	significant
ENSMUSG00000038539	Atf5	ENSMUST00000047356;ENSMUST00000107893;ENSMUST00000209072	GO:0000976(transcription regulatory region sequence-specific DNA binding);GO:0000977(RNA polymerase II regulatory region sequence-specific DNA binding);GO:0001228(DNA-binding transcription activator activity, RNA polymerase II-specific);GO:0003677(DNA binding);GO:0003682(chromatin binding);GO:0003700(DNA-binding transcription factor activity);GO:0005515(protein binding);GO:0005634(nucleus);GO:000…	NA	K09044	NA	activating transcription factor 5 [Source:MGI Symbol;Acc:MGI:2141857]	protein_coding	163.031775020572	154.889419785248	151.086310630206	23.7751375163071	10.8468483858505	12.1828058956347	10.0205019063486	3.32488286686015	2.02319130635124e-31	2.58321065994926e-27	up	yes
ENSMUSG00000025140	Pycr1	ENSMUST00000026133;ENSMUST00000170556;ENSMUST00000141254;ENSMUST00000151876;ENSMUST00000139706;ENSMUST00000133908	GO:0004735(pyrroline-5-carboxylate reductase activity);GO:0005739(mitochondrion);GO:0006561(proline biosynthetic process);GO:0008652(cellular amino acid biosynthetic process);GO:0016491(oxidoreductase activity);GO:0034599(cellular response to oxidative stress);GO:0042802(identical protein binding);GO:0051881(regulation of mitochondrial membrane potential);GO:0055114(oxidation-reduction process);G…	00330(Arginine and proline metabolism);00330(Arginine and proline metabolism)	K00286	EC:1.5.1.2	pyrroline-5-carboxylate reductase 1 [Source:MGI Symbol;Acc:MGI:2384795]	protein_coding;retained_intron	5.43775315984752	5.51171863710292	5.10084957662008	0.752357349428208	0.281854520965693	0.301971858703939	12.01206168287	3.58641188326521	5.1203561563558e-19	3.26883537021754e-15	up	yes
ENSMUSG00000030717	Nupr1	ENSMUST00000032961;ENSMUST00000187609;ENSMUST00000191192;ENSMUST00000131174;ENSMUST00000151105;ENSMUST00000191413	GO:0002526(acute inflammatory response);GO:0003677(DNA binding);GO:0003682(chromatin binding);GO:0003713(transcription coactivator activity);GO:0005515(protein binding);GO:0005634(nucleus);GO:0005654(nucleoplasm);GO:0005737(cytoplasm);GO:0006473(protein acetylation);GO:0008285(negative regulation of cell population proliferation);GO:0008584(male gonad development);GO:0009636(response to toxic sub…	05202(Transcriptional misregulation in cancer);05202(Transcriptional misregulation in cancer)	K15626	NA	nuclear protein transcription regulator 1 [Source:MGI Symbol;Acc:MGI:1891834]	protein_coding;nonsense_mediated_decay;retained_intron;processed_transcript	16.6759527147971	27.4106971921241	14.2774345600636	2.87101268217979	1.02389949840891	1.00429002346858	11.9129772636554	3.57446210815091	2.02812647673326e-17	8.63170628497675e-14	up	yes
ENSMUSG00000025408	Ddit3	ENSMUST00000026475;ENSMUST00000139091;ENSMUST00000134686	GO:0000122(negative regulation of transcription by RNA polymerase II);GO:0000976(transcription regulatory region sequence-specific DNA binding);GO:0000978(RNA polymerase II cis-regulatory region sequence-specific DNA binding);GO:0001228(DNA-binding transcription activator activity, RNA polymerase II-specific);GO:0001955(blood vessel maturation);GO:0003677(DNA binding);GO:0003700(DNA-binding trans…	04010(MAPK signaling pathway);04141(Protein processing in endoplasmic reticulum);04210(Apoptosis);04932(Non-alcoholic fatty liver disease (NAFLD));05202(Transcriptional misregulation in cancer);05202(Transcriptional misregulation in cancer)	K04452	NA	DNA-damage inducible transcript 3 [Source:MGI Symbol;Acc:MGI:109247]	protein_coding;retained_intron	45.6371345002919	115.07772563164	74.6106143992995	15.9031898832458	11.5824092527729	12.638574408056	5.86493013426772	2.55211392231246	5.81935711688809e-17	1.85753879171068e-13	up	yes
ENSMUSG00000032715	Trib3	ENSMUST00000040312;ENSMUST00000123145;ENSMUST00000124995	GO:0000122(negative regulation of transcription by RNA polymerase II);GO:0003714(transcription corepressor activity);GO:0004672(protein kinase activity);GO:0004860(protein kinase inhibitor activity);GO:0005515(protein binding);GO:0005524(ATP binding);GO:0005634(nucleus);GO:0005654(nucleoplasm);GO:0006468(protein phosphorylation);GO:0006469(negative regulation of protein kinase activity);GO:000691…	04931(Insulin resistance);04931(Insulin resistance)	K19518	NA	tribbles pseudokinase 3 [Source:MGI Symbol;Acc:MGI:1345675]	protein_coding;processed_transcript;retained_intron	43.1627074531765	152.505763101647	97.2956033891765	13.1908037091765	5.87282180141176	5.14618241976471	12.1010490784067	3.59706021962755	8.02057159274886e-16	2.04813316192435e-12	up	yes
ENSMUSG00000027313	Chac1	ENSMUST00000028780	GO:0003839(gamma-glutamylcyclotransferase activity);GO:0005112(Notch binding);GO:0005737(cytoplasm);GO:0005794(Golgi apparatus);GO:0005802(trans-Golgi network);GO:0005829(cytosol);GO:0006751(glutathione catabolic process);GO:0006915(apoptotic process);GO:0006986(response to unfolded protein);GO:0007219(Notch signaling pathway);GO:0007399(nervous system development);GO:0010955(negative regulation …	00480(Glutathione metabolism)	K07232	EC:4.3.2.7	ChaC, cation transport regulator 1 [Source:MGI Symbol;Acc:MGI:1916315]	protein_coding	53.635384	90.498901	72.271538	19.714304	10.109227	9.291984	5.53248047481926	2.4679264544888	1.00985961015379e-15	2.14898125040726e-12	up	yes
ENSMUSG00000079484	Phyhd1	ENSMUST00000139719;ENSMUST00000113643;ENSMUST00000154647;ENSMUST00000113645;ENSMUST00000138254;ENSMUST00000129512;ENSMUST00000154988;ENSMUST00000147204;ENSMUST00000133877;ENSMUST00000150695;ENSMUST00000091132;ENSMUST00000127689;ENSMUST00000085290	GO:0005575(cellular_component);GO:0016491(oxidoreductase activity);GO:0046872(metal ion binding);GO:0051213(dioxygenase activity);GO:0055114(oxidation-reduction process);GO:0055114(oxidation-reduction process)	NA	NA	NA	phytanoyl-CoA dioxygenase domain containing 1 [Source:MGI Symbol;Acc:MGI:3612860]	protein_coding;nonsense_mediated_decay;retained_intron;processed_transcript	6.35220318517125	8.80435446142266	7.60421340270982	1.61355261836658	0.773688344749718	1.11631851825367	6.49647056667175	2.69965613677431	3.57709631812404e-15	6.52462368425825e-12	up	yes
ENSMUSG00000027737	Slc7a11	ENSMUST00000029297;ENSMUST00000194462;ENSMUST00000192564;ENSMUST00000142932;ENSMUST00000193838	GO:0005791(rough endoplasmic reticulum);GO:0005856(cytoskeleton);GO:0005886(plasma membrane);GO:0006749(glutathione metabolic process);GO:0006865(amino acid transport);GO:0006979(response to oxidative stress);GO:0007420(brain development);GO:0008542(visual learning);GO:0009636(response to toxic substance);GO:0009986(cell surface);GO:0014070(response to organic cyclic compound);GO:0015179(L-amino …	04216(Ferroptosis);04216(Ferroptosis)	K13869	NA	solute carrier family 7 (cationic amino acid transporter, y+ system), member 11 [Source:MGI Symbol;Acc:MGI:1347355]	protein_coding;processed_transcript;retained_intron	1.14792076016377	3.44802699870708	1.4463484727769	0.268682014078437	0.186720204352823	0.223111565866973	8.90519304319973	3.15464688582979	2.07282335925078e-14	3.30822608136425e-11	up	yes
ENSMUSG00000070436	Serpinh1	ENSMUST00000208119;ENSMUST00000094154;ENSMUST00000207849;ENSMUST00000208749;ENSMUST00000169437;ENSMUST00000207989;ENSMUST00000208292	GO:0003433(chondrocyte development involved in endochondral bone morphogenesis);GO:0004867(serine-type endopeptidase inhibitor activity);GO:0005515(protein binding);GO:0005518(collagen binding);GO:0005615(extracellular space);GO:0005737(cytoplasm);GO:0005783(endoplasmic reticulum);GO:0005788(endoplasmic reticulum lumen);GO:0005793(endoplasmic reticulum-Golgi intermediate compartment);GO:0010951(n…	NA	K09501	NA	serine (or cysteine) peptidase inhibitor, clade H, member 1 [Source:MGI Symbol;Acc:MGI:88283]	protein_coding	432.652063163733	361.60410033115	401.953739541957	164.269566591077	163.251626905444	151.453793027835	2.49743710358873	1.32044834509147	4.97703272680149e-14	7.06075042842238e-11	up	yes
ENSMUSG00000032802	Srxn1	ENSMUST00000041500;ENSMUST00000137751;ENSMUST00000128882	GO:0000166(nucleotide binding);GO:0005524(ATP binding);GO:0005829(cytosol);GO:0006979(response to oxidative stress);GO:0016209(antioxidant activity);GO:0016491(oxidoreductase activity);GO:0016667(oxidoreductase activity, acting on a sulfur group of donors);GO:0032542(sulfiredoxin activity);GO:0055114(oxidation-reduction process);GO:0098869(cellular oxidant detoxification);GO:0098869(cellular oxid…	NA	K12260	EC:1.8.98.2	sulfiredoxin 1 homolog (S. cerevisiae) [Source:MGI Symbol;Acc:MGI:104971]	protein_coding;processed_transcript	58.6538852648936	121.360203084397	103.344182687943	21.7367185624113	22.8116051737589	27.7755418652482	3.91790826832791	1.97008361956117	7.99296038451098e-14	1.02054118189436e-10	up	yes
ENSMUSG00000020256	Aldh1l2	ENSMUST00000020497;ENSMUST00000138858;ENSMUST00000146640;ENSMUST00000143793;ENSMUST00000147381;ENSMUST00000141184;ENSMUST00000125193	GO:0003824(catalytic activity);GO:0004029(aldehyde dehydrogenase (NAD+) activity);GO:0005654(nucleoplasm);GO:0005737(cytoplasm);GO:0005739(mitochondrion);GO:0006730(one-carbon metabolic process);GO:0009058(biosynthetic process);GO:0009258(10-formyltetrahydrofolate catabolic process);GO:0016155(formyltetrahydrofolate dehydrogenase activity);GO:0016491(oxidoreductase activity);GO:0016620(oxidoreduc…	00670(One carbon pool by folate);00670(One carbon pool by folate)	K00289	EC:1.5.1.6	aldehyde dehydrogenase 1 family, member L2 [Source:MGI Symbol;Acc:MGI:2444680]	protein_coding;retained_intron;processed_transcript	18.6789785693723	51.0191183125417	25.0167740651739	5.97009701372784	7.22008391656671	6.78115944675463	4.74253951707383	2.24565979490168	1.22512469257533e-12	1.4220356431638e-09	up	yes
ENSMUSG00000056501	Cebpb	ENSMUST00000070642	GO:0000122(negative regulation of transcription by RNA polymerase II);GO:0000779(condensed chromosome, centromeric region);GO:0000790(nuclear chromatin);GO:0000976(transcription regulatory region sequence-specific DNA binding);GO:0000977(RNA polymerase II regulatory region sequence-specific DNA binding);GO:0000978(RNA polymerase II cis-regulatory region sequence-specific DNA binding);GO:0000979(R…	04657(IL-17 signaling pathway);04668(TNF signaling pathway);05152(Tuberculosis);05202(Transcriptional misregulation in cancer)	K10048	NA	CCAAT/enhancer binding protein (C/EBP), beta [Source:MGI Symbol;Acc:MGI:88373]	protein_coding	7.40284	18.898991	12.686581	2.365364	2.274588	1.792502	6.06120339142728	2.5996042548348	3.19727429700971e-12	3.40189985201833e-09	up	yes
ENSMUSG00000052131	Akr1b7	ENSMUST00000007449	GO:0004032(alditol:NADP+ 1-oxidoreductase activity);GO:0005737(cytoplasm);GO:0005739(mitochondrion);GO:0005829(cytosol);GO:0008106(alcohol dehydrogenase (NADP+) activity);GO:0016491(oxidoreductase activity);GO:0044255(cellular lipid metabolic process);GO:0055114(oxidation-reduction process)	00040(Pentose and glucuronate interconversions);00051(Fructose and mannose metabolism);00052(Galactose metabolism);00561(Glycerolipid metabolism);00790(Folate biosynthesis)	K00011	EC:1.1.1.21	aldo-keto reductase family 1, member B7 [Source:MGI Symbol;Acc:MGI:101918]	protein_coding	0.700324	5.307075	3.267976	0.069666	0.05427	0.0001	74.7797010545326	6.22457479865893	6.99051906223974e-12	6.86576518359053e-09	up	yes
ENSMUSG00000028542	Slc6a9	ENSMUST00000030269;ENSMUST00000063857;ENSMUST00000132043;ENSMUST00000136476;ENSMUST00000151316;ENSMUST00000163288;ENSMUST00000169885;ENSMUST00000169990;ENSMUST00000170733;ENSMUST00000149168;ENSMUST00000135769;ENSMUST00000123994	GO:0001504(neurotransmitter uptake);GO:0003333(amino acid transmembrane transport);GO:0005283(amino acid:sodium symporter activity);GO:0005328(neurotransmitter:sodium symporter activity);GO:0005768(endosome);GO:0005886(plasma membrane);GO:0005887(integral component of plasma membrane);GO:0006836(neurotransmitter transport);GO:0006865(amino acid transport);GO:0009925(basal plasma membrane);GO:0014…	04721(Synaptic vesicle cycle);04721(Synaptic vesicle cycle)	K05038	NA	solute carrier family 6 (neurotransmitter transporter, glycine), member 9 [Source:MGI Symbol;Acc:MGI:95760]	protein_coding;processed_transcript;retained_intron;nonsense_mediated_decay	5.98456828574207	11.1032764005057	8.83884351779809	2.67106392627893	1.40152831744797	1.30454703617973	4.82165085455924	2.26952718627166	8.11422583361662e-12	7.40017396025836e-09	up	yes
ENSMUSG00000005413	Hmox1	ENSMUST00000005548;ENSMUST00000159631	GO:0001525(angiogenesis);GO:0001666(response to hypoxia);GO:0002246(wound healing involved in inflammatory response);GO:0004392(heme oxygenase (decyclizing) activity);GO:0004630(phospholipase D activity);GO:0005198(structural molecule activity);GO:0005634(nucleus);GO:0005730(nucleolus);GO:0005783(endoplasmic reticulum);GO:0005789(endoplasmic reticulum membrane);GO:0005829(cytosol);GO:0005901(cave…	00860(Porphyrin and chlorophyll metabolism);04066(HIF-1 signaling pathway);04216(Ferroptosis);04978(Mineral absorption);05200(Pathways in cancer);05206(MicroRNAs in cancer);05225(Hepatocellular carcinoma);05418(Fluid shear stress and atherosclerosis);05418(Fluid shear stress and atherosclerosis)	K00510	EC:1.14.14.18	heme oxygenase 1 [Source:MGI Symbol;Acc:MGI:96163]	protein_coding;retained_intron	67.7098491998858	205.389321980011	139.35454416048	35.7463755796688	25.4253815208452	23.0195252090234	4.89900740345005	2.29248947184379	1.38194890183488e-11	1.17631490524185e-08	up	yes
ENSMUSG00000031490	Eif4ebp1	ENSMUST00000033880;ENSMUST00000210959	GO:0000082(G1/S transition of mitotic cell cycle);GO:0002192(IRES-dependent translational initiation of linear mRNA);GO:0002931(response to ischemia);GO:0005515(protein binding);GO:0005634(nucleus);GO:0005737(cytoplasm);GO:0005829(cytosol);GO:0006417(regulation of translation);GO:0006446(regulation of translational initiation);GO:0008190(eukaryotic initiation factor 4E binding);GO:0008286(insulin…	01521(EGFR tyrosine kinase inhibitor resistance);03013(RNA transport);04012(ErbB signaling pathway);04066(HIF-1 signaling pathway);04150(mTOR signaling pathway);04151(PI3K-Akt signaling pathway);04152(AMPK signaling pathway);04211(Longevity regulating pathway);04218(Cellular senescence);04910(Insulin signaling pathway);05163(Human cytomegalovirus infection);05165(Human papillomavirus infection);0…	K07205	NA	eukaryotic translation initiation factor 4E binding protein 1 [Source:MGI Symbol;Acc:MGI:103267]	protein_coding;processed_transcript	93.7697270068306	132.160880724499	113.133140984973	48.7588856789617	41.6454998378871	39.5059589612933	2.60998267750226	1.38404023163634	1.97974393547766e-11	1.57983566051117e-08	up	yes
ENSMUSG00000040618	Pck2	ENSMUST00000226664;ENSMUST00000226519;ENSMUST00000226352;ENSMUST00000228283;ENSMUST00000226770;ENSMUST00000048781;ENSMUST00000226295;ENSMUST00000228240;ENSMUST00000226270;ENSMUST00000226650;ENSMUST00000226514;ENSMUST00000228921;ENSMUST00000226231	GO:0000166(nucleotide binding);GO:0004611(phosphoenolpyruvate carboxykinase activity);GO:0004613(phosphoenolpyruvate carboxykinase (GTP) activity);GO:0005525(GTP binding);GO:0005739(mitochondrion);GO:0005829(cytosol);GO:0006090(pyruvate metabolic process);GO:0006094(gluconeogenesis);GO:0006107(oxaloacetate metabolic process);GO:0006116(NADH oxidation);GO:0016829(lyase activity);GO:0016831(carboxy…	00010(Glycolysis / Gluconeogenesis);00020(Citrate cycle (TCA cycle));00620(Pyruvate metabolism);03320(PPAR signaling pathway);04068(FoxO signaling pathway);04151(PI3K-Akt signaling pathway);04152(AMPK signaling pathway);04910(Insulin signaling pathway);04920(Adipocytokine signaling pathway);04922(Glucagon signaling pathway);04931(Insulin resistance);04964(Proximal tubule bicarbonate reclamation);…	K01596	EC:4.1.1.32	phosphoenolpyruvate carboxykinase 2 (mitochondrial) [Source:MGI Symbol;Acc:MGI:1860456]	retained_intron;protein_coding;processed_transcript;nonsense_mediated_decay	11.6832715290802	17.5045900545734	16.6992437172688	6.2629167354599	3.53203658903408	3.64315693991801	3.41469926931949	1.77175852675376	4.39750856862019e-11	3.30278761200839e-08	up	yes
ENSMUSG00000029752	Asns	ENSMUST00000031766;ENSMUST00000139596;ENSMUST00000126303;ENSMUST00000115542;ENSMUST00000148349;ENSMUST00000133972;ENSMUST00000140097	GO:0000166(nucleotide binding);GO:0001889(liver development);GO:0004066(asparagine synthase (glutamine-hydrolyzing) activity);GO:0005524(ATP binding);GO:0005829(cytosol);GO:0006520(cellular amino acid metabolic process);GO:0006529(asparagine biosynthetic process);GO:0006541(glutamine metabolic process);GO:0008652(cellular amino acid biosynthetic process);GO:0009416(response to light stimulus);GO:…	00250(Alanine, aspartate and glutamate metabolism);00250(Alanine, aspartate and glutamate metabolism)	K01953	EC:6.3.5.4	asparagine synthetase [Source:MGI Symbol;Acc:MGI:1350929]	protein_coding;retained_intron;processed_transcript	148.21261311298	234.190664020475	188.58927017075	83.4816846654479	68.0175817575868	59.5394190555759	2.70562975697684	1.43596443195354	5.6356464249886e-11	3.99755186412525e-08	up	yes
ENSMUSG00000048065	Cyb5r2	ENSMUST00000208217;ENSMUST00000052438	GO:0004128(cytochrome-b5 reductase activity, acting on NAD(P)H);GO:0005739(mitochondrion);GO:0006629(lipid metabolic process);GO:0006694(steroid biosynthetic process);GO:0008202(steroid metabolic process);GO:0016020(membrane);GO:0016126(sterol biosynthetic process);GO:0016491(oxidoreductase activity);GO:0055114(oxidation-reduction process);GO:0071949(FAD binding);GO:0071949(FAD binding)	00520(Amino sugar and nucleotide sugar metabolism);00520(Amino sugar and nucleotide sugar metabolism)	K00326	EC:1.6.2.2	cytochrome b5 reductase 2 [Source:MGI Symbol;Acc:MGI:2444415]	protein_coding	4.82962384126984	6.09153506349206	5.7287274025974	1.19677844949495	0.360641791486291	0.285147465367965	9.03624124637935	3.17572278780814	2.24935139333319e-10	1.5115641363199e-07	up	yes
ENSMUSG00000074277	Phldb3	ENSMUST00000073325;ENSMUST00000206422;ENSMUST00000205330;ENSMUST00000205857	GO:0005575(cellular_component);GO:0008150(biological_process);GO:0019899(enzyme binding);GO:0019899(enzyme binding)	NA	NA	NA	pleckstrin homology like domain, family B, member 3 [Source:MGI Symbol;Acc:MGI:3642959]	protein_coding;processed_transcript;retained_intron	43.2185653142286	46.9586527227591	45.1487176057981	16.7602066954349	19.9372260636455	20.9293658730423	2.34831604140771	1.23162658250622	5.06625520935413e-10	3.23429732565167e-07	up	yes
ENSMUSG00000057696	Rpl30-ps1	ENSMUST00000119767	NA	NA	NA	NA	ribosomal protein L30, pseudogene 1 [Source:MGI Symbol;Acc:MGI:1321399]	processed_pseudogene	29.342773	31.475618	28.680454	6.627969	8.178219	5.318526	4.44721077775316	2.15290078355448	8.47539336590282e-10	5.15303916646891e-07	up	yes
ENSMUSG00000027560	Dok5	ENSMUST00000029075	GO:0005515(protein binding);GO:0007169(transmembrane receptor protein tyrosine kinase signaling pathway);GO:0030182(neuron differentiation);GO:0043410(positive regulation of MAPK cascade);GO:0051386(regulation of neurotrophin TRK receptor signaling pathway)	NA	NA	NA	docking protein 5 [Source:MGI Symbol;Acc:MGI:1924079]	protein_coding	22.712116	17.509195	23.259787	8.286721	7.231027	6.796648	2.84484948640331	1.50835232530383	1.0501361714095e-09	6.09460847116207e-07	up	yes
ENSMUSG00000060450	Rnf14	ENSMUST00000171461;ENSMUST00000072376;ENSMUST00000170811;ENSMUST00000236116;ENSMUST00000237416;ENSMUST00000235812;ENSMUST00000237824;ENSMUST00000237667;ENSMUST00000237211;ENSMUST00000237089;ENSMUST00000236032;ENSMUST00000235811;ENSMUST00000235549;ENSMUST00000236319;ENSMUST00000238031;ENSMUST00000236982;ENSMUST00000236649;ENSMUST00000236353;ENSMUST00000235491;ENSMUST00000237903;ENSMUST00000236690	GO:0000151(ubiquitin ligase complex);GO:0000209(protein polyubiquitination);GO:0004842(ubiquitin-protein transferase activity);GO:0005515(protein binding);GO:0005634(nucleus);GO:0005737(cytoplasm);GO:0005829(cytosol);GO:0006355(regulation of transcription, DNA-templated);GO:0006511(ubiquitin-dependent protein catabolic process);GO:0016567(protein ubiquitination);GO:0016740(transferase activity);G…	NA	K11971	EC:2.3.2.31	ring finger protein 14 [Source:MGI Symbol;Acc:MGI:1929668]	protein_coding;processed_transcript;nonsense_mediated_decay;retained_intron	12.9454253371704	13.7383897536626	13.5511151040184	5.93833538258686	4.28538659229803	5.75366265969025	2.51824257317952	1.33241725933471	2.1901556946216e-09	1.2158220829969e-06	up	yes
ENSMUSG00000015879	Fam184b	ENSMUST00000016023;ENSMUST00000198680	GO:0003674(molecular_function);GO:0005575(cellular_component);GO:0008150(biological_process);GO:0008150(biological_process)	NA	NA	NA	family with sequence similarity 184, member B [Source:MGI Symbol;Acc:MGI:2442958]	protein_coding;retained_intron	0.676247416492207	0.462638978367062	0.581844907769249	1.5197480343103	2.01788361653873	1.98800144975576	0.311408895831354	-1.68311793727688	2.84019399224238e-09	1.51098320387295e-06	down	yes
ENSMUSG00000098557	Kctd12	ENSMUST00000184744;ENSMUST00000183756	GO:0005515(protein binding);GO:0042802(identical protein binding);GO:0051260(protein homooligomerization);GO:0051260(protein homooligomerization)	NA	K21918	NA	potassium channel tetramerisation domain containing 12 [Source:MGI Symbol;Acc:MGI:2145823]	protein_coding;processed_transcript	0.0001	0.0001	0.0001	2.820701	1.51941581360409	0.0001	6.91209708832223e-05	-13.8205169924885	3.71994803672087e-09	1.89985186131408e-06	down	yes
ENSMUSG00000001228	Uhrf1	ENSMUST00000001258;ENSMUST00000113038;ENSMUST00000113039;ENSMUST00000113035;ENSMUST00000137876;ENSMUST00000139654;ENSMUST00000142387	GO:0000122(negative regulation of transcription by RNA polymerase II);GO:0000790(nuclear chromatin);GO:0000791(euchromatin);GO:0000792(heterochromatin);GO:0000987(cis-regulatory region sequence-specific DNA binding);GO:0003677(DNA binding);GO:0004842(ubiquitin-protein transferase activity);GO:0005515(protein binding);GO:0005634(nucleus);GO:0005654(nucleoplasm);GO:0005657(replication fork);GO:0005…	NA	K10638	EC:2.3.2.27	ubiquitin-like, containing PHD and RING finger domains, 1 [Source:MGI Symbol;Acc:MGI:1338889]	protein_coding;retained_intron	62.4441972892698	67.3141325940362	67.179745981451	113.220305810284	133.968763537215	119.978207535102	0.536371534895051	-0.898695419083122	5.36198419472724e-09	2.60826934966308e-06	down	no
ENSMUSG00000093752	Gm20716	ENSMUST00000138667	GO:0004169(dolichyl-phosphate-mannose-protein mannosyltransferase activity);GO:0004582(dolichyl-phosphate beta-D-mannosyltransferase activity);GO:0005537(mannose binding);GO:0005783(endoplasmic reticulum);GO:0005789(endoplasmic reticulum membrane);GO:0006486(protein glycosylation);GO:0006506(GPI anchor biosynthetic process);GO:0016020(membrane);GO:0016740(transferase activity);GO:0016757(transfer…	NA	NA	NA	predicted gene 20716 [Source:MGI Symbol;Acc:MGI:5313163]	nonsense_mediated_decay	0.0001	3.448296	15.254083	0.0001	0.0001	0.0001	62341.5966666667	15.9279074846825	5.51560717738904e-09	2.60826934966308e-06	up	yes
ENSMUSG00000020875	Hoxb9	ENSMUST00000000010;ENSMUST00000174042	GO:0000977(RNA polymerase II regulatory region sequence-specific DNA binding);GO:0000978(RNA polymerase II cis-regulatory region sequence-specific DNA binding);GO:0000981(DNA-binding transcription factor activity, RNA polymerase II-specific);GO:0001228(DNA-binding transcription activator activity, RNA polymerase II-specific);GO:0003677(DNA binding);GO:0003700(DNA-binding transcription factor acti…	NA	K09294	NA	homeobox B9 [Source:MGI Symbol;Acc:MGI:96190]	protein_coding	6.78310146114996	16.739273	11.304069	3.605502	1.424558	1.922284	5.00930958841363	2.32461177667207	7.05055198644001e-09	3.10769723664624e-06	up	yes
ENSMUSG00000025574	Tk1	ENSMUST00000026661;ENSMUST00000141939;ENSMUST00000150027;ENSMUST00000129852;ENSMUST00000154790;ENSMUST00000153872;ENSMUST00000153298	GO:0000166(nucleotide binding);GO:0004797(thymidine kinase activity);GO:0005524(ATP binding);GO:0005737(cytoplasm);GO:0005829(cytosol);GO:0008270(zinc ion binding);GO:0009157(deoxyribonucleoside monophosphate biosynthetic process);GO:0016301(kinase activity);GO:0016310(phosphorylation);GO:0016740(transferase activity);GO:0042802(identical protein binding);GO:0046104(thymidine metabolic process);G…	00240(Pyrimidine metabolism);00983(Drug metabolism - other enzymes);00983(Drug metabolism - other enzymes)	NA	NA	thymidine kinase 1 [Source:MGI Symbol;Acc:MGI:98763]	protein_coding;retained_intron	14.9087700023086	16.4650667429781	21.1373749297807	30.5569641115814	42.5050569417084	47.2450519913428	0.436476512528788	-1.19602407257889	7.24221624067382e-09	3.10769723664624e-06	down	yes
ENSMUSG00000003849	Nqo1	ENSMUST00000003947	GO:0003955(NAD(P)H dehydrogenase (quinone) activity);GO:0004784(superoxide dismutase activity);GO:0005737(cytoplasm);GO:0005829(cytosol);GO:0006116(NADH oxidation);GO:0006801(superoxide metabolic process);GO:0006979(response to oxidative stress);GO:0007568(aging);GO:0007584(response to nutrient);GO:0009410(response to xenobiotic stimulus);GO:0014070(response to organic cyclic compound);GO:0014075…	00130(Ubiquinone and other terpenoid-quinone biosynthesis);05200(Pathways in cancer);05225(Hepatocellular carcinoma);05418(Fluid shear stress and atherosclerosis)	K00355	EC:1.6.5.2	NAD(P)H dehydrogenase, quinone 1 [Source:MGI Symbol;Acc:MGI:103187]	protein_coding	11.522419	17.566311	21.643463	4.589615	3.593951	5.946424	3.59039128831655	1.84414108052521	7.30192019888683e-09	3.10769723664624e-06	up	yes
ENSMUSG00000056394	Lig1	ENSMUST00000098814;ENSMUST00000156525;ENSMUST00000185145;ENSMUST00000131294;ENSMUST00000146998;ENSMUST00000123846;ENSMUST00000147735;ENSMUST00000165964;ENSMUST00000148471;ENSMUST00000123025;ENSMUST00000177588;ENSMUST00000138453	GO:0000166(nucleotide binding);GO:0003677(DNA binding);GO:0003909(DNA ligase activity);GO:0003910(DNA ligase (ATP) activity);GO:0005524(ATP binding);GO:0005654(nucleoplasm);GO:0006260(DNA replication);GO:0006266(DNA ligation);GO:0006281(DNA repair);GO:0006284(base-excision repair);GO:0006310(DNA recombination);GO:0006974(cellular response to DNA damage stimulus);GO:0016874(ligase activity);GO:004…	03030(DNA replication);03410(Base excision repair);03420(Nucleotide excision repair);03430(Mismatch repair);03430(Mismatch repair)	K10747	6.5.1.6;6.5.1.7;EC:6.5.1.1	ligase I, DNA, ATP-dependent [Source:MGI Symbol;Acc:MGI:101789]	protein_coding;processed_transcript;retained_intron	30.0429602877226	31.5571071295689	29.1803688854264	53.310121586926	57.3009130752109	61.5687343582474	0.527242177284896	-0.923462310038638	8.32826675843207e-09	3.41224357819954e-06	down	no
ENSMUSG00000024924	Vldlr	ENSMUST00000172302;ENSMUST00000164746;ENSMUST00000163729;ENSMUST00000025866;ENSMUST00000047645;ENSMUST00000164509;ENSMUST00000165761;ENSMUST00000167487	GO:0005509(calcium ion binding);GO:0005515(protein binding);GO:0005615(extracellular space);GO:0005634(nucleus);GO:0005905(clathrin-coated pit);GO:0006629(lipid metabolic process);GO:0006869(lipid transport);GO:0006897(endocytosis);GO:0006898(receptor-mediated endocytosis);GO:0008202(steroid metabolic process);GO:0008203(cholesterol metabolic process);GO:0009986(cell surface);GO:0016020(membrane)…	NA	NA	NA	very low density lipoprotein receptor [Source:MGI Symbol;Acc:MGI:98935]	protein_coding;processed_transcript;nonsense_mediated_decay;retained_intron	0.0755360345649583	0.131685260230433	0.123403529996027	0.0001	0.0089052252681764	0.00921003605482718	18.1509789471909	4.18197545490845	8.55198891779334e-09	3.41224357819954e-06	up	yes
ENSMUSG00000103144	Pcdhga1	ENSMUST00000194190;ENSMUST00000194888	GO:0005509(calcium ion binding);GO:0005515(protein binding);GO:0005886(plasma membrane);GO:0007155(cell adhesion);GO:0007156(homophilic cell adhesion via plasma membrane adhesion molecules);GO:0016020(membrane);GO:0016021(integral component of membrane);GO:0046872(metal ion binding);GO:0046872(metal ion binding)	NA	K16495	NA	protocadherin gamma subfamily A, 1 [Source:MGI Symbol;Acc:MGI:1935212]	protein_coding	23.5801169342154	16.6824144746552	0.17930265598211	0.266398509504286	0.155467521803951	0.0856588371226239	79.6844383012968	6.31622610043776	8.89366735609667e-09	3.44104075159522e-06	up	yes
ENSMUSG00000000627	Sema4f	ENSMUST00000000641;ENSMUST00000125579;ENSMUST00000203271;ENSMUST00000203911	GO:0001755(neural crest cell migration);GO:0005515(protein binding);GO:0005615(extracellular space);GO:0005783(endoplasmic reticulum);GO:0005886(plasma membrane);GO:0005887(integral component of plasma membrane);GO:0007275(multicellular organism development);GO:0007399(nervous system development);GO:0007411(axon guidance);GO:0014069(postsynaptic density);GO:0016020(membrane);GO:0016021(integral c…	04360(Axon guidance);04360(Axon guidance)	K06521	NA	sema domain, immunoglobulin domain (Ig), TM domain, and short cytoplasmic domain [Source:MGI Symbol;Acc:MGI:1340055]	protein_coding;processed_transcript;nonsense_mediated_decay;retained_intron	6.29453474688091	9.03720427145558	8.18101322551985	2.7782253221172	3.02720702325142	3.21881676294896	2.60550788898157	1.38156462298184	1.35861613166657e-08	5.10200316738786e-06	up	yes
ENSMUSG00000031700	Gpt2	ENSMUST00000034136;ENSMUST00000143846;ENSMUST00000140189;ENSMUST00000132932;ENSMUST00000143659	GO:0003824(catalytic activity);GO:0004021(L-alanine:2-oxoglutarate aminotransferase activity);GO:0005615(extracellular space);GO:0005739(mitochondrion);GO:0006103(2-oxoglutarate metabolic process);GO:0008483(transaminase activity);GO:0009058(biosynthetic process);GO:0016740(transferase activity);GO:0030170(pyridoxal phosphate binding);GO:0042851(L-alanine metabolic process);GO:0042853(L-alanine c…	00220(Arginine biosynthesis);00250(Alanine, aspartate and glutamate metabolism);00250(Alanine, aspartate and glutamate metabolism)	K00814	EC:2.6.1.2	glutamic pyruvate transaminase (alanine aminotransferase) 2 [Source:MGI Symbol;Acc:MGI:1915391]	protein_coding;processed_transcript;retained_intron;nonsense_mediated_decay	9.33441276927166	13.4455285133794	8.58341003278398	4.51823066099592	3.67101080241007	2.9410476804891	2.81783796538994	1.49458865449729	1.64082803069055e-08	5.98574065595911e-06	up	yes
ENSMUSG00000041859	Mcm3	ENSMUST00000053266;ENSMUST00000191061;ENSMUST00000188112;ENSMUST00000185296;ENSMUST00000190421	GO:0000166(nucleotide binding);GO:0000727(double-strand break repair via break-induced replication);GO:0003677(DNA binding);GO:0003678(DNA helicase activity);GO:0003688(DNA replication origin binding);GO:0003697(single-stranded DNA binding);GO:0004386(helicase activity);GO:0005524(ATP binding);GO:0005634(nucleus);GO:0005654(nucleoplasm);GO:0005737(cytoplasm);GO:0005813(centrosome);GO:0006260(DNA …	03030(DNA replication);04110(Cell cycle);04110(Cell cycle)	K02541	EC:3.6.4.12	minichromosome maintenance complex component 3 [Source:MGI Symbol;Acc:MGI:101845]	protein_coding;retained_intron	75.4980721988273	68.049706380597	69.1825925317164	124.430056740139	135.837696875533	121.912231122868	0.556623527149585	-0.845226205648873	1.89159164497327e-08	6.70884503417187e-06	down	no
ENSMUSG00000029446	Psph	ENSMUST00000031399;ENSMUST00000136507;ENSMUST00000118268;ENSMUST00000202374;ENSMUST00000178244;ENSMUST00000136280;ENSMUST00000201022;ENSMUST00000201394	GO:0000287(magnesium ion binding);GO:0004647(phosphoserine phosphatase activity);GO:0005509(calcium ion binding);GO:0005737(cytoplasm);GO:0006563(L-serine metabolic process);GO:0006564(L-serine biosynthetic process);GO:0008652(cellular amino acid biosynthetic process);GO:0009612(response to mechanical stimulus);GO:0016311(dephosphorylation);GO:0016787(hydrolase activity);GO:0016791(phosphatase ac…	00260(Glycine, serine and threonine metabolism);00260(Glycine, serine and threonine metabolism)	K01079	EC:3.1.3.3	phosphoserine phosphatase [Source:MGI Symbol;Acc:MGI:97788]	protein_coding;processed_transcript;retained_intron	16.3511225865096	23.0277404486024	21.1707946059136	9.62037174012474	7.78159536082236	7.71150317117117	2.41104303725995	1.26965740336157	2.14435747799865e-08	7.21369986921543e-06	up	yes
ENSMUSG00000078879	Zfp973	ENSMUST00000121956;ENSMUST00000141122;ENSMUST00000108985	GO:0000978(RNA polymerase II cis-regulatory region sequence-specific DNA binding);GO:0003676(nucleic acid binding);GO:0005575(cellular_component);GO:0005654(nucleoplasm);GO:0006355(regulation of transcription, DNA-templated);GO:0006357(regulation of transcription by RNA polymerase II);GO:0046872(metal ion binding);GO:1990837(sequence-specific double-stranded DNA binding);GO:1990837(sequence-speci…	NA	NA	NA	zinc finger protein 973 [Source:MGI Symbol;Acc:MGI:3615331]	protein_coding;nonsense_mediated_decay	0.0001	0.0001	0.0001	0.855637763012182	0.47816999926172	0.00455095459579181	0.000224155150796697	-12.1232147285058	2.14693448488554e-08	7.21369986921543e-06	down	yes
ENSMUSG00000001918	Slc1a5	ENSMUST00000108496;ENSMUST00000127401;ENSMUST00000141349;ENSMUST00000135817;ENSMUST00000206444;ENSMUST00000147814;ENSMUST00000134407;ENSMUST00000131664	GO:0005886(plasma membrane);GO:0006868(glutamine transport);GO:0010585(glutamine secretion);GO:0015183(L-aspartate transmembrane transporter activity);GO:0015186(L-glutamine transmembrane transporter activity);GO:0015194(L-serine transmembrane transporter activity);GO:0015293(symporter activity);GO:0015825(L-serine transport);GO:0016020(membrane);GO:0016021(integral component of membrane);GO:0070…	04974(Protein digestion and absorption);05230(Central carbon metabolism in cancer);05230(Central carbon metabolism in cancer)	K05616	NA	solute carrier family 1 (neutral amino acid transporter), member 5 [Source:MGI Symbol;Acc:MGI:105305]	protein_coding;retained_intron;processed_transcript	31.866643871076	44.5435465722502	38.2679575957345	17.6597706712197	17.0389208027798	17.7486991512102	2.18653676897967	1.12864760909994	3.48472883327961e-08	1.14084660880292e-05	up	yes
ENSMUSG00000005667	Mthfd2	ENSMUST00000005810;ENSMUST00000139802;ENSMUST00000141044;ENSMUST00000204472;ENSMUST00000203847;ENSMUST00000203375;ENSMUST00000141193	GO:0000287(magnesium ion binding);GO:0003824(catalytic activity);GO:0004477(methenyltetrahydrofolate cyclohydrolase activity);GO:0004487(methylenetetrahydrofolate dehydrogenase (NAD+) activity);GO:0004488(methylenetetrahydrofolate dehydrogenase (NADP+) activity);GO:0005739(mitochondrion);GO:0006730(one-carbon metabolic process);GO:0008152(metabolic process);GO:0016491(oxidoreductase activity);GO:…	00670(One carbon pool by folate);00670(One carbon pool by folate)	K13403	3.5.4.9;EC:1.5.1.15	methylenetetrahydrofolate dehydrogenase (NAD+ dependent), methenyltetrahydrofolate cyclohydrolase [Source:MGI Symbol;Acc:MGI:1338850]	protein_coding;retained_intron;nonsense_mediated_decay	91.7549051809578	143.886197277029	115.548396781761	58.0027988170347	51.7898197023229	50.2806570258102	2.19392961157125	1.1335172401139	3.86285395399717e-08	1.2330229821159e-05	up	yes
ENSMUSG00000013646	Sh3bp5l	ENSMUST00000073128;ENSMUST00000116376;ENSMUST00000127119;ENSMUST00000154278;ENSMUST00000149701	GO:0004860(protein kinase inhibitor activity);GO:0005085(guanyl-nucleotide exchange factor activity);GO:0005737(cytoplasm);GO:0017112(Rab guanyl-nucleotide exchange factor activity);GO:0035556(intracellular signal transduction);GO:0061099(negative regulation of protein tyrosine kinase activity);GO:0061099(negative regulation of protein tyrosine kinase activity)	NA	NA	NA	SH3 binding domain protein 5 like [Source:MGI Symbol;Acc:MGI:1933124]	protein_coding;processed_transcript	3.58975566782116	2.52264763822418	3.63248042915617	7.67234620639169	7.84947051967884	6.59915472339421	0.440526934247153	-1.1826978652607	4.01439090011168e-08	1.25014007347868e-05	down	yes
ENSMUSG00000091971	Hspa1a	ENSMUST00000087328	GO:0000166(nucleotide binding);GO:0000723(telomere maintenance);GO:0001664(G protein-coupled receptor binding);GO:0002020(protease binding);GO:0003714(transcription corepressor activity);GO:0005102(signaling receptor binding);GO:0005515(protein binding);GO:0005524(ATP binding);GO:0005634(nucleus);GO:0005737(cytoplasm);GO:0005739(mitochondrion);GO:0005813(centrosome);GO:0005814(centriole);GO:00058…	03040(Spliceosome);04010(MAPK signaling pathway);04141(Protein processing in endoplasmic reticulum);04144(Endocytosis);04213(Longevity regulating pathway - multiple species);04612(Antigen processing and presentation);04915(Estrogen signaling pathway);05020(Prion diseases);05134(Legionellosis);05145(Toxoplasmosis);05162(Measles);05164(Influenza A)	K03283	NA	heat shock protein 1A [Source:MGI Symbol;Acc:MGI:96244]	protein_coding	0.058605	0.0001	0.007757	0.388822	0.30423	0.483663	0.056480966079297	-4.14609142436161	5.74250283885035e-08	1.74572086301051e-05	down	yes
ENSMUSG00000050335	Lgals3	ENSMUST00000142734;ENSMUST00000150290;ENSMUST00000144794;ENSMUST00000226585;ENSMUST00000151405;ENSMUST00000146468	GO:0001772(immunological synapse);GO:0002548(monocyte chemotaxis);GO:0005634(nucleus);GO:0005681(spliceosomal complex);GO:0005737(cytoplasm);GO:0005743(mitochondrial inner membrane);GO:0006397(mRNA processing);GO:0008380(RNA splicing);GO:0019863(IgE binding);GO:0019903(protein phosphatase binding);GO:0030246(carbohydrate binding);GO:0030593(neutrophil chemotaxis);GO:0030855(epithelial cell differ…	NA	K06831	NA	lectin, galactose binding, soluble 3 [Source:MGI Symbol;Acc:MGI:96778]	protein_coding	251.367933644779	197.170560466093	277.050935738967	63.7424408815931	109.987505052207	115.362202428418	2.50988978414146	1.32762401303512	6.7784520180306e-08	1.97107016884502e-05	up	yes
ENSMUSG00000076236	Mir682	ENSMUST00000102281	NA	NA	NA	NA	microRNA 682 [Source:MGI Symbol;Acc:MGI:3629911]	miRNA	0.167962	0.162855	0.170616	108.446442	0.148712	40.623375	0.00336039366800084	-8.21715403094252	6.79253504301228e-08	1.97107016884502e-05	down	yes
ENSMUSG00000109941	Exosc6	ENSMUST00000210390	GO:0000176(nuclear exosome (RNase complex));GO:0000177(cytoplasmic exosome (RNase complex));GO:0000178(exosome (RNase complex));GO:0003723(RNA binding);GO:0005634(nucleus);GO:0005730(nucleolus);GO:0005737(cytoplasm);GO:0006364(rRNA processing);GO:0016075(rRNA catabolic process);GO:0034427(nuclear-transcribed mRNA catabolic process, exonucleolytic, 3'-5');GO:0034475(U4 snRNA 3'-end processing);GO:…	03018(RNA degradation)	K12587	NA	exosome component 6 [Source:MGI Symbol;Acc:MGI:1919794]	protein_coding	8.927485	9.458917	13.286228	19.426064	32.022465	30.385672	0.38703414480701	-1.3694672459059	9.1936981424705e-08	2.60855861962363e-05	down	yes
ENSMUSG00000092274	Neat1	ENSMUST00000173672;ENSMUST00000174287;ENSMUST00000232969;ENSMUST00000174829	NA	NA	NA	NA	nuclear paraspeckle assembly transcript 1 (non-protein coding) [Source:MGI Symbol;Acc:MGI:1914211]	lincRNA	3.12006009566222	2.44914026455154	1.65439778912907	0.923000931924318	0.884300674209234	0.943532	2.62596695533904	1.39284876174929	9.70686235570179e-08	2.69428735994784e-05	up	yes
ENSMUSG00000020142	Slc1a4	ENSMUST00000004634;ENSMUST00000109594	GO:0005254(chloride channel activity);GO:0005813(centrosome);GO:0005882(intermediate filament);GO:0005886(plasma membrane);GO:0015175(neutral amino acid transmembrane transporter activity);GO:0015180(L-alanine transmembrane transporter activity);GO:0015183(L-aspartate transmembrane transporter activity);GO:0015184(L-cystine transmembrane transporter activity);GO:0015193(L-proline transmembrane tr…	NA	K05615	NA	solute carrier family 1 (glutamate/neutral amino acid transporter), member 4 [Source:MGI Symbol;Acc:MGI:2135601]	protein_coding	19.9629149485481	24.5398735593479	21.3210335145186	11.3114604971982	6.41873212175242	4.99107884462557	2.89701314153721	1.53456622902929	1.0739682991528e-07	2.91753771140063e-05	up	yes
ENSMUSG00000029019	Nppb	ENSMUST00000103231	GO:0003085(negative regulation of systemic arterial blood pressure);GO:0005179(hormone activity);GO:0005576(extracellular region);GO:0005615(extracellular space);GO:0005634(nucleus);GO:0005737(cytoplasm);GO:0006182(cGMP biosynthetic process);GO:0007165(signal transduction);GO:0007168(receptor guanylyl cyclase signaling pathway);GO:0007218(neuropeptide signaling pathway);GO:0010753(positive regula…	04022(cGMP-PKG signaling pathway);04270(Vascular smooth muscle contraction);04714(Thermogenesis)	K12335	NA	natriuretic peptide type B [Source:MGI Symbol;Acc:MGI:97368]	protein_coding	88.722801	40.863571	51.630447	18.963606	19.169916	23.511831	2.9396671473355	1.55565281081888	1.13285729263765e-07	3.01340039841616e-05	up	yes
ENSMUSG00000017499	Cdc6	ENSMUST00000093937;ENSMUST00000133779;ENSMUST00000092706;ENSMUST00000135862	GO:0000166(nucleotide binding);GO:0000278(mitotic cell cycle);GO:0000922(spindle pole);GO:0003682(chromatin binding);GO:0003688(DNA replication origin binding);GO:0005524(ATP binding);GO:0005634(nucleus);GO:0005737(cytoplasm);GO:0005819(spindle);GO:0006260(DNA replication);GO:0006270(DNA replication initiation);GO:0007049(cell cycle);GO:0019900(kinase binding);GO:0030071(regulation of mitotic met…	04110(Cell cycle);04110(Cell cycle)	K02213	NA	cell division cycle 6 [Source:MGI Symbol;Acc:MGI:1345150]	protein_coding;nonsense_mediated_decay;retained_intron	7.94983521132148	7.86481447886785	8.26386855306942	16.1510076532798	15.612275848537	13.9626241724995	0.526583712996109	-0.925265194739846	1.42867240933842e-07	3.72271210661898e-05	down	no
ENSMUSG00000038742	Angptl6	ENSMUST00000043726	GO:0001525(angiogenesis);GO:0005102(signaling receptor binding);GO:0005576(extracellular region);GO:0005615(extracellular space);GO:0007275(multicellular organism development);GO:0030141(secretory granule);GO:0030154(cell differentiation);GO:0062023(collagen-containing extracellular matrix)	NA	NA	NA	angiopoietin-like 6 [Source:MGI Symbol;Acc:MGI:1917976]	protein_coding	3.535894	13.702592	7.442488	1.383292	1.674824	1.582433	5.31854614615641	2.41103193099312	1.50736334258122e-07	3.84920303161539e-05	up	yes
ENSMUSG00000010095	Slc3a2	ENSMUST00000010239;ENSMUST00000206598;ENSMUST00000170157;ENSMUST00000205377;ENSMUST00000206797;ENSMUST00000206560;ENSMUST00000205463;ENSMUST00000206895;ENSMUST00000205538	GO:0003725(double-stranded RNA binding);GO:0003824(catalytic activity);GO:0005515(protein binding);GO:0005654(nucleoplasm);GO:0005764(lysosome);GO:0005765(lysosomal membrane);GO:0005829(cytosol);GO:0005886(plasma membrane);GO:0005975(carbohydrate metabolic process);GO:0006865(amino acid transport);GO:0009986(cell surface);GO:0015173(aromatic amino acid transmembrane transporter activity);GO:00151…	04150(mTOR signaling pathway);04216(Ferroptosis);04974(Protein digestion and absorption);04974(Protein digestion and absorption)	K06519	NA	solute carrier family 3 (activators of dibasic and neutral amino acid transport), member 2 [Source:MGI Symbol;Acc:MGI:96955]	protein_coding;retained_intron	125.205586274865	154.707935379994	151.88901497393	76.7008836041371	66.0807025463304	76.7566329365259	1.96686726541079	0.975899600221918	1.8910636968619e-07	4.73433358461427e-05	up	no
ENSMUSG00000040204	Pclaf	ENSMUST00000045802;ENSMUST00000130308;ENSMUST00000153841	GO:0003682(chromatin binding);GO:0005634(nucleus);GO:0005737(cytoplasm);GO:0005813(centrosome);GO:0006260(DNA replication);GO:0006281(DNA repair);GO:0006974(cellular response to DNA damage stimulus);GO:0007098(centrosome cycle);GO:0009411(response to UV);GO:0019985(translesion synthesis);GO:0048471(perinuclear region of cytoplasm);GO:0051726(regulation of cell cycle);GO:0051726(regulation of cell…	NA	NA	NA	PCNA clamp associated factor [Source:MGI Symbol;Acc:MGI:1915276]	protein_coding;retained_intron	11.021647118637	13.6273855512155	12.6476032831914	21.8250406399335	22.4886592320798	24.933769874091	0.538599259868872	-0.892715847565864	2.06193759465033e-07	5.06284984778758e-05	down	no
ENSMUSG00000031425	Plp1	ENSMUST00000113085;ENSMUST00000033800;ENSMUST00000125644;ENSMUST00000144880	GO:0005515(protein binding);GO:0005886(plasma membrane);GO:0006954(inflammatory response);GO:0008366(axon ensheathment);GO:0010001(glial cell differentiation);GO:0010628(positive regulation of gene expression);GO:0014002(astrocyte development);GO:0016020(membrane);GO:0016021(integral component of membrane);GO:0019911(structural constituent of myelin sheath);GO:0022010(central nervous system myeli…	NA	K17271	NA	proteolipid protein (myelin) 1 [Source:MGI Symbol;Acc:MGI:97623]	protein_coding;retained_intron	2.66650582867952	4.45612453666006	2.37536240677355	1.17823661034048	0.576577903080526	0.82205949324446	3.68585842673921	1.88200065833602	2.5700722071721e-07	6.13359187261664e-05	up	yes
ENSMUSG00000026355	Mcm6	ENSMUST00000190495;ENSMUST00000027601;ENSMUST00000188755;ENSMUST00000191454	GO:0000166(nucleotide binding);GO:0000727(double-strand break repair via break-induced replication);GO:0003677(DNA binding);GO:0003678(DNA helicase activity);GO:0003688(DNA replication origin binding);GO:0003697(single-stranded DNA binding);GO:0004386(helicase activity);GO:0005515(protein binding);GO:0005524(ATP binding);GO:0005634(nucleus);GO:0005654(nucleoplasm);GO:0006260(DNA replication);GO:0…	03030(DNA replication);04110(Cell cycle);04110(Cell cycle)	K02542	EC:3.6.4.12	minichromosome maintenance complex component 6 [Source:MGI Symbol;Acc:MGI:1298227]	protein_coding;retained_intron	43.3093002406772	56.2741477522503	45.7613363101157	75.917225193742	92.1851814453493	93.8902999462066	0.554766528417549	-0.850047348939509	2.59409430702771e-07	6.13359187261664e-05	down	no
ENSMUSG00000026628	Atf3	ENSMUST00000027941;ENSMUST00000195117;ENSMUST00000131854	GO:0000122(negative regulation of transcription by RNA polymerase II);GO:0000976(transcription regulatory region sequence-specific DNA binding);GO:0000977(RNA polymerase II regulatory region sequence-specific DNA binding);GO:0000978(RNA polymerase II cis-regulatory region sequence-specific DNA binding);GO:0000981(DNA-binding transcription factor activity, RNA polymerase II-specific);GO:0001227(DN…	NA	K09032	NA	activating transcription factor 3 [Source:MGI Symbol;Acc:MGI:109384]	protein_coding;processed_transcript	19.4871602451253	24.6854530139276	19.4008497975859	8.71926827855153	9.7901518189415	9.71179974001857	2.25268303151578	1.17164433042612	2.99370840512284e-07	6.9497579848379e-05	up	yes
ENSMUSG00000020241	Col6a2	ENSMUST00000001181;ENSMUST00000137365;ENSMUST00000105413	GO:0005518(collagen binding);GO:0005576(extracellular region);GO:0005581(collagen trimer);GO:0005615(extracellular space);GO:0007155(cell adhesion);GO:0009749(response to glucose);GO:0016020(membrane);GO:0030020(extracellular matrix structural constituent conferring tensile strength);GO:0031012(extracellular matrix);GO:0032991(protein-containing complex);GO:0042383(sarcolemma);GO:0062023(collagen…	04151(PI3K-Akt signaling pathway);04510(Focal adhesion);04512(ECM-receptor interaction);04974(Protein digestion and absorption);05165(Human papillomavirus infection);05165(Human papillomavirus infection)	K06238	NA	collagen, type VI, alpha 2 [Source:MGI Symbol;Acc:MGI:88460]	protein_coding;retained_intron	0.109368707542638	0.118067795820322	0.133955335214989	0.0001	0.0166994471534951	0.0001	21.3848320182005	4.4185159695105	3.36779036709383e-07	7.67856203697393e-05	up	yes
ENSMUSG00000062054	Iah1	ENSMUST00000076813;ENSMUST00000223345;ENSMUST00000221693;ENSMUST00000222344	GO:0006629(lipid metabolic process);GO:0008150(biological_process);GO:0016042(lipid catabolic process);GO:0016787(hydrolase activity);GO:0016788(hydrolase activity, acting on ester bonds);GO:0042802(identical protein binding);GO:0042802(identical protein binding)	NA	NA	NA	isoamyl acetate-hydrolyzing esterase 1 homolog [Source:MGI Symbol;Acc:MGI:1914982]	protein_coding	18.9140439555302	21.0037730805777	16.8754277023945	9.72069196883314	7.94184956252376	7.88177499163816	2.22332215024728	1.15271700409648	3.46480491519711e-07	7.76116301004152e-05	up	yes
ENSMUSG00000099041	Gm28035	ENSMUST00000139454	GO:0002329(pre-B cell differentiation);GO:0005225(volume-sensitive anion channel activity);GO:0005253(anion channel activity);GO:0005886(plasma membrane);GO:0005887(integral component of plasma membrane);GO:0006811(ion transport);GO:0006820(anion transport);GO:0006884(cell volume homeostasis);GO:0006970(response to osmotic stress);GO:0009986(cell surface);GO:0015698(inorganic anion transport);GO:…	NA	NA	NA	predicted gene, 28035 [Source:MGI Symbol;Acc:MGI:5547771]	nonsense_mediated_decay	0.077752	0.703622	0.673964	0.001051	0.02192	0.035207	25.0152635016673	4.64473674412169	3.84272691948427e-07	8.45929953585779e-05	up	yes
ENSMUSG00000030677	Kif22	ENSMUST00000032915;ENSMUST00000206412;ENSMUST00000205806;ENSMUST00000206655;ENSMUST00000206924;ENSMUST00000205754	GO:0000166(nucleotide binding);GO:0000785(chromatin);GO:0003677(DNA binding);GO:0003774(motor activity);GO:0003777(microtubule motor activity);GO:0005524(ATP binding);GO:0005634(nucleus);GO:0005737(cytoplasm);GO:0005739(mitochondrion);GO:0005819(spindle);GO:0005829(cytosol);GO:0005856(cytoskeleton);GO:0005871(kinesin complex);GO:0005874(microtubule);GO:0006281(DNA repair);GO:0006392(transcription…	04914(Progesterone-mediated oocyte maturation);04914(Progesterone-mediated oocyte maturation)	K10403	NA	kinesin family member 22 [Source:MGI Symbol;Acc:MGI:109233]	protein_coding;retained_intron	12.1194850691413	12.9603356102386	14.9297865490516	21.7431194201509	26.8768996585764	25.7776240481338	0.537780574045982	-0.894910452420531	4.37888875852172e-07	9.47621214725514e-05	down	no
ENSMUSG00000040435	Ppp1r15a	ENSMUST00000042105;ENSMUST00000167273;ENSMUST00000211212	GO:0000164(protein phosphatase type 1 complex);GO:0005737(cytoplasm);GO:0005739(mitochondrion);GO:0005741(mitochondrial outer membrane);GO:0005783(endoplasmic reticulum);GO:0005789(endoplasmic reticulum membrane);GO:0005794(Golgi apparatus);GO:0006417(regulation of translation);GO:0006915(apoptotic process);GO:0008157(protein phosphatase 1 binding);GO:0010628(positive regulation of gene expressio…	04141(Protein processing in endoplasmic reticulum);04141(Protein processing in endoplasmic reticulum)	K14019	NA	protein phosphatase 1, regulatory subunit 15A [Source:MGI Symbol;Acc:MGI:1927072]	protein_coding	16.8331757504256	34.5797738576779	25.3569122791965	9.57842337248893	10.4684806200204	10.2773918232891	2.53162884156091	1.34006590883826	6.07887740108591e-07	0.000129358511095108	up	yes
ENSMUSG00000015837	Sqstm1	ENSMUST00000102774;ENSMUST00000015981;ENSMUST00000147846;ENSMUST00000154805;ENSMUST00000143379;ENSMUST00000136936;ENSMUST00000131214	GO:0000122(negative regulation of transcription by RNA polymerase II);GO:0000407(phagophore assembly site);GO:0000423(mitophagy);GO:0000932(P-body);GO:0001934(positive regulation of protein phosphorylation);GO:0002376(immune system process);GO:0002931(response to ischemia);GO:0003712(transcription coregulator activity);GO:0005080(protein kinase C binding);GO:0005515(protein binding);GO:0005634(nu…	04137(Mitophagy - animal);04217(Necroptosis);04218(Cellular senescence);04380(Osteoclast differentiation);05418(Fluid shear stress and atherosclerosis);05418(Fluid shear stress and atherosclerosis)	K14381	NA	sequestosome 1 [Source:MGI Symbol;Acc:MGI:107931]	protein_coding;retained_intron	449.790862613528	755.872906610548	647.922284732717	304.007462077473	280.845992910012	304.269601678188	2.08473511069208	1.05986408450043	6.55940331776541e-07	0.000137295838624965	up	yes
ENSMUSG00000031960	Aars	ENSMUST00000034441;ENSMUST00000125268;ENSMUST00000154546;ENSMUST00000128320;ENSMUST00000142770;ENSMUST00000145059;ENSMUST00000124285	GO:0000049(tRNA binding);GO:0000166(nucleotide binding);GO:0002161(aminoacyl-tRNA editing activity);GO:0002196(Ser-tRNA(Ala) hydrolase activity);GO:0003676(nucleic acid binding);GO:0003723(RNA binding);GO:0004812(aminoacyl-tRNA ligase activity);GO:0004813(alanine-tRNA ligase activity);GO:0005515(protein binding);GO:0005524(ATP binding);GO:0005737(cytoplasm);GO:0005739(mitochondrion);GO:0005829(cy…	00970(Aminoacyl-tRNA biosynthesis);00970(Aminoacyl-tRNA biosynthesis)	K01872	EC:6.1.1.7	alanyl-tRNA synthetase [Source:MGI Symbol;Acc:MGI:2384560]	protein_coding;retained_intron	69.7562528253609	94.5859355745529	85.2763281701142	48.0838065401853	40.5668279340659	39.147010640056	1.9532325211999	0.965863704070618	7.56288436717259e-07	0.00015572603301833	up	no
ENSMUSG00000028059	Arhgef2	ENSMUST00000177498;ENSMUST00000175779;ENSMUST00000170653;ENSMUST00000176401;ENSMUST00000029694;ENSMUST00000176500;ENSMUST00000177418;ENSMUST00000107510;ENSMUST00000177091;ENSMUST00000176307;ENSMUST00000175911;ENSMUST00000175903;ENSMUST00000175749;ENSMUST00000176514;ENSMUST00000175745;ENSMUST00000177023;ENSMUST00000177303;ENSMUST00000176272;ENSMUST00000176226;ENSMUST00000176804;ENSMUST00000177099;…	GO:0000132(establishment of mitotic spindle orientation);GO:0000902(cell morphogenesis);GO:0002102(podosome);GO:0002376(immune system process);GO:0005085(guanyl-nucleotide exchange factor activity);GO:0005089(Rho guanyl-nucleotide exchange factor activity);GO:0005515(protein binding);GO:0005737(cytoplasm);GO:0005794(Golgi apparatus);GO:0005819(spindle);GO:0005856(cytoskeleton);GO:0005874(microtub…	04530(Tight junction);05418(Fluid shear stress and atherosclerosis);05418(Fluid shear stress and atherosclerosis)	K12791	NA	rho/rac guanine nucleotide exchange factor (GEF) 2 [Source:MGI Symbol;Acc:MGI:103264]	protein_coding;retained_intron;processed_transcript	26.4255937256197	34.1338450219423	29.1563715342341	17.559811546221	14.092667009041	14.5864714976636	1.94026486715434	0.956253609343821	7.68385031340443e-07	0.00015572603301833	up	no
ENSMUSG00000020534	Shmt1	ENSMUST00000018744;ENSMUST00000173260;ENSMUST00000174093;ENSMUST00000174719;ENSMUST00000173698;ENSMUST00000174214;ENSMUST00000172804;ENSMUST00000174174;ENSMUST00000172659;ENSMUST00000124227;ENSMUST00000135081	GO:0000900(translation repressor activity, mRNA regulatory element binding);GO:0003824(catalytic activity);GO:0004372(glycine hydroxymethyltransferase activity);GO:0005634(nucleus);GO:0005654(nucleoplasm);GO:0005737(cytoplasm);GO:0005739(mitochondrion);GO:0005829(cytosol);GO:0006231(dTMP biosynthetic process);GO:0006544(glycine metabolic process);GO:0006545(glycine biosynthetic process);GO:000656…	00260(Glycine, serine and threonine metabolism);00630(Glyoxylate and dicarboxylate metabolism);00670(One carbon pool by folate);01523(Antifolate resistance);01523(Antifolate resistance)	K00600	EC:2.1.2.1	serine hydroxymethyltransferase 1 (soluble) [Source:MGI Symbol;Acc:MGI:98299]	protein_coding;retained_intron;processed_transcript;nonsense_mediated_decay	7.37698454339428	9.17616205124903	8.33466646330157	14.2993994857069	16.7277031388102	16.0409837772341	0.528761948074841	-0.919309736685852	9.87846945220949e-07	0.000197075465571579	down	no
ENSMUSG00000092035	Peg10	ENSMUST00000166678;ENSMUST00000176204;ENSMUST00000176551	GO:0001890(placenta development);GO:0003676(nucleic acid binding);GO:0003677(DNA binding);GO:0005634(nucleus);GO:0005654(nucleoplasm);GO:0005737(cytoplasm);GO:0005829(cytosol);GO:0006915(apoptotic process);GO:0008270(zinc ion binding);GO:0030154(cell differentiation);GO:0030512(negative regulation of transforming growth factor beta receptor signaling pathway);GO:0046872(metal ion binding);GO:0046…	NA	NA	NA	paternally expressed 10 [Source:MGI Symbol;Acc:MGI:2157785]	protein_coding	8.88116867301635	12.3838361909405	10.7149910013499	15.3719496772161	25.2167919614519	26.1240780901455	0.47936807341235	-1.0607942682188	1.0144188570324e-06	0.000199263076409072	down	yes
ENSMUSG00000056216	Cebpg	ENSMUST00000130491;ENSMUST00000205752;ENSMUST00000070191;ENSMUST00000206505	GO:0000978(RNA polymerase II cis-regulatory region sequence-specific DNA binding);GO:0001228(DNA-binding transcription activator activity, RNA polymerase II-specific);GO:0001889(liver development);GO:0003677(DNA binding);GO:0003690(double-stranded DNA binding);GO:0003700(DNA-binding transcription factor activity);GO:0005515(protein binding);GO:0005634(nucleus);GO:0005654(nucleoplasm);GO:0006337(n…	05152(Tuberculosis);05152(Tuberculosis)	K10049	NA	CCAAT/enhancer binding protein (C/EBP), gamma [Source:MGI Symbol;Acc:MGI:104982]	protein_coding;retained_intron;processed_transcript	5.51567465806796	9.55922040188579	5.64119105870842	2.9554606057641	2.54602132645437	2.72665045205479	2.51771424561151	1.33211455000159	1.07848965464294e-06	0.000208638725916379	up	yes
ENSMUSG00000023004	Tuba1b	ENSMUST00000077577;ENSMUST00000140969	GO:0000166(nucleotide binding);GO:0000226(microtubule cytoskeleton organization);GO:0000278(mitotic cell cycle);GO:0003725(double-stranded RNA binding);GO:0003924(GTPase activity);GO:0005200(structural constituent of cytoskeleton);GO:0005515(protein binding);GO:0005525(GTP binding);GO:0005737(cytoplasm);GO:0005829(cytosol);GO:0005856(cytoskeleton);GO:0005874(microtubule);GO:0005881(cytoplasmic mi…	04145(Phagosome);04210(Apoptosis);04530(Tight junction);04540(Gap junction);04540(Gap junction)	K07374	NA	tubulin, alpha 1B [Source:MGI Symbol;Acc:MGI:107804]	protein_coding;retained_intron	915.892147559467	981.292040304	1092.07940431413	1418.60157087253	1949.60761803733	1842.51761210613	0.573674979773407	-0.801694497141463	1.1874147948924e-06	0.000226282270166958	down	no
ENSMUSG00000021281	Tnfaip2	ENSMUST00000156003;ENSMUST00000127028;ENSMUST00000102745;ENSMUST00000127207;ENSMUST00000172783;ENSMUST00000109792;ENSMUST00000174298;ENSMUST00000133865;ENSMUST00000174692;ENSMUST00000129467;ENSMUST00000173581	GO:0000145(exocyst);GO:0000149(SNARE binding);GO:0001525(angiogenesis);GO:0006887(exocytosis);GO:0007275(multicellular organism development);GO:0030154(cell differentiation);GO:0051601(exocyst localization);GO:0051601(exocyst localization)	NA	K19989	NA	tumor necrosis factor, alpha-induced protein 2 [Source:MGI Symbol;Acc:MGI:104960]	retained_intron;protein_coding;nonsense_mediated_decay	11.6960191755618	20.3945067772873	14.4055219628812	4.00972352869181	7.56928702849117	6.07012557744783	2.63446593425593	1.39751052463537	1.31953396701144e-06	0.000247761907217678	up	yes
ENSMUSG00000035585	Tsen34	ENSMUST00000108627;ENSMUST00000123088;ENSMUST00000147288;ENSMUST00000142713;ENSMUST00000137204;ENSMUST00000139396;ENSMUST00000108630;ENSMUST00000108629;ENSMUST00000205287;ENSMUST00000155060;ENSMUST00000205734;ENSMUST00000038521	GO:0000213(tRNA-intron endonuclease activity);GO:0000214(tRNA-intron endonuclease complex);GO:0000379(tRNA-type intron splice site recognition and cleavage);GO:0003676(nucleic acid binding);GO:0004518(nuclease activity);GO:0005515(protein binding);GO:0005634(nucleus);GO:0005654(nucleoplasm);GO:0005730(nucleolus);GO:0006388(tRNA splicing, via endonucleolytic cleavage and ligation);GO:0006397(mRNA …	NA	K15323	EC:4.6.1.16	tRNA splicing endonuclease subunit 34 [Source:MGI Symbol;Acc:MGI:1913328]	protein_coding;retained_intron;nonsense_mediated_decay	21.0315153797717	20.353968201889	32.1701188095238	41.0789566426604	50.2932648807556	63.3377828484849	0.475441796345421	-1.07265935793072	1.47032402804093e-06	0.000272073872319225	down	yes
ENSMUSG00000004098	Col5a3	ENSMUST00000004201;ENSMUST00000145974	GO:0005198(structural molecule activity);GO:0005201(extracellular matrix structural constituent);GO:0005581(collagen trimer);GO:0005588(collagen type V trimer);GO:0005615(extracellular space);GO:0007160(cell-matrix adhesion);GO:0008201(heparin binding);GO:0030020(extracellular matrix structural constituent conferring tensile strength);GO:0030198(extracellular matrix organization);GO:0031012(extra…	04974(Protein digestion and absorption);04974(Protein digestion and absorption)	K19721	NA	collagen, type V, alpha 3 [Source:MGI Symbol;Acc:MGI:1858212]	protein_coding;retained_intron	6.57986192627405	5.44456872198561	5.64850550756352	3.15828638654722	1.90839541033926	2.46761761036863	2.34566416869565	1.22999647592437	1.51199673891112e-06	0.000275788205177388	up	yes
ENSMUSG00000038644	Pold1	ENSMUST00000138746;ENSMUST00000049343;ENSMUST00000136225;ENSMUST00000141742;ENSMUST00000151793;ENSMUST00000145956;ENSMUST00000147503;ENSMUST00000154783;ENSMUST00000132268	GO:0000109(nucleotide-excision repair complex);GO:0000166(nucleotide binding);GO:0000731(DNA synthesis involved in DNA repair);GO:0000784(nuclear chromosome, telomeric region);GO:0003676(nucleic acid binding);GO:0003677(DNA binding);GO:0003682(chromatin binding);GO:0003684(damaged DNA binding);GO:0003887(DNA-directed DNA polymerase activity);GO:0004518(nuclease activity);GO:0004527(exonuclease ac…	03030(DNA replication);03410(Base excision repair);03420(Nucleotide excision repair);03430(Mismatch repair);03440(Homologous recombination);03440(Homologous recombination)	K02327	EC:2.7.7.7	polymerase (DNA directed), delta 1, catalytic subunit [Source:MGI Symbol;Acc:MGI:97741]	retained_intron;protein_coding;nonsense_mediated_decay	15.2915088477053	16.9093340084379	17.7661826025931	24.2216875243877	32.7096725003087	33.7778087647664	0.550848675228305	-0.860272047382929	2.00337740980036e-06	0.000360269334765225	down	no
ENSMUSG00000034271	Jdp2	ENSMUST00000050687;ENSMUST00000177587;ENSMUST00000171754;ENSMUST00000222689	GO:0000122(negative regulation of transcription by RNA polymerase II);GO:0000978(RNA polymerase II cis-regulatory region sequence-specific DNA binding);GO:0000981(DNA-binding transcription factor activity, RNA polymerase II-specific);GO:0001227(DNA-binding transcription repressor activity, RNA polymerase II-specific);GO:0003677(DNA binding);GO:0003682(chromatin binding);GO:0003690(double-stranded…	NA	K09033	NA	Jun dimerization protein 2 [Source:MGI Symbol;Acc:MGI:1932093]	protein_coding	23.0363803012104	28.1276251862197	24.2485459352886	14.178577518622	10.6631206433892	9.33928240595903	2.20627232366134	1.14161087603711	2.09387441384126e-06	0.00036886720635096	up	yes
ENSMUSG00000051262	Nat8f3	ENSMUST00000050780;ENSMUST00000168531;ENSMUST00000201219	GO:0008080(N-acetyltransferase activity);GO:0016020(membrane);GO:0016021(integral component of membrane);GO:0016021(integral component of membrane)	NA	NA	NA	N-acetyltransferase 8 (GCN5-related) family member 3 [Source:MGI Symbol;Acc:MGI:2136449]	protein_coding;processed_transcript	0.59595217389917	0.876254689853223	0.853980773452457	0.139544873324825	0.19565407019783	0.104594776962348	5.28926978456977	2.40306856337973	2.10896820673716e-06	0.00036886720635096	up	yes
ENSMUSG00000063558	Aox1	ENSMUST00000001027;ENSMUST00000160168	GO:0004031(aldehyde oxidase activity);GO:0005506(iron ion binding);GO:0005737(cytoplasm);GO:0005829(cytosol);GO:0009055(electron transfer activity);GO:0016491(oxidoreductase activity);GO:0017144(drug metabolic process);GO:0022900(electron transport chain);GO:0042802(identical protein binding);GO:0042803(protein homodimerization activity);GO:0043546(molybdopterin cofactor binding);GO:0046872(metal…	00280(Valine, leucine and isoleucine degradation);00350(Tyrosine metabolism);00380(Tryptophan metabolism);00750(Vitamin B6 metabolism);00760(Nicotinate and nicotinamide metabolism);00830(Retinol metabolism);00982(Drug metabolism - cytochrome P450);04630(Jak-STAT signaling pathway);04630(Jak-STAT signaling pathway)	K00157	EC:1.2.3.1	aldehyde oxidase 1 [Source:MGI Symbol;Acc:MGI:88035]	protein_coding;retained_intron	1.56979137744534	1.70713476858458	1.58096654729574	0.679918002991945	0.487676781933257	0.607604662485616	2.73653346411922	1.45234949887088	2.28704380117111e-06	0.000394607773693957	up	yes
ENSMUSG00000017707	Serinc3	ENSMUST00000017851;ENSMUST00000129854	GO:0000139(Golgi membrane);GO:0002376(immune system process);GO:0005794(Golgi apparatus);GO:0005886(plasma membrane);GO:0006658(phosphatidylserine metabolic process);GO:0006665(sphingolipid metabolic process);GO:0009597(detection of virus);GO:0016020(membrane);GO:0016021(integral component of membrane);GO:0045087(innate immune response);GO:0051607(defense response to virus);GO:1902237(positive re…	NA	NA	NA	serine incorporator 3 [Source:MGI Symbol;Acc:MGI:1349457]	protein_coding;processed_transcript	34.7699606848958	33.3914737	28.3645104458333	18.3958336729167	11.7944610346354	16.394612415625	2.07204330311319	1.05105415386126	2.39214871678562e-06	0.000407239397545584	up	yes
ENSMUSG00000037278	Tmem97	ENSMUST00000103242	GO:0003674(molecular_function);GO:0005634(nucleus);GO:0005764(lysosome);GO:0005783(endoplasmic reticulum);GO:0005791(rough endoplasmic reticulum);GO:0005886(plasma membrane);GO:0016020(membrane);GO:0016021(integral component of membrane);GO:0030867(rough endoplasmic reticulum membrane);GO:0031965(nuclear membrane);GO:0042632(cholesterol homeostasis)	NA	NA	NA	transmembrane protein 97 [Source:MGI Symbol;Acc:MGI:1916321]	protein_coding	45.203587	32.995258	47.378471	83.22374	72.652298	74.306435	0.545555508042526	-0.874202102548238	2.53782418127249e-06	0.000426354462453778	down	no
ENSMUSG00000024330	Col11a2	ENSMUST00000087497;ENSMUST00000143354;ENSMUST00000114252;ENSMUST00000137374;ENSMUST00000236837;ENSMUST00000144927;ENSMUST00000237989;ENSMUST00000235819;ENSMUST00000131134;ENSMUST00000237490;ENSMUST00000114255;ENSMUST00000173749	GO:0001501(skeletal system development);GO:0001649(osteoblast differentiation);GO:0001894(tissue homeostasis);GO:0002062(chondrocyte differentiation);GO:0005201(extracellular matrix structural constituent);GO:0005576(extracellular region);GO:0005581(collagen trimer);GO:0005615(extracellular space);GO:0007605(sensory perception of sound);GO:0030020(extracellular matrix structural constituent confe…	04974(Protein digestion and absorption);04974(Protein digestion and absorption)	K19721	NA	collagen, type XI, alpha 2 [Source:MGI Symbol;Acc:MGI:88447]	protein_coding;processed_transcript;retained_intron	0.915664712685482	0.541347030549898	0.574890368926389	0.203419985743381	0.11642883910387	0.13240316089613	4.49285393146891	2.16763215872959	2.77070602329881e-06	0.000459433435136093	up	yes
ENSMUSG00000029730	Mcm7	ENSMUST00000000505;ENSMUST00000142254;ENSMUST00000125316;ENSMUST00000155902;ENSMUST00000148879;ENSMUST00000153867;ENSMUST00000147920;ENSMUST00000139983;ENSMUST00000139223;ENSMUST00000148094	GO:0000166(nucleotide binding);GO:0000727(double-strand break repair via break-induced replication);GO:0003677(DNA binding);GO:0003678(DNA helicase activity);GO:0003688(DNA replication origin binding);GO:0003697(single-stranded DNA binding);GO:0004386(helicase activity);GO:0005515(protein binding);GO:0005524(ATP binding);GO:0005634(nucleus);GO:0005654(nucleoplasm);GO:0005829(cytosol);GO:0006260(D…	03030(DNA replication);04110(Cell cycle);04110(Cell cycle)	K02210	EC:3.6.4.12	minichromosome maintenance complex component 7 [Source:MGI Symbol;Acc:MGI:1298398]	protein_coding;retained_intron	36.542604923859	40.7083658538183	42.517590427474	57.1814788312246	77.0813987932671	68.6470403861274	0.590254840075798	-0.760590128319556	2.88116515340951e-06	0.000471624572804264	down	no
ENSMUSG00000024376	Epb41l4a	ENSMUST00000025234;ENSMUST00000236716;ENSMUST00000235393;ENSMUST00000235876;ENSMUST00000236514;ENSMUST00000237971;ENSMUST00000235242	GO:0005737(cytoplasm);GO:0005856(cytoskeleton);GO:0008092(cytoskeletal protein binding);GO:0031032(actomyosin structure organization);GO:0031032(actomyosin structure organization)	NA	NA	NA	erythrocyte membrane protein band 4.1 like 4a [Source:MGI Symbol;Acc:MGI:103007]	protein_coding;retained_intron;processed_transcript	3.42820067026789	3.52288223294014	2.90335483518906	1.38602964193584	1.62829579473046	1.30766637834858	2.28006857952903	1.1890772181876	2.98951815614971e-06	0.000483166681236956	up	yes
ENSMUSG00000024590	Lmnb1	ENSMUST00000025486;ENSMUST00000128651	GO:0003690(double-stranded DNA binding);GO:0005634(nucleus);GO:0005635(nuclear envelope);GO:0005637(nuclear inner membrane);GO:0005638(lamin filament);GO:0005652(nuclear lamina);GO:0005654(nucleoplasm);GO:0005737(cytoplasm);GO:0005882(intermediate filament);GO:0008432(JUN kinase binding);GO:0010971(positive regulation of G2/M transition of mitotic cell cycle);GO:0016020(membrane);GO:0016363(nucle…	04210(Apoptosis);04210(Apoptosis)	K07611	NA	lamin B1 [Source:MGI Symbol;Acc:MGI:96795]	protein_coding;retained_intron	24.3454999834571	25.2364957329507	25.6831637022282	35.4409859095206	49.2982210948683	49.307901555368	0.561482901252462	-0.83268600575015	3.14720187931006e-06	0.000502293419937886	down	no
ENSMUSG00000097352	C920009B18Rik	ENSMUST00000181223;ENSMUST00000180457;ENSMUST00000181643;ENSMUST00000181733	NA	NA	NA	NA	RIKEN cDNA C920009B18 gene [Source:MGI Symbol;Acc:MGI:3583961]	processed_transcript;transcribed_unprocessed_pseudogene	2.63331368997562	3.31131860877514	2.63001668510055	1.20426399817185	0.964515211151737	1.22284279616088	2.52818532548308	1.33810222235821	3.48524886749392e-06	0.000549378488150152	up	yes
ENSMUSG00000096937	Gm10825	ENSMUST00000180537	NA	NA	NA	NA	predicted gene 10825 [Source:MGI Symbol;Acc:MGI:3704351]	lincRNA	1.301084	1.25171	0.984609	0.388086	0.260055	0.323114	3.64209502138985	1.86476856237505	3.71643732498597e-06	0.000578676484944157	up	yes
ENSMUSG00000020766	Galk1	ENSMUST00000021114	GO:0000166(nucleotide binding);GO:0004335(galactokinase activity);GO:0005515(protein binding);GO:0005524(ATP binding);GO:0005534(galactose binding);GO:0005737(cytoplasm);GO:0005829(cytosol);GO:0005975(carbohydrate metabolic process);GO:0006012(galactose metabolic process);GO:0016301(kinase activity);GO:0016310(phosphorylation);GO:0016740(transferase activity);GO:0016773(phosphotransferase activit…	00052(Galactose metabolism);00520(Amino sugar and nucleotide sugar metabolism)	K00849	EC:2.7.1.6	galactokinase 1 [Source:MGI Symbol;Acc:MGI:95730]	protein_coding	82.685364	91.023041	99.011635	143.689087	160.78981	153.375275	0.595648258065889	-0.74746745236431	3.80889342084767e-06	0.000585927122860037	down	no
ENSMUSG00000037447	Arid5a	ENSMUST00000137906;ENSMUST00000115032;ENSMUST00000116629;ENSMUST00000126413;ENSMUST00000141121;ENSMUST00000140218;ENSMUST00000142319;ENSMUST00000145179;ENSMUST00000124280;ENSMUST00000192874;ENSMUST00000150747;ENSMUST00000147123;ENSMUST00000115031;ENSMUST00000097778;ENSMUST00000115029	GO:0000122(negative regulation of transcription by RNA polymerase II);GO:0000976(transcription regulatory region sequence-specific DNA binding);GO:0002062(chondrocyte differentiation);GO:0002376(immune system process);GO:0003677(DNA binding);GO:0003682(chromatin binding);GO:0003714(transcription corepressor activity);GO:0003723(RNA binding);GO:0005515(protein binding);GO:0005634(nucleus);GO:00056…	NA	NA	NA	AT rich interactive domain 5A (MRF1-like) [Source:MGI Symbol;Acc:MGI:2443039]	protein_coding;nonsense_mediated_decay;retained_intron;processed_transcript	2.59036782942584	3.6260628492823	4.11416931363636	1.10660117974482	1.34354950007974	1.82723434473684	2.41516719514952	1.27212306618887	4.51929641542189e-06	0.000686933055144127	up	yes
ENSMUSG00000040466	Blvrb	ENSMUST00000037399;ENSMUST00000108358;ENSMUST00000153644;ENSMUST00000207799;ENSMUST00000108357;ENSMUST00000133750	GO:0004074(biliverdin reductase activity);GO:0005654(nucleoplasm);GO:0005737(cytoplasm);GO:0005829(cytosol);GO:0005886(plasma membrane);GO:0016491(oxidoreductase activity);GO:0042167(heme catabolic process);GO:0042602(riboflavin reductase (NADPH) activity);GO:0043195(terminal bouton);GO:0043231(intracellular membrane-bounded organelle);GO:0055114(oxidation-reduction process);GO:0055114(oxidation-…	00740(Riboflavin metabolism);00860(Porphyrin and chlorophyll metabolism);00860(Porphyrin and chlorophyll metabolism)	K05901	1.5.1.30;EC:1.3.1.24	biliverdin reductase B (flavin reductase (NADPH)) [Source:MGI Symbol;Acc:MGI:2385271]	protein_coding;processed_transcript;retained_intron	20.8937651606758	19.2632423824587	18.1587726793674	11.0829000248023	6.87656254241553	8.72951639755571	2.1850135330944	1.12764221522597	4.89870386775729e-06	0.000735842952747354	up	yes
ENSMUSG00000020649	Rrm2	ENSMUST00000020980;ENSMUST00000153058;ENSMUST00000154588;ENSMUST00000147789	GO:0004748(ribonucleoside-diphosphate reductase activity, thioredoxin disulfide as acceptor);GO:0005515(protein binding);GO:0005635(nuclear envelope);GO:0005737(cytoplasm);GO:0005829(cytosol);GO:0005971(ribonucleoside-diphosphate reductase complex);GO:0006260(DNA replication);GO:0008199(ferric iron binding);GO:0009262(deoxyribonucleotide metabolic process);GO:0009263(deoxyribonucleotide biosynthe…	00230(Purine metabolism);00240(Pyrimidine metabolism);00480(Glutathione metabolism);00983(Drug metabolism - other enzymes);04115(p53 signaling pathway);04115(p53 signaling pathway)	K10808	EC:1.17.4.1	ribonucleotide reductase M2 [Source:MGI Symbol;Acc:MGI:98181]	protein_coding;retained_intron	102.156623670877	125.433951271021	123.797528886684	162.810343285817	210.138022194876	223.303516493324	0.589328293044943	-0.762856564730773	5.25302466859979e-06	0.000779890918240489	down	no
ENSMUSG00000089736	Tgfbr3l	ENSMUST00000209051;ENSMUST00000124750;ENSMUST00000142865;ENSMUST00000110993;ENSMUST00000208029	GO:0001525(angiogenesis);GO:0001570(vasculogenesis);GO:0001837(epithelial to mesenchymal transition);GO:0005024(transforming growth factor beta-activated receptor activity);GO:0005114(type II transforming growth factor beta receptor binding);GO:0005539(glycosaminoglycan binding);GO:0005615(extracellular space);GO:0007179(transforming growth factor beta receptor signaling pathway);GO:0009986(cell …	NA	NA	NA	transforming growth factor, beta receptor III-like [Source:MGI Symbol;Acc:MGI:3833469]	retained_intron;protein_coding;processed_transcript	0.417928073037543	0.327764101365188	0.140177536177474	0.028896128668942	0.0141808979522184	0.0579167208191126	8.77153024848496	3.13282855182821	5.61503292939307e-06	0.000824054487844721	up	yes
ENSMUSG00000021939	Ctsb	ENSMUST00000006235;ENSMUST00000225540;ENSMUST00000225639	GO:0004175(endopeptidase activity);GO:0004197(cysteine-type endopeptidase activity);GO:0005518(collagen binding);GO:0005576(extracellular region);GO:0005615(extracellular space);GO:0005730(nucleolus);GO:0005737(cytoplasm);GO:0005739(mitochondrion);GO:0005764(lysosome);GO:0005886(plasma membrane);GO:0005901(caveola);GO:0006508(proteolysis);GO:0006590(thyroid hormone generation);GO:0008233(peptidas…	04140(Autophagy - animal);04142(Lysosome);04210(Apoptosis);04612(Antigen processing and presentation);04621(NOD-like receptor signaling pathway);04924(Renin secretion);04924(Renin secretion)	K01363	EC:3.4.22.1	cathepsin B [Source:MGI Symbol;Acc:MGI:88561]	protein_coding;retained_intron	122.043092516609	126.449044848785	136.310034368865	67.4614273698562	67.366301180466	81.3229647887952	1.78024953697717	0.832079477443002	6.01078337224554e-06	0.000872110023827625	up	no
ENSMUSG00000028893	Sesn2	ENSMUST00000030724	GO:0001932(regulation of protein phosphorylation);GO:0005092(GDP-dissociation inhibitor activity);GO:0005515(protein binding);GO:0005634(nucleus);GO:0005737(cytoplasm);GO:0005739(mitochondrion);GO:0006111(regulation of gluconeogenesis);GO:0006635(fatty acid beta-oxidation);GO:0007005(mitochondrion organization);GO:0009749(response to glucose);GO:0016239(positive regulation of macroautophagy);GO:0…	04115(p53 signaling pathway);04150(mTOR signaling pathway);04211(Longevity regulating pathway)	K20394	NA	sestrin 2 [Source:MGI Symbol;Acc:MGI:2651874]	protein_coding	36.91433	31.797056	30.681402	19.705315	7.378272	7.632868	2.86298782522582	1.51752153533074	6.25397625311805e-06	0.000897199649436082	up	yes
ENSMUSG00000010051	Hyal1	ENSMUST00000184695;ENSMUST00000010195;ENSMUST00000123005;ENSMUST00000144392;ENSMUST00000112387	GO:0000302(response to reactive oxygen species);GO:0003824(catalytic activity);GO:0004415(hyalurononglucosaminidase activity);GO:0005576(extracellular region);GO:0005615(extracellular space);GO:0005737(cytoplasm);GO:0005764(lysosome);GO:0005975(carbohydrate metabolic process);GO:0006954(inflammatory response);GO:0008134(transcription factor binding);GO:0008152(metabolic process);GO:0009615(respon…	00531(Glycosaminoglycan degradation);04142(Lysosome);04142(Lysosome)	K01197	EC:3.2.1.35	hyaluronoglucosaminidase 1 [Source:MGI Symbol;Acc:MGI:96298]	retained_intron;protein_coding	21.1339587320625	13.0564337685994	16.033562458565	9.46694415832672	5.94896901191422	6.58817412629071	2.28248298974633	1.19060410853368	6.36395813799084e-06	0.00089820409031017	up	yes
ENSMUSG00000005410	Mcm5	ENSMUST00000212811;ENSMUST00000164309;ENSMUST00000212426;ENSMUST00000211912;ENSMUST00000212648	GO:0000166(nucleotide binding);GO:0000727(double-strand break repair via break-induced replication);GO:0003677(DNA binding);GO:0003678(DNA helicase activity);GO:0003688(DNA replication origin binding);GO:0003697(single-stranded DNA binding);GO:0004386(helicase activity);GO:0005524(ATP binding);GO:0005634(nucleus);GO:0005654(nucleoplasm);GO:0005737(cytoplasm);GO:0005829(cytosol);GO:0006260(DNA rep…	03030(DNA replication);04110(Cell cycle);04110(Cell cycle)	K02209	EC:3.6.4.12	minichromosome maintenance complex component 5 [Source:MGI Symbol;Acc:MGI:103197]	protein_coding;retained_intron	57.3422748021538	64.9144794002003	63.9960387680942	86.8149526265965	115.003668599048	105.045236189081	0.606955783387446	-0.720336674635703	6.46300507352066e-06	0.00089820409031017	down	no
ENSMUSG00000002835	Chaf1a	ENSMUST00000002914;ENSMUST00000233325;ENSMUST00000232828	GO:0000790(nuclear chromatin);GO:0005515(protein binding);GO:0005634(nucleus);GO:0006260(DNA replication);GO:0006281(DNA repair);GO:0006334(nucleosome assembly);GO:0006335(DNA replication-dependent nucleosome assembly);GO:0006974(cellular response to DNA damage stimulus);GO:0007049(cell cycle);GO:0031497(chromatin assembly);GO:0032991(protein-containing complex);GO:0033186(CAF-1 complex);GO:00428…	NA	K10750	NA	chromatin assembly factor 1, subunit A (p150) [Source:MGI Symbol;Acc:MGI:1351331]	protein_coding;retained_intron	16.8476189705218	18.2901056645584	18.6072526927942	27.4307469446578	31.7558369217303	27.1181897209171	0.622734700456707	-0.683310422574406	6.52486149110425e-06	0.00089820409031017	down	no
ENSMUSG00000026811	St6galnac6	ENSMUST00000072111;ENSMUST00000095045;ENSMUST00000126636;ENSMUST00000183538;ENSMUST00000113290;ENSMUST00000128811;ENSMUST00000149220;ENSMUST00000140983;ENSMUST00000129165;ENSMUST00000095044;ENSMUST00000143625;ENSMUST00000081879;ENSMUST00000131229	GO:0000139(Golgi membrane);GO:0001574(ganglioside biosynthetic process);GO:0001665(alpha-N-acetylgalactosaminide alpha-2,6-sialyltransferase activity);GO:0005737(cytoplasm);GO:0005794(Golgi apparatus);GO:0006486(protein glycosylation);GO:0006677(glycosylceramide metabolic process);GO:0006687(glycosphingolipid metabolic process);GO:0008373(sialyltransferase activity);GO:0009100(glycoprotein metabo…	00604(Glycosphingolipid biosynthesis - ganglio series);00604(Glycosphingolipid biosynthesis - ganglio series)	K03376	EC:2.4.99.-	ST6 (alpha-N-acetyl-neuraminyl-2,3-beta-galactosyl-1,3)-N-acetylgalactosaminide alpha-2,6-sialyltransferase 6 [Source:MGI Symbol;Acc:MGI:1355316]	protein_coding;nonsense_mediated_decay;retained_intron	10.3781289142264	9.39866418026999	6.27463259854621	13.6950931422638	19.0088040083074	18.0892769187954	0.512892257086848	-0.963272303152411	6.5423700187066e-06	0.00089820409031017	down	no
ENSMUSG00000063659	Zbtb18	ENSMUST00000077225;ENSMUST00000193480;ENSMUST00000195002;ENSMUST00000195388;ENSMUST00000094276;ENSMUST00000194269;ENSMUST00000193440;ENSMUST00000195612;ENSMUST00000192699;ENSMUST00000195549;ENSMUST00000192851;ENSMUST00000194319	GO:0000122(negative regulation of transcription by RNA polymerase II);GO:0000792(heterochromatin);GO:0001227(DNA-binding transcription repressor activity, RNA polymerase II-specific);GO:0001701(in utero embryonic development);GO:0003676(nucleic acid binding);GO:0003677(DNA binding);GO:0003713(transcription coactivator activity);GO:0005515(protein binding);GO:0005634(nucleus);GO:0006974(cellular r…	NA	K23196	NA	zinc finger and BTB domain containing 18 [Source:MGI Symbol;Acc:MGI:1353609]	protein_coding;processed_transcript	2.0353780734767	1.82265688709677	1.5887315400782	0.589001194525904	0.775236306451613	0.505648366568915	2.91288714203645	1.54244980625736	6.66147390622185e-06	0.000904133306431151	up	yes
ENSMUSG00000041028	Ghitm	ENSMUST00000165649;ENSMUST00000042564;ENSMUST00000224769;ENSMUST00000223921	GO:0005739(mitochondrion);GO:0005743(mitochondrial inner membrane);GO:0006915(apoptotic process);GO:0016020(membrane);GO:0016021(integral component of membrane);GO:0016021(integral component of membrane)	NA	K21890	NA	growth hormone inducible transmembrane protein [Source:MGI Symbol;Acc:MGI:1913342]	protein_coding;retained_intron	72.8780709544728	103.286527780618	76.2119823623536	47.5293894574015	43.0229859134718	45.1994884741747	1.85910214378726	0.89460603775983	6.816191828138e-06	0.000904133306431151	up	no
ENSMUSG00000027203	Dut	ENSMUST00000051605;ENSMUST00000082122;ENSMUST00000133211	GO:0000287(magnesium ion binding);GO:0004170(dUTP diphosphatase activity);GO:0005634(nucleus);GO:0005654(nucleoplasm);GO:0005737(cytoplasm);GO:0005739(mitochondrion);GO:0005829(cytosol);GO:0006226(dUMP biosynthetic process);GO:0009117(nucleotide metabolic process);GO:0016787(hydrolase activity);GO:0030547(receptor inhibitor activity);GO:0032556(pyrimidine deoxyribonucleotide binding);GO:0042802(i…	00240(Pyrimidine metabolism);00983(Drug metabolism - other enzymes);00983(Drug metabolism - other enzymes)	K01520	EC:3.6.1.23	deoxyuridine triphosphatase [Source:MGI Symbol;Acc:MGI:1346051]	protein_coding;processed_transcript	35.8455530912863	34.8745175477178	38.5554797427386	52.8194939626556	65.5660733526971	66.9750347294606	0.589529539590748	-0.762363990667282	6.83382665187756e-06	0.000904133306431151	down	no
ENSMUSG00000026031	Cflar	ENSMUST00000114313;ENSMUST00000069333;ENSMUST00000140940;ENSMUST00000123553;ENSMUST00000114309;ENSMUST00000124567;ENSMUST00000123032;ENSMUST00000189858;ENSMUST00000164900;ENSMUST00000097723;ENSMUST00000149874;ENSMUST00000097722;ENSMUST00000156870	GO:0001666(response to hypoxia);GO:0002020(protease binding);GO:0004197(cysteine-type endopeptidase activity);GO:0005123(death receptor binding);GO:0005515(protein binding);GO:0005737(cytoplasm);GO:0006508(proteolysis);GO:0006915(apoptotic process);GO:0006919(activation of cysteine-type endopeptidase activity involved in apoptotic process);GO:0007519(skeletal muscle tissue development);GO:0008047…	04064(NF-kappa B signaling pathway);04140(Autophagy - animal);04210(Apoptosis);04217(Necroptosis);04668(TNF signaling pathway);05142(Chagas disease (American trypanosomiasis));05160(Hepatitis C);05160(Hepatitis C)	K04724	NA	CASP8 and FADD-like apoptosis regulator [Source:MGI Symbol;Acc:MGI:1336166]	protein_coding;processed_transcript;retained_intron	5.64577387299708	5.13250442821059	4.79795906164654	3.08976778853895	1.21912308122188	1.30449791877812	2.77483672512703	1.4724028839746	6.86880723087576e-06	0.000904133306431151	up	yes
ENSMUSG00000054717	Hmgb2	ENSMUST00000067925;ENSMUST00000211198;ENSMUST00000210871	GO:0000790(nuclear chromatin);GO:0000793(condensed chromosome);GO:0000976(transcription regulatory region sequence-specific DNA binding);GO:0000987(cis-regulatory region sequence-specific DNA binding);GO:0001938(positive regulation of endothelial cell proliferation);GO:0002376(immune system process);GO:0002437(inflammatory response to antigenic stimulus);GO:0003677(DNA binding);GO:0003682(chromat…	NA	K11295	NA	high mobility group box 2 [Source:MGI Symbol;Acc:MGI:96157]	protein_coding;processed_transcript	31.6401481258741	28.5757367772228	30.2008259260739	48.0392645954046	50.6959564955045	49.3523111068931	0.610562614470475	-0.711788840700179	7.34798901999199e-06	0.000957337998033242	down	no
ENSMUSG00000015755	Tab2	ENSMUST00000130322;ENSMUST00000146444;ENSMUST00000147938;ENSMUST00000143848;ENSMUST00000142007	GO:0005515(protein binding);GO:0005634(nucleus);GO:0005654(nucleoplasm);GO:0005737(cytoplasm);GO:0005829(cytosol);GO:0007507(heart development);GO:0032496(response to lipopolysaccharide);GO:0043123(positive regulation of I-kappaB kinase/NF-kappaB signaling);GO:0045860(positive regulation of protein kinase activity);GO:0046872(metal ion binding);GO:0070530(K63-linked polyubiquitin modification-dep…	04010(MAPK signaling pathway);04064(NF-kappa B signaling pathway);04380(Osteoclast differentiation);04620(Toll-like receptor signaling pathway);04621(NOD-like receptor signaling pathway);04657(IL-17 signaling pathway);04668(TNF signaling pathway);05140(Leishmaniasis);05145(Toxoplasmosis);05161(Hepatitis B);05162(Measles);05168(Herpes simplex virus 1 infection);05169(Epstein-Barr virus infection);…	K04404	NA	TGF-beta activated kinase 1/MAP3K7 binding protein 2 [Source:MGI Symbol;Acc:MGI:1915902]	protein_coding;retained_intron	13.0268045737571	23.2009842845966	12.2402524995925	6.53593306748166	6.2490301401793	8.26028269649552	2.3030399159353	1.20353941591706	7.56665389083216e-06	0.000975869059375202	up	yes
ENSMUSG00000025007	Aldh18a1	ENSMUST00000176939;ENSMUST00000149476;ENSMUST00000025979;ENSMUST00000134749;ENSMUST00000175932;ENSMUST00000175967;ENSMUST00000155613;ENSMUST00000176955	GO:0000166(nucleotide binding);GO:0003824(catalytic activity);GO:0004349(glutamate 5-kinase activity);GO:0004350(glutamate-5-semialdehyde dehydrogenase activity);GO:0005524(ATP binding);GO:0005737(cytoplasm);GO:0005739(mitochondrion);GO:0005743(mitochondrial inner membrane);GO:0006536(glutamate metabolic process);GO:0006561(proline biosynthetic process);GO:0006592(ornithine biosynthetic process);…	00330(Arginine and proline metabolism);00330(Arginine and proline metabolism)	K12657	1.2.1.41;EC:2.7.2.11	aldehyde dehydrogenase 18 family, member A1 [Source:MGI Symbol;Acc:MGI:1888908]	protein_coding;retained_intron	55.2334501746071	84.8647980243124	68.0917858062377	40.3620110022102	36.3019903303045	29.4500646409627	1.96194568642006	0.97228510322023	7.89489172676503e-06	0.00100801977567336	up	no
ENSMUSG00000020121	Srgap1	ENSMUST00000081688;ENSMUST00000020322;ENSMUST00000161156;ENSMUST00000161996;ENSMUST00000162710	GO:0005096(GTPase activator activity);GO:0005515(protein binding);GO:0005737(cytoplasm);GO:0007165(signal transduction);GO:0007266(Rho protein signal transduction);GO:0016477(cell migration);GO:0017048(Rho GTPase binding);GO:0030336(negative regulation of cell migration);GO:0043547(positive regulation of GTPase activity);GO:0048365(Rac GTPase binding);GO:0048365(Rac GTPase binding)	04360(Axon guidance);04360(Axon guidance)	K07526	NA	SLIT-ROBO Rho GTPase activating protein 1 [Source:MGI Symbol;Acc:MGI:2152936]	protein_coding;processed_transcript;retained_intron	2.10365005332895	2.74512648182216	2.07129988414367	1.00874285797197	1.02489828712221	0.882445131844065	2.37306984845474	1.2467545651489	8.05274677335446e-06	0.00101799476041772	up	yes
ENSMUSG00000028108	Ecm1	ENSMUST00000029753;ENSMUST00000117507;ENSMUST00000153026;ENSMUST00000147217;ENSMUST00000123143;ENSMUST00000131376;ENSMUST00000144958;ENSMUST00000128885;ENSMUST00000155815;ENSMUST00000137912	GO:0001503(ossification);GO:0001525(angiogenesis);GO:0001938(positive regulation of endothelial cell proliferation);GO:0001960(negative regulation of cytokine-mediated signaling pathway);GO:0002020(protease binding);GO:0002063(chondrocyte development);GO:0002828(regulation of type 2 immune response);GO:0003416(endochondral bone growth);GO:0005134(interleukin-2 receptor binding);GO:0005201(extrace…	NA	NA	NA	extracellular matrix protein 1 [Source:MGI Symbol;Acc:MGI:103060]	protein_coding;retained_intron	9.2057396604522	6.50999796429988	10.4453690729869	3.53654147044824	2.65112708211027	4.02277485045617	2.56219104941268	1.35737805404177	8.32738967366052e-06	0.0010361967220995	up	yes
ENSMUSG00000042759	Apobr	ENSMUST00000039522;ENSMUST00000144173;ENSMUST00000137646;ENSMUST00000138558;ENSMUST00000131860	GO:0005886(plasma membrane);GO:0006629(lipid metabolic process);GO:0006641(triglyceride metabolic process);GO:0006869(lipid transport);GO:0006897(endocytosis);GO:0008202(steroid metabolic process);GO:0008203(cholesterol metabolic process);GO:0016020(membrane);GO:0030228(lipoprotein particle receptor activity);GO:0030229(very-low-density lipoprotein particle receptor activity);GO:0034361(very-low-…	NA	NA	NA	apolipoprotein B receptor [Source:MGI Symbol;Acc:MGI:2176230]	protein_coding;nonsense_mediated_decay	0.743870129399312	1.21956036279439	1.53680355411485	0.260616456999206	0.024528311722678	0.0337861550674782	10.9748970238467	3.45613549807554	8.35904310590918e-06	0.0010361967220995	up	yes
ENSMUSG00000004267	Eno2	ENSMUST00000125436;ENSMUST00000112476;ENSMUST00000204896;ENSMUST00000128598;ENSMUST00000135626;ENSMUST00000127274;ENSMUST00000139763;ENSMUST00000147004;ENSMUST00000146712;ENSMUST00000128701;ENSMUST00000156033;ENSMUST00000149652;ENSMUST00000147307;ENSMUST00000138770;ENSMUST00000151214;ENSMUST00000004378	GO:0000015(phosphopyruvate hydratase complex);GO:0000287(magnesium ion binding);GO:0001917(photoreceptor inner segment);GO:0004634(phosphopyruvate hydratase activity);GO:0005737(cytoplasm);GO:0005829(cytosol);GO:0005886(plasma membrane);GO:0006096(glycolytic process);GO:0009986(cell surface);GO:0016020(membrane);GO:0016829(lyase activity);GO:0019899(enzyme binding);GO:0030426(growth cone);GO:0032…	00010(Glycolysis / Gluconeogenesis);03018(RNA degradation);04066(HIF-1 signaling pathway);04066(HIF-1 signaling pathway)	K01689	EC:4.2.1.11	enolase 2, gamma neuronal [Source:MGI Symbol;Acc:MGI:95394]	retained_intron;protein_coding;processed_transcript;nonsense_mediated_decay	3.25530612114772	4.63695037895855	3.52854975834219	1.52212815621679	1.73522973177471	1.27106680042508	2.52202632135236	1.33458333256001	8.79804617950503e-06	0.00107373859738533	up	yes
ENSMUSG00000025934	Gsta3	ENSMUST00000027067;ENSMUST00000190711;ENSMUST00000121676;ENSMUST00000124990	GO:0001657(ureteric bud development);GO:0004364(glutathione transferase activity);GO:0005515(protein binding);GO:0005737(cytoplasm);GO:0005829(cytosol);GO:0006749(glutathione metabolic process);GO:0006805(xenobiotic metabolic process);GO:0016740(transferase activity);GO:0046223(aflatoxin catabolic process);GO:0046223(aflatoxin catabolic process)	00480(Glutathione metabolism);00980(Metabolism of xenobiotics by cytochrome P450);00982(Drug metabolism - cytochrome P450);00983(Drug metabolism - other enzymes);01524(Platinum drug resistance);05200(Pathways in cancer);05204(Chemical carcinogenesis);05225(Hepatocellular carcinoma);05418(Fluid shear stress and atherosclerosis);05418(Fluid shear stress and atherosclerosis)	K00799	EC:2.5.1.18	glutathione S-transferase, alpha 3 [Source:MGI Symbol;Acc:MGI:95856]	protein_coding;retained_intron	0.941800925644567	0.23151575713628	0.592264798112339	0.138561533149171	0.0501886860036832	0.0470271569981584	7.48834137403562	2.90464620514063	8.83008714955042e-06	0.00107373859738533	up	yes
ENSMUSG00000027624	Epb41l1	ENSMUST00000109577;ENSMUST00000029155;ENSMUST00000144013;ENSMUST00000109574;ENSMUST00000125153;ENSMUST00000137067;ENSMUST00000103136;ENSMUST00000103137;ENSMUST00000142048	GO:0003779(actin binding);GO:0005198(structural molecule activity);GO:0005856(cytoskeleton);GO:0005886(plasma membrane);GO:0008092(cytoskeletal protein binding);GO:0030866(cortical actin cytoskeleton organization);GO:0030866(cortical actin cytoskeleton organization)	NA	K06107	NA	erythrocyte membrane protein band 4.1 like 1 [Source:MGI Symbol;Acc:MGI:103010]	protein_coding;retained_intron	2.80539803339703	4.11426583592257	4.216514724433	1.75127686848883	1.73389480078093	1.75870740898895	2.12365282028023	1.08654793026643	9.06000154888815e-06	0.0010913028280774	up	yes
ENSMUSG00000001525	Tubb5	ENSMUST00000001566;ENSMUST00000134978;ENSMUST00000156050;ENSMUST00000173253	GO:0000166(nucleotide binding);GO:0000226(microtubule cytoskeleton organization);GO:0000278(mitotic cell cycle);GO:0003924(GTPase activity);GO:0005200(structural constituent of cytoskeleton);GO:0005525(GTP binding);GO:0005634(nucleus);GO:0005641(nuclear envelope lumen);GO:0005737(cytoplasm);GO:0005829(cytosol);GO:0005856(cytoskeleton);GO:0005874(microtubule);GO:0007010(cytoskeleton organization);…	04145(Phagosome);04540(Gap junction);04540(Gap junction)	K07375	NA	tubulin, beta 5 class I [Source:MGI Symbol;Acc:MGI:107812]	protein_coding;retained_intron	515.71378241599	548.137252711752	617.713347088368	784.554853792005	991.04425212083	942.987160042681	0.618543690621155	-0.693052591817826	9.33115803645187e-06	0.00111346005429362	down	no
ENSMUSG00000068739	Sars	ENSMUST00000153499;ENSMUST00000090553;ENSMUST00000102625;ENSMUST00000197647;ENSMUST00000132467	GO:0000049(tRNA binding);GO:0000122(negative regulation of transcription by RNA polymerase II);GO:0000166(nucleotide binding);GO:0000978(RNA polymerase II cis-regulatory region sequence-specific DNA binding);GO:0003677(DNA binding);GO:0004812(aminoacyl-tRNA ligase activity);GO:0004828(serine-tRNA ligase activity);GO:0005524(ATP binding);GO:0005634(nucleus);GO:0005737(cytoplasm);GO:0005739(mitocho…	00970(Aminoacyl-tRNA biosynthesis);00970(Aminoacyl-tRNA biosynthesis)	K01875	EC:6.1.1.11	seryl-aminoacyl-tRNA synthetase [Source:MGI Symbol;Acc:MGI:102809]	protein_coding;retained_intron	131.752964137106	159.086300302023	146.329522090821	94.6798517222871	75.7773073061066	70.0574256162972	1.81763940501061	0.862066016802264	9.91772608542399e-06	0.00117249561721013	up	no
ENSMUSG00000050022	Amz1	ENSMUST00000120630;ENSMUST00000156006;ENSMUST00000126975;ENSMUST00000155644;ENSMUST00000177057;ENSMUST00000060918;ENSMUST00000176035	GO:0005575(cellular_component);GO:0006508(proteolysis);GO:0008233(peptidase activity);GO:0008237(metallopeptidase activity);GO:0016787(hydrolase activity);GO:0046872(metal ion binding);GO:0046872(metal ion binding)	NA	K06974	EC:3.4.-.-	archaelysin family metallopeptidase 1 [Source:MGI Symbol;Acc:MGI:2442258]	protein_coding;processed_transcript;retained_intron;nonsense_mediated_decay	0.348599533522473	0.385307748693445	0.214419736299836	0.0807653179035389	0.0305137706435717	0.0686072989398238	5.27181090111465	2.39829862206885	1.16478507457199e-05	0.00136440145248946	up	yes
ENSMUSG00000053192	Mllt11	ENSMUST00000065482;ENSMUST00000198948;ENSMUST00000198087;ENSMUST00000196025;ENSMUST00000199917	GO:0003674(molecular_function);GO:0005634(nucleus);GO:0005654(nucleoplasm);GO:0005737(cytoplasm);GO:0005815(microtubule organizing center);GO:0005829(cytosol);GO:0005856(cytoskeleton);GO:0043065(positive regulation of apoptotic process);GO:0045893(positive regulation of transcription, DNA-templated);GO:0051901(positive regulation of mitochondrial depolarization);GO:0090200(positive regulation of …	NA	NA	NA	myeloid/lymphoid or mixed-lineage leukemia; translocated to, 11 [Source:MGI Symbol;Acc:MGI:1929671]	protein_coding;processed_transcript	16.3859141681342	22.8424535991614	17.7229308146751	10.6292079383648	7.66326870985325	8.89189418616352	2.09500153337892	1.06695129986609	1.35778467888608e-05	0.00157601770727432	up	yes
ENSMUSG00000046179	E2f8	ENSMUST00000058745;ENSMUST00000119223;ENSMUST00000151139;ENSMUST00000136142	GO:0000122(negative regulation of transcription by RNA polymerase II);GO:0000978(RNA polymerase II cis-regulatory region sequence-specific DNA binding);GO:0000981(DNA-binding transcription factor activity, RNA polymerase II-specific);GO:0000987(cis-regulatory region sequence-specific DNA binding);GO:0001217(DNA-binding transcription repressor activity);GO:0001227(DNA-binding transcription repress…	NA	K09391	NA	E2F transcription factor 8 [Source:MGI Symbol;Acc:MGI:1922038]	protein_coding;retained_intron	5.46528083262906	4.72154928127871	5.50596782895462	10.4341161936432	8.57320539481903	9.05570131581848	0.559198415523105	-0.838567822014136	1.47958988338688e-05	0.00170192825505259	down	no
ENSMUSG00000020715	Ern1	ENSMUST00000001059;ENSMUST00000106801;ENSMUST00000106799;ENSMUST00000106800;ENSMUST00000131895	GO:0000166(nucleotide binding);GO:0000287(magnesium ion binding);GO:0001935(endothelial cell proliferation);GO:0003824(catalytic activity);GO:0004519(endonuclease activity);GO:0004521(endoribonuclease activity);GO:0004540(ribonuclease activity);GO:0004672(protein kinase activity);GO:0004674(protein serine/threonine kinase activity);GO:0005161(platelet-derived growth factor receptor binding);GO:00…	04140(Autophagy - animal);04141(Protein processing in endoplasmic reticulum);04210(Apoptosis);04932(Non-alcoholic fatty liver disease (NAFLD));05010(Alzheimer disease);05010(Alzheimer disease)	K08852	3.1.26.-;EC:2.7.11.1	endoplasmic reticulum (ER) to nucleus signalling 1 [Source:MGI Symbol;Acc:MGI:1930134]	protein_coding;processed_transcript	7.36287219650067	7.88454093258289	7.52792499620702	3.90854765067906	3.93658839422489	4.24318677450141	1.8840775900466	0.913858379213165	1.5149188536372e-05	0.00171918999519359	up	no
ENSMUSG00000024587	Nars	ENSMUST00000025483;ENSMUST00000237400;ENSMUST00000237585;ENSMUST00000237369;ENSMUST00000237351;ENSMUST00000236186;ENSMUST00000236873;ENSMUST00000237831;ENSMUST00000236463;ENSMUST00000235647;ENSMUST00000235325;ENSMUST00000236583;ENSMUST00000235887;ENSMUST00000236392;ENSMUST00000237027;ENSMUST00000237503	GO:0000166(nucleotide binding);GO:0003676(nucleic acid binding);GO:0004812(aminoacyl-tRNA ligase activity);GO:0004816(asparagine-tRNA ligase activity);GO:0005524(ATP binding);GO:0005737(cytoplasm);GO:0005739(mitochondrion);GO:0005829(cytosol);GO:0006412(translation);GO:0006418(tRNA aminoacylation for protein translation);GO:0006421(asparaginyl-tRNA aminoacylation);GO:0016477(cell migration);GO:00…	00970(Aminoacyl-tRNA biosynthesis);00970(Aminoacyl-tRNA biosynthesis)	K01893	EC:6.1.1.22	asparaginyl-tRNA synthetase [Source:MGI Symbol;Acc:MGI:1917473]	protein_coding;retained_intron;nonsense_mediated_decay	58.4865887161883	103.200807141217	90.2773280319173	39.8882441708381	47.4238214946039	38.1225080695752	2.00873424596318	1.00628670922213	1.52152623321488e-05	0.00171918999519359	up	yes
ENSMUSG00000026674	Ddr2	ENSMUST00000170800;ENSMUST00000192312;ENSMUST00000195867;ENSMUST00000027985;ENSMUST00000194690;ENSMUST00000194619	GO:0000166(nucleotide binding);GO:0001503(ossification);GO:0003416(endochondral bone growth);GO:0004672(protein kinase activity);GO:0004713(protein tyrosine kinase activity);GO:0004714(transmembrane receptor protein tyrosine kinase activity);GO:0005518(collagen binding);GO:0005524(ATP binding);GO:0005886(plasma membrane);GO:0005887(integral component of plasma membrane);GO:0006468(protein phospho…	NA	K05125	EC:2.7.10.1	discoidin domain receptor family, member 2 [Source:MGI Symbol;Acc:MGI:1345277]	protein_coding;retained_intron;processed_transcript	11.3729612300302	19.0313915430699	9.96676387435233	7.51531107772021	5.24542180105786	5.09318938093696	2.26119034575077	1.17708244247072	1.6186575772164e-05	0.00181289648648237	up	yes
ENSMUSG00000006611	Hfe	ENSMUST00000091706;ENSMUST00000151243;ENSMUST00000091707;ENSMUST00000006787	GO:0002626(negative regulation of T cell antigen processing and presentation);GO:0002725(negative regulation of T cell cytokine production);GO:0005102(signaling receptor binding);GO:0005615(extracellular space);GO:0005654(nucleoplasm);GO:0005769(early endosome);GO:0005886(plasma membrane);GO:0006811(ion transport);GO:0006879(cellular iron ion homeostasis);GO:0006953(acute-phase response);GO:00075…	NA	NA	NA	homeostatic iron regulator [Source:MGI Symbol;Acc:MGI:109191]	protein_coding	14.8653222026876	13.163705868981	13.5261652743561	8.2447154356103	5.9066694137738	6.67621332642777	1.99519853394737	0.996532310202213	1.63899415788038e-05	0.00181971107894058	up	no
ENSMUSG00000005686	Ampd3	ENSMUST00000005829;ENSMUST00000170374;ENSMUST00000213373;ENSMUST00000143786;ENSMUST00000176487;ENSMUST00000106686;ENSMUST00000148292;ENSMUST00000147587	GO:0003876(AMP deaminase activity);GO:0005829(cytosol);GO:0006188(IMP biosynthetic process);GO:0009117(nucleotide metabolic process);GO:0009168(purine ribonucleoside monophosphate biosynthetic process);GO:0016787(hydrolase activity);GO:0019239(deaminase activity);GO:0032264(IMP salvage);GO:0034101(erythrocyte homeostasis);GO:0046031(ADP metabolic process);GO:0046033(AMP metabolic process);GO:0046…	00230(Purine metabolism);00230(Purine metabolism)	K01490	EC:3.5.4.6	adenosine monophosphate deaminase 3 [Source:MGI Symbol;Acc:MGI:1096344]	protein_coding;processed_transcript;retained_intron	1.67118967904745	2.39431217185001	2.13041310218589	0.842852454238493	0.660514821574551	0.791926598365026	2.69939942017319	1.43263846286213	1.66317932963138e-05	0.00183064428282185	up	yes
ENSMUSG00000063445	Nmral1	ENSMUST00000079130;ENSMUST00000115851;ENSMUST00000074970;ENSMUST00000120056;ENSMUST00000125140;ENSMUST00000124977	GO:0005634(nucleus);GO:0005654(nucleoplasm);GO:0005737(cytoplasm);GO:0042802(identical protein binding);GO:0048471(perinuclear region of cytoplasm);GO:0048471(perinuclear region of cytoplasm)	NA	NA	NA	NmrA-like family domain containing 1 [Source:MGI Symbol;Acc:MGI:1915074]	protein_coding;retained_intron	4.16076449036237	6.44857860472886	7.011069846055	9.77676197429967	12.434811846055	12.9303355939347	0.501407386076223	-0.995944846667139	1.86840970197815e-05	0.00203896197221	down	no
ENSMUSG00000040690	Col16a1	ENSMUST00000044565;ENSMUST00000143577;ENSMUST00000143432;ENSMUST00000097867;ENSMUST00000106001;ENSMUST00000132251;ENSMUST00000151541;ENSMUST00000142293;ENSMUST00000135675;ENSMUST00000129937;ENSMUST00000123617;ENSMUST00000146606;ENSMUST00000154441	GO:0005178(integrin binding);GO:0005201(extracellular matrix structural constituent);GO:0005576(extracellular region);GO:0005581(collagen trimer);GO:0005588(collagen type V trimer);GO:0005615(extracellular space);GO:0007155(cell adhesion);GO:0030020(extracellular matrix structural constituent conferring tensile strength);GO:0030198(extracellular matrix organization);GO:0031012(extracellular matri…	NA	NA	NA	collagen, type XVI, alpha 1 [Source:MGI Symbol;Acc:MGI:1095396]	protein_coding;nonsense_mediated_decay;processed_transcript;retained_intron	5.27100163511111	5.5887739997037	5.10766934918518	2.69625264740741	2.80378493437037	2.54807562281481	1.98399855693982	0.988410976381781	1.89526192793771e-05	0.00205073765219565	up	no
ENSMUSG00000021226	Acot2	ENSMUST00000021649	GO:0000038(very long-chain fatty acid metabolic process);GO:0001666(response to hypoxia);GO:0001676(long-chain fatty acid metabolic process);GO:0005739(mitochondrion);GO:0005759(mitochondrial matrix);GO:0006629(lipid metabolic process);GO:0006631(fatty acid metabolic process);GO:0006637(acyl-CoA metabolic process);GO:0016290(palmitoyl-CoA hydrolase activity);GO:0016787(hydrolase activity);GO:0016…	00062(Fatty acid elongation);01040(Biosynthesis of unsaturated fatty acids);04913(Ovarian steroidogenesis)	K01068	EC:3.1.2.2	acyl-CoA thioesterase 2 [Source:MGI Symbol;Acc:MGI:2159605]	protein_coding	8.167809	19.529751	12.871068	5.422486	4.904453	5.380412	2.58277974433754	1.36892461778781	1.95247284288582e-05	0.00209488850907279	up	yes
ENSMUSG00000015542	Nat9	ENSMUST00000103040;ENSMUST00000103038;ENSMUST00000103039;ENSMUST00000137843;ENSMUST00000134399;ENSMUST00000134769;ENSMUST00000103041;ENSMUST00000127419;ENSMUST00000153796	GO:0006473(protein acetylation);GO:0008080(N-acetyltransferase activity);GO:0016740(transferase activity);GO:0016746(transferase activity, transferring acyl groups);GO:0016747(transferase activity, transferring acyl groups other than amino-acyl groups);GO:0032991(protein-containing complex);GO:0032991(protein-containing complex)	NA	NA	NA	N-acetyltransferase 9 (GCN5-related, putative) [Source:MGI Symbol;Acc:MGI:1913426]	protein_coding;processed_transcript	11.5241801694095	15.2233966950629	14.3616449559535	7.29651535866409	4.88721747821878	6.2477124428848	2.23038514866503	1.15729285996197	2.0720175606917e-05	0.00219997249116625	up	yes
ENSMUSG00000049422	Chchd10	ENSMUST00000219839;ENSMUST00000219435;ENSMUST00000058906	GO:0005515(protein binding);GO:0005634(nucleus);GO:0005739(mitochondrion);GO:0005758(mitochondrial intermembrane space);GO:0006119(oxidative phosphorylation);GO:0007005(mitochondrion organization);GO:0030322(stabilization of membrane potential);GO:0031930(mitochondria-nucleus signaling pathway);GO:0051457(maintenance of protein location in nucleus);GO:0061617(MICOS complex);GO:0065003(protein-con…	NA	K22759	NA	coiled-coil-helix-coiled-coil-helix domain containing 10 [Source:MGI Symbol;Acc:MGI:2143558]	protein_coding;retained_intron	158.466568626667	266.684235605714	185.679907567619	75.9160045085714	113.40528232	109.265394958095	2.04573997790171	1.03262278416869	2.08487367975499e-05	0.00219997249116625	up	yes
ENSMUSG00000032271	Nnmt	ENSMUST00000119426;ENSMUST00000034808;ENSMUST00000128076;ENSMUST00000126109;ENSMUST00000136813	GO:0005737(cytoplasm);GO:0005829(cytosol);GO:0008112(nicotinamide N-methyltransferase activity);GO:0008168(methyltransferase activity);GO:0008170(N-methyltransferase activity);GO:0010243(response to organonitrogen compound);GO:0016740(transferase activity);GO:0031100(animal organ regeneration);GO:0032259(methylation);GO:0042493(response to drug);GO:0042493(response to drug)	00760(Nicotinate and nicotinamide metabolism);00760(Nicotinate and nicotinamide metabolism)	K00541	EC:2.1.1.1	nicotinamide N-methyltransferase [Source:MGI Symbol;Acc:MGI:1099443]	protein_coding;retained_intron;processed_transcript	11.2169917379442	18.7751173267766	15.1318502614213	7.12308122652284	5.19223590672589	6.72109407360406	2.37040263712617	1.24513213644336	2.13841229862981e-05	0.00222938810089997	up	yes
ENSMUSG00000034667	Xpot	ENSMUST00000218004;ENSMUST00000039810;ENSMUST00000217865;ENSMUST00000218973;ENSMUST00000219334	GO:0000049(tRNA binding);GO:0003723(RNA binding);GO:0005634(nucleus);GO:0005643(nuclear pore);GO:0005654(nucleoplasm);GO:0005737(cytoplasm);GO:0005829(cytosol);GO:0006409(tRNA export from nucleus);GO:0006886(intracellular protein transport);GO:0008536(Ran GTPase binding);GO:0016363(nuclear matrix);GO:0071528(tRNA re-export from nucleus);GO:0071528(tRNA re-export from nucleus)	03013(RNA transport);03013(RNA transport)	K14288	NA	exportin, tRNA (nuclear export receptor for tRNAs) [Source:MGI Symbol;Acc:MGI:1920442]	protein_coding;retained_intron	19.2762476537378	31.6452723469252	22.5640598368971	12.2537656446212	12.956090652909	12.3694404238356	1.95548044399084	0.96752310830379	2.14767180772788e-05	0.00222938810089997	up	no
ENSMUSG00000006345	Ggt1	ENSMUST00000006508;ENSMUST00000125770;ENSMUST00000152657;ENSMUST00000143792;ENSMUST00000156487;ENSMUST00000139459;ENSMUST00000134503;ENSMUST00000145928;ENSMUST00000129020;ENSMUST00000148447;ENSMUST00000140219;ENSMUST00000155186;ENSMUST00000145079;ENSMUST00000141062;ENSMUST00000131565;ENSMUST00000143226;ENSMUST00000128886;ENSMUST00000129232;ENSMUST00000151212;ENSMUST00000124259	GO:0000048(peptidyltransferase activity);GO:0002682(regulation of immune system process);GO:0002951(leukotriene-C(4) hydrolase);GO:0005615(extracellular space);GO:0005886(plasma membrane);GO:0005887(integral component of plasma membrane);GO:0006412(translation);GO:0006508(proteolysis);GO:0006520(cellular amino acid metabolic process);GO:0006536(glutamate metabolic process);GO:0006631(fatty acid m…	00430(Taurine and hypotaurine metabolism);00480(Glutathione metabolism);00590(Arachidonic acid metabolism);00590(Arachidonic acid metabolism)	K18592	3.4.19.13;3.4.19.14;EC:2.3.2.2	gamma-glutamyltransferase 1 [Source:MGI Symbol;Acc:MGI:95706]	protein_coding;retained_intron;processed_transcript	1.60093976106714	1.36060048695397	2.15173718088537	0.659173560539431	0.359726338317209	0.486843063910877	3.39585012538156	1.76377278747158	2.25263119947062e-05	0.0023087309513823	up	yes
ENSMUSG00000026669	Mcm10	ENSMUST00000150091;ENSMUST00000102985;ENSMUST00000027980;ENSMUST00000125201;ENSMUST00000125349;ENSMUST00000139882;ENSMUST00000146257;ENSMUST00000125851;ENSMUST00000129443;ENSMUST00000151533	GO:0003677(DNA binding);GO:0003688(DNA replication origin binding);GO:0003690(double-stranded DNA binding);GO:0003697(single-stranded DNA binding);GO:0005634(nucleus);GO:0005654(nucleoplasm);GO:0005730(nucleolus);GO:0006260(DNA replication);GO:0006270(DNA replication initiation);GO:0006974(cellular response to DNA damage stimulus);GO:0008283(cell population proliferation);GO:0019899(enzyme bindin…	NA	K10736	NA	minichromosome maintenance 10 replication initiation factor [Source:MGI Symbol;Acc:MGI:1917274]	retained_intron;protein_coding;processed_transcript	8.0014777851014	9.64626281955278	11.0197991402756	13.3691842293292	18.3313639036661	18.8211407018981	0.567430353300664	-0.817484768763833	2.26454760816614e-05	0.0023087309513823	down	no
ENSMUSG00000027342	Pcna	ENSMUST00000028817;ENSMUST00000149627;ENSMUST00000135181;ENSMUST00000136676;ENSMUST00000140338	GO:0000122(negative regulation of transcription by RNA polymerase II);GO:0000307(cyclin-dependent protein kinase holoenzyme complex);GO:0000701(purine-specific mismatch base pair DNA N-glycosylase activity);GO:0000785(chromatin);GO:0003677(DNA binding);GO:0003682(chromatin binding);GO:0003684(damaged DNA binding);GO:0005515(protein binding);GO:0005634(nucleus);GO:0005652(nuclear lamina);GO:000565…	03030(DNA replication);03410(Base excision repair);03420(Nucleotide excision repair);03430(Mismatch repair);04110(Cell cycle);04530(Tight junction);05161(Hepatitis B);05161(Hepatitis B)	K04802	NA	proliferating cell nuclear antigen [Source:MGI Symbol;Acc:MGI:97503]	protein_coding;retained_intron;processed_transcript	146.087958260833	140.822659864583	138.248304522083	230.96456597375	192.737933882083	230.512489224583	0.649876462239294	-0.621762598674965	2.27835291254832e-05	0.0023087309513823	down	no
ENSMUSG00000085148	Mir22hg	ENSMUST00000149940;ENSMUST00000134345	NA	NA	NA	NA	Mir22 host gene (non-protein coding) [Source:MGI Symbol;Acc:MGI:1914348]	processed_transcript	2.15781726143451	3.47580470582121	1.96660261486486	0.595836672037422	0.56295645997921	0.91603691995842	3.66305884903	1.87304887891209	2.35322319594582e-05	0.0023658231311682	up	yes
ENSMUSG00000083411	Rpl30-ps10	ENSMUST00000117119	NA	NA	NA	NA	ribosomal protein L30, pseudogene 10 [Source:MGI Symbol;Acc:MGI:3646270]	processed_pseudogene	57.657734	51.065147	56.937939	20.201582	15.255812	29.948893	2.53279657963156	1.34073121232813	2.54004010956827e-05	0.00253369000929435	up	yes
ENSMUSG00000025747	Tyms	ENSMUST00000026846;ENSMUST00000154751;ENSMUST00000141630;ENSMUST00000196095;ENSMUST00000138520;ENSMUST00000196872;ENSMUST00000146520;ENSMUST00000198095;ENSMUST00000134298	GO:0000900(translation repressor activity, mRNA regulatory element binding);GO:0003729(mRNA binding);GO:0004799(thymidylate synthase activity);GO:0005542(folic acid binding);GO:0005634(nucleus);GO:0005730(nucleolus);GO:0005737(cytoplasm);GO:0005739(mitochondrion);GO:0005743(mitochondrial inner membrane);GO:0005759(mitochondrial matrix);GO:0005829(cytosol);GO:0006206(pyrimidine nucleobase metaboli…	00240(Pyrimidine metabolism);00670(One carbon pool by folate);01523(Antifolate resistance);01523(Antifolate resistance)	K00560	EC:2.1.1.45	thymidylate synthase [Source:MGI Symbol;Acc:MGI:98878]	protein_coding;retained_intron;nonsense_mediated_decay;processed_transcript	9.49955081507637	10.6532820666776	9.49744400410576	12.2356911433733	21.5052624071276	20.8581292125144	0.543054487097436	-0.880831137517815	2.5688862041147e-05	0.00254259992667724	down	no
ENSMUSG00000039461	Tcta	ENSMUST00000192886;ENSMUST00000044725;ENSMUST00000195615	GO:0016020(membrane);GO:0016021(integral component of membrane);GO:0045671(negative regulation of osteoclast differentiation);GO:0072675(osteoclast fusion);GO:0072675(osteoclast fusion)	NA	NA	NA	T cell leukemia translocation altered gene [Source:MGI Symbol;Acc:MGI:1918829]	protein_coding	15.5414180424374	12.8870224047878	13.1859821784548	6.67548777366703	5.84130887595212	7.28812973884657	2.10121571822231	1.07122428177953	3.19813925659136e-05	0.0031410647713968	up	yes
ENSMUSG00000039197	Adk	ENSMUST00000045376;ENSMUST00000224069;ENSMUST00000223558;ENSMUST00000225742;ENSMUST00000224974;ENSMUST00000223915;ENSMUST00000223645;ENSMUST00000223861;ENSMUST00000224899;ENSMUST00000223641	GO:0000166(nucleotide binding);GO:0004001(adenosine kinase activity);GO:0005524(ATP binding);GO:0005634(nucleus);GO:0005654(nucleoplasm);GO:0005737(cytoplasm);GO:0005829(cytosol);GO:0006166(purine ribonucleoside salvage);GO:0006175(dATP biosynthetic process);GO:0010613(positive regulation of cardiac muscle hypertrophy);GO:0016301(kinase activity);GO:0016310(phosphorylation);GO:0016740(transferase…	00230(Purine metabolism);00230(Purine metabolism)	K00856	EC:2.7.1.20	adenosine kinase [Source:MGI Symbol;Acc:MGI:87930]	protein_coding;processed_transcript;retained_intron	3.09484741262022	2.9755152775041	3.41885262866526	5.19613607353976	5.26072258749707	5.71200736746423	0.586881931117669	-0.768857803688505	3.43211621131443e-05	0.00334513433481394	down	no
ENSMUSG00000030978	Rrm1	ENSMUST00000033283;ENSMUST00000211720;ENSMUST00000210751;ENSMUST00000211786;ENSMUST00000211493;ENSMUST00000209630;ENSMUST00000210543	GO:0000166(nucleotide binding);GO:0000278(mitotic cell cycle);GO:0003824(catalytic activity);GO:0004748(ribonucleoside-diphosphate reductase activity, thioredoxin disulfide as acceptor);GO:0005515(protein binding);GO:0005524(ATP binding);GO:0005635(nuclear envelope);GO:0005737(cytoplasm);GO:0005829(cytosol);GO:0005971(ribonucleoside-diphosphate reductase complex);GO:0006206(pyrimidine nucleobase …	00230(Purine metabolism);00240(Pyrimidine metabolism);00480(Glutathione metabolism);00983(Drug metabolism - other enzymes);00983(Drug metabolism - other enzymes)	K10807	EC:1.17.4.1	ribonucleotide reductase M1 [Source:MGI Symbol;Acc:MGI:98180]	protein_coding;nonsense_mediated_decay;retained_intron	32.0100627950418	35.9504656569197	34.9426072964039	48.9121354192699	53.7598148505267	53.3164599384308	0.659684495860949	-0.600151896305548	3.49770646848799e-05	0.00338323607497384	down	no
ENSMUSG00000010755	Cars	ENSMUST00000105909;ENSMUST00000010899;ENSMUST00000146462;ENSMUST00000134128;ENSMUST00000151574;ENSMUST00000146904;ENSMUST00000207168;ENSMUST00000135032;ENSMUST00000208575;ENSMUST00000134753;ENSMUST00000154022	GO:0000049(tRNA binding);GO:0000166(nucleotide binding);GO:0004812(aminoacyl-tRNA ligase activity);GO:0004817(cysteine-tRNA ligase activity);GO:0005524(ATP binding);GO:0005737(cytoplasm);GO:0005829(cytosol);GO:0006412(translation);GO:0006418(tRNA aminoacylation for protein translation);GO:0006423(cysteinyl-tRNA aminoacylation);GO:0016874(ligase activity);GO:0042802(identical protein binding);GO:0…	00970(Aminoacyl-tRNA biosynthesis);00970(Aminoacyl-tRNA biosynthesis)	K01883	EC:6.1.1.16	cysteinyl-tRNA synthetase [Source:MGI Symbol;Acc:MGI:1351477]	protein_coding;retained_intron;processed_transcript;nonsense_mediated_decay	26.4784099011089	33.3165283657907	32.0251317303661	19.7726507631779	15.882185818168	14.4133000525596	1.83390228137802	0.874916767653118	3.5999059421502e-05	0.00345590970446419	up	no
ENSMUSG00000051517	Arhgef39	ENSMUST00000054538;ENSMUST00000146781;ENSMUST00000128754;ENSMUST00000125834;ENSMUST00000147124;ENSMUST00000136005;ENSMUST00000152134;ENSMUST00000156058;ENSMUST00000129378;ENSMUST00000154905	GO:0003674(molecular_function);GO:0005085(guanyl-nucleotide exchange factor activity);GO:0005886(plasma membrane);GO:0016020(membrane);GO:0030335(positive regulation of cell migration);GO:0030335(positive regulation of cell migration)	NA	NA	NA	Rho guanine nucleotide exchange factor (GEF) 39 [Source:MGI Symbol;Acc:MGI:3036286]	protein_coding;processed_transcript	2.43161728074766	2.18711899252336	3.1215019446729	4.05011273607477	7.46201254168224	6.53664019551402	0.428851393155209	-1.22145028748891	3.70830279725231e-05	0.00351970196427279	down	yes
ENSMUSG00000030161	Gabarapl1	ENSMUST00000032264;ENSMUST00000204487;ENSMUST00000204639;ENSMUST00000204956	GO:0000045(autophagosome assembly);GO:0000421(autophagosome membrane);GO:0000422(autophagy of mitochondrion);GO:0005515(protein binding);GO:0005737(cytoplasm);GO:0005739(mitochondrion);GO:0005776(autophagosome);GO:0005783(endoplasmic reticulum);GO:0005794(Golgi apparatus);GO:0005829(cytosol);GO:0005856(cytoskeleton);GO:0005874(microtubule);GO:0006914(autophagy);GO:0006995(cellular response to nit…	04068(FoxO signaling pathway);04136(Autophagy - other);04137(Mitophagy - animal);04140(Autophagy - animal);04371(Apelin signaling pathway);04621(NOD-like receptor signaling pathway);04727(GABAergic synapse);05167(Kaposi sarcoma-associated herpesvirus infection);05167(Kaposi sarcoma-associated herpesvirus infection)	K08341	NA	gamma-aminobutyric acid (GABA) A receptor-associated protein-like 1 [Source:MGI Symbol;Acc:MGI:1914980]	protein_coding	90.3084091982116	84.5665355449578	85.4621609622454	56.2369571107799	41.1245970660705	48.8322889021361	1.78076655091937	0.832498399142489	3.72148938891625e-05	0.00351970196427279	up	no
ENSMUSG00000057554	Lgals8	ENSMUST00000099820;ENSMUST00000144283;ENSMUST00000133143;ENSMUST00000099821;ENSMUST00000124888;ENSMUST00000152478;ENSMUST00000143693;ENSMUST00000135166;ENSMUST00000135060;ENSMUST00000155871	GO:0002317(plasma cell differentiation);GO:0005178(integrin binding);GO:0005737(cytoplasm);GO:0005829(cytosol);GO:0006914(autophagy);GO:0030246(carbohydrate binding);GO:0031295(T cell costimulation);GO:0031410(cytoplasmic vesicle);GO:0098586(cellular response to virus);GO:0098792(xenophagy);GO:1904977(lymphatic endothelial cell migration);GO:1904977(lymphatic endothelial cell migration)	NA	K06832	NA	lectin, galactose binding, soluble 8 [Source:MGI Symbol;Acc:MGI:1928481]	protein_coding;retained_intron;processed_transcript	10.0367956263557	14.0316346038503	9.4293882521692	5.98285153579176	4.98628442218004	5.46810382565076	2.03792235943112	1.02709908889462	3.77468404440317e-05	0.00354376219698086	up	yes
ENSMUSG00000097108	Gm26581	ENSMUST00000181953	NA	NA	NA	NA	predicted gene, 26581 [Source:MGI Symbol;Acc:MGI:5477075]	lincRNA	0.958761	0.801591	0.646759	0.272079	0.166967	0.223951	3.63065142074549	1.8602284234726	3.88004210735652e-05	0.00359864165508919	up	yes
ENSMUSG00000028439	Fam219a	ENSMUST00000108049;ENSMUST00000146276;ENSMUST00000108050;ENSMUST00000108052;ENSMUST00000130288	GO:0003674(molecular_function);GO:0005575(cellular_component);GO:0008150(biological_process);GO:0008150(biological_process)	NA	NA	NA	family with sequence similarity 219, member A [Source:MGI Symbol;Acc:MGI:1919151]	protein_coding;processed_transcript	21.1532053464017	18.2667894253491	17.2884524629431	11.334696976101	8.85492552712138	10.1629277263695	1.86832562027709	0.901745916407161	3.89433608199573e-05	0.00359864165508919	up	no
ENSMUSG00000092341	Malat1	ENSMUST00000172812;ENSMUST00000174808;ENSMUST00000173314;ENSMUST00000173499	NA	NA	NA	NA	metastasis associated lung adenocarcinoma transcript 1 (non-coding RNA) [Source:MGI Symbol;Acc:MGI:1919539]	lincRNA	2.127754	2.114625	1.444713	0.874379	0.703035	0.420044	2.84716474639267	1.50952597461412	3.91769415771771e-05	0.00359864165508919	up	yes
ENSMUSG00000109946	Brd3os	ENSMUST00000209765;ENSMUST00000209262	GO:0003674(molecular_function);GO:0005575(cellular_component);GO:0008150(biological_process);GO:0008150(biological_process)	NA	NA	NA	bromodomain containing 3, opposite strand [Source:MGI Symbol;Acc:MGI:106557]	protein_coding;processed_transcript	6.943815	9.343419	9.185943	3.809048	3.489795	3.764075	2.30257306435788	1.20324693608398	4.0013343717443e-05	0.0036492169470308	up	yes
ENSMUSG00000000154	Slc22a18	ENSMUST00000105917;ENSMUST00000052348;ENSMUST00000145943;ENSMUST00000150791;ENSMUST00000141988	GO:0005635(nuclear envelope);GO:0005737(cytoplasm);GO:0016020(membrane);GO:0016021(integral component of membrane);GO:0016324(apical plasma membrane);GO:0022857(transmembrane transporter activity);GO:0031625(ubiquitin protein ligase binding);GO:0042908(xenobiotic transport);GO:0055085(transmembrane transport);GO:1990961(xenobiotic detoxification by transmembrane export across the plasma membrane)…	NA	K08214	NA	solute carrier family 22 (organic cation transporter), member 18 [Source:MGI Symbol;Acc:MGI:1336884]	protein_coding;nonsense_mediated_decay	7.53640502589759	5.6648867769276	7.28093012242496	2.87725892230724	1.96054323131254	2.95318861624485	2.62896241701054	1.39449351769576	4.13989563684989e-05	0.00371024948910361	up	yes
ENSMUSG00000084957	Bbip1	ENSMUST00000236370;ENSMUST00000135402;ENSMUST00000237049;ENSMUST00000236885;ENSMUST00000236098;ENSMUST00000235688;ENSMUST00000236127;ENSMUST00000235348;ENSMUST00000236900	GO:0003674(molecular_function);GO:0005737(cytoplasm);GO:0034464(BBSome);GO:0042755(eating behavior);GO:0060271(cilium assembly);GO:0097500(receptor localization to non-motile cilium);GO:0097500(receptor localization to non-motile cilium)	NA	K19399	NA	BBSome interacting protein 1 [Source:MGI Symbol;Acc:MGI:1913610]	protein_coding;retained_intron	2.99319143502953	3.37642146251704	3.29689629554748	1.26214685438437	1.60856243639255	1.20678507632894	2.37069835609735	1.2453121082661	4.14461224045067e-05	0.00371024948910361	up	yes
ENSMUSG00000116358	Gm49450	ENSMUST00000134214	GO:0000166(nucleotide binding);GO:0000226(microtubule cytoskeleton organization);GO:0000278(mitotic cell cycle);GO:0003924(GTPase activity);GO:0005200(structural constituent of cytoskeleton);GO:0005525(GTP binding);GO:0005737(cytoplasm);GO:0005856(cytoskeleton);GO:0005874(microtubule);GO:0007017(microtubule-based process)	NA	NA	NA	predicted gene, 49450 [Source:MGI Symbol;Acc:MGI:6155101]	protein_coding	180.220749	177.101105	194.160583	246.560791	304.828888	299.394958	0.648204507952346	-0.625479040942687	4.15543293344155e-05	0.00371024948910361	down	no
ENSMUSG00000083061	Gm12191	ENSMUST00000118307	NA	NA	NA	NA	predicted gene 12191 [Source:MGI Symbol;Acc:MGI:3651293]	processed_pseudogene	239.815048	243.912994	233.435837	116.404732	92.321846	156.588074	1.9631402000268	0.973163208290936	4.43266398498131e-05	0.00393029540001676	up	no
ENSMUSG00000030979	Uros	ENSMUST00000135760;ENSMUST00000106145;ENSMUST00000151348;ENSMUST00000033276;ENSMUST00000106144;ENSMUST00000144789;ENSMUST00000209636;ENSMUST00000106146;ENSMUST00000124759;ENSMUST00000153698	GO:0004852(uroporphyrinogen-III synthase activity);GO:0005542(folic acid binding);GO:0005739(mitochondrion);GO:0005829(cytosol);GO:0006779(porphyrin-containing compound biosynthetic process);GO:0006780(uroporphyrinogen III biosynthetic process);GO:0006782(protoporphyrinogen IX biosynthetic process);GO:0006783(heme biosynthetic process);GO:0016829(lyase activity);GO:0033014(tetrapyrrole biosynthet…	00860(Porphyrin and chlorophyll metabolism);00860(Porphyrin and chlorophyll metabolism)	K01719	EC:4.2.1.75	uroporphyrinogen III synthase [Source:MGI Symbol;Acc:MGI:98917]	retained_intron;protein_coding;processed_transcript	6.5050567287472	4.99402213087248	5.10303920917226	2.55895109340045	2.39271873014541	2.60280596504474	2.19765322351894	1.13596375563244	4.64771339648572e-05	0.00408258672988233	up	yes
ENSMUSG00000006378	Gcat	ENSMUST00000006544;ENSMUST00000229276	GO:0003674(molecular_function);GO:0003824(catalytic activity);GO:0005634(nucleus);GO:0005654(nucleoplasm);GO:0005739(mitochondrion);GO:0005743(mitochondrial inner membrane);GO:0006567(threonine catabolic process);GO:0008150(biological_process);GO:0008890(glycine C-acetyltransferase activity);GO:0009058(biosynthetic process);GO:0016607(nuclear speck);GO:0016740(transferase activity);GO:0016746(tra…	00260(Glycine, serine and threonine metabolism);00260(Glycine, serine and threonine metabolism)	NA	NA	glycine C-acetyltransferase (2-amino-3-ketobutyrate-coenzyme A ligase) [Source:MGI Symbol;Acc:MGI:1349389]	protein_coding	6.85593083053691	8.44814633808725	10.5537700545302	17.1142998699664	17.2182408724832	13.8803688263423	0.536326213340422	-0.89881732701526	4.66837141731532e-05	0.00408258672988233	down	no
ENSMUSG00000054871	Tmem158	ENSMUST00000068140	GO:0016020(membrane);GO:0016021(integral component of membrane);GO:0042277(peptide binding)	NA	NA	NA	transmembrane protein 158 [Source:MGI Symbol;Acc:MGI:1919559]	protein_coding	0.58963	0.752568	0.609548	1.531661	3.134553	1.936931	0.295578243397654	-1.75838801382507	4.71419862683157e-05	0.00409461823587656	down	yes
ENSMUSG00000066551	Hmgb1	ENSMUST00000085546;ENSMUST00000110505;ENSMUST00000155086;ENSMUST00000138553;ENSMUST00000123645;ENSMUST00000202133;ENSMUST00000133667;ENSMUST00000093196;ENSMUST00000125605;ENSMUST00000139443	GO:0000122(negative regulation of transcription by RNA polymerase II);GO:0000400(four-way junction DNA binding);GO:0000401(open form four-way junction DNA binding);GO:0000402(crossed form four-way junction DNA binding);GO:0000405(bubble DNA binding);GO:0000790(nuclear chromatin);GO:0000793(condensed chromosome);GO:0000976(transcription regulatory region sequence-specific DNA binding);GO:0001530(l…	03410(Base excision repair);04140(Autophagy - animal);04217(Necroptosis);04217(Necroptosis)	K10802	NA	high mobility group box 1 [Source:MGI Symbol;Acc:MGI:96113]	protein_coding;retained_intron	13.3762216072068	11.6932731114872	15.6694198092773	19.935069040215	24.7561802480589	22.5711300336452	0.605671624148085	-0.723392272500938	4.84072235088616e-05	0.00416731327532347	down	no
ENSMUSG00000020150	Gamt	ENSMUST00000105363;ENSMUST00000020359;ENSMUST00000148615;ENSMUST00000144798	GO:0005634(nucleus);GO:0005737(cytoplasm);GO:0005829(cytosol);GO:0005902(microvillus);GO:0006601(creatine biosynthetic process);GO:0007283(spermatogenesis);GO:0008168(methyltransferase activity);GO:0008757(S-adenosylmethionine-dependent methyltransferase activity);GO:0009887(animal organ morphogenesis);GO:0016740(transferase activity);GO:0030731(guanidinoacetate N-methyltransferase activity);GO:0…	00260(Glycine, serine and threonine metabolism);00330(Arginine and proline metabolism);00330(Arginine and proline metabolism)	K00542	EC:2.1.1.2	guanidinoacetate methyltransferase [Source:MGI Symbol;Acc:MGI:1098221]	protein_coding;retained_intron	10.7323068704986	6.37111497299169	8.76049482202216	20.8409214522161	14.7802198331025	16.5464503261773	0.495785139136325	-1.01221306673753	4.8631710371491e-05	0.00416731327532347	down	yes
ENSMUSG00000029313	Aff1	ENSMUST00000054979;ENSMUST00000126335;ENSMUST00000152145;ENSMUST00000153165;ENSMUST00000031256	GO:0005634(nucleus);GO:0008023(transcription elongation factor complex);GO:0008023(transcription elongation factor complex)	05202(Transcriptional misregulation in cancer);05202(Transcriptional misregulation in cancer)	K15184	NA	AF4/FMR2 family, member 1 [Source:MGI Symbol;Acc:MGI:1100819]	protein_coding;retained_intron	3.77531337185452	5.21901833960668	3.78499417466695	2.31407499714527	1.94723806861916	2.14580693243815	1.99455073257769	0.996063819693518	4.90608563834773e-05	0.00417606009536159	up	no
ENSMUSG00000071547	Nt5dc2	ENSMUST00000090212;ENSMUST00000227096;ENSMUST00000227794;ENSMUST00000227690;ENSMUST00000226975;ENSMUST00000226588	GO:0005575(cellular_component);GO:0008253(5'-nucleotidase activity);GO:0016311(dephosphorylation);GO:0016787(hydrolase activity);GO:0046872(metal ion binding);GO:0046872(metal ion binding)	NA	NA	NA	5'-nucleotidase domain containing 2 [Source:MGI Symbol;Acc:MGI:1917271]	protein_coding;retained_intron	28.5946102190917	33.9859079899075	34.751882882254	48.1580957615643	57.9769459945332	50.6215277279226	0.620914334956631	-0.68753385552109	4.94906997243237e-05	0.00418475002702096	down	no
ENSMUSG00000025134	Alyref	ENSMUST00000026125;ENSMUST00000155325;ENSMUST00000156685	GO:0003676(nucleic acid binding);GO:0003697(single-stranded DNA binding);GO:0003723(RNA binding);GO:0005634(nucleus);GO:0005681(spliceosomal complex);GO:0005737(cytoplasm);GO:0006397(mRNA processing);GO:0006405(RNA export from nucleus);GO:0008380(RNA splicing);GO:0016607(nuclear speck);GO:0051028(mRNA transport);GO:0062153(C5-methylcytidine-containing RNA binding);GO:0062153(C5-methylcytidine-con…	03013(RNA transport);03015(mRNA surveillance pathway);03040(Spliceosome);05168(Herpes simplex virus 1 infection);05168(Herpes simplex virus 1 infection)	K12881	NA	Aly/REF export factor [Source:MGI Symbol;Acc:MGI:1341044]	protein_coding;processed_transcript;retained_intron	24.0771018668924	24.3428906017192	26.1603527012243	34.2966398384996	42.2210726921073	41.918504285491	0.629708945242997	-0.667242933386467	5.02378962069302e-05	0.00421998328138213	down	no
ENSMUSG00000025792	Slc25a10	ENSMUST00000026899;ENSMUST00000144706;ENSMUST00000123373;ENSMUST00000138874;ENSMUST00000152187;ENSMUST00000127349	GO:0005654(nucleoplasm);GO:0005739(mitochondrion);GO:0005743(mitochondrial inner membrane);GO:0006817(phosphate ion transport);GO:0006839(mitochondrial transport);GO:0008272(sulfate transport);GO:0015114(phosphate ion transmembrane transporter activity);GO:0015116(sulfate transmembrane transporter activity);GO:0015117(thiosulfate transmembrane transporter activity);GO:0015131(oxaloacetate transme…	04964(Proximal tubule bicarbonate reclamation);04964(Proximal tubule bicarbonate reclamation)	K13577	NA	solute carrier family 25 (mitochondrial carrier, dicarboxylate transporter), member 10 [Source:MGI Symbol;Acc:MGI:1353497]	protein_coding;processed_transcript	25.4159715921852	31.8752212535456	39.4681432237337	44.1099889270622	65.4458325149059	62.3584643062229	0.562834761802119	-0.829216659826075	5.28108086363308e-05	0.00437895879437859	down	no
ENSMUSG00000066724	Gm10175	ENSMUST00000208752;ENSMUST00000086013	NA	NA	NA	NA	predicted gene 10175 [Source:MGI Symbol;Acc:MGI:3704287]	transcribed_processed_pseudogene;processed_transcript	22.5867985348837	27.7085404046512	28.2759441953488	8.30000461860465	7.38493221860465	14.7791032837209	2.57914849189361	1.36689483724167	5.28163889672857e-05	0.00437895879437859	up	yes
ENSMUSG00000000184	Ccnd2	ENSMUST00000000188;ENSMUST00000201637;ENSMUST00000202363;ENSMUST00000201066;ENSMUST00000201902;ENSMUST00000201857;ENSMUST00000201985;ENSMUST00000201564	GO:0000079(regulation of cyclin-dependent protein serine/threonine kinase activity);GO:0000082(G1/S transition of mitotic cell cycle);GO:0000307(cyclin-dependent protein kinase holoenzyme complex);GO:0000785(chromatin);GO:0001934(positive regulation of protein phosphorylation);GO:0005515(protein binding);GO:0005634(nucleus);GO:0005654(nucleoplasm);GO:0005730(nucleolus);GO:0005737(cytoplasm);GO:00…	04068(FoxO signaling pathway);04110(Cell cycle);04115(p53 signaling pathway);04151(PI3K-Akt signaling pathway);04218(Cellular senescence);04310(Wnt signaling pathway);04340(Hedgehog signaling pathway);04390(Hippo signaling pathway);04510(Focal adhesion);04630(Jak-STAT signaling pathway);04917(Prolactin signaling pathway);05162(Measles);05165(Human papillomavirus infection);05166(Human T-cell leuk…	K10151	NA	cyclin D2 [Source:MGI Symbol;Acc:MGI:88314]	protein_coding;retained_intron;processed_transcript	82.3165138825593	85.7286630749283	76.7843877238814	56.0325803713466	43.7699349257094	45.1289258750133	1.68927848023464	0.756407178308702	5.51989602135476e-05	0.00454696983230049	up	no
ENSMUSG00000034472	Rasd2	ENSMUST00000139848;ENSMUST00000132133	GO:0000166(nucleotide binding);GO:0001963(synaptic transmission, dopaminergic);GO:0003924(GTPase activity);GO:0005525(GTP binding);GO:0005886(plasma membrane);GO:0007165(signal transduction);GO:0007610(behavior);GO:0007626(locomotory behavior);GO:0016020(membrane);GO:0031397(negative regulation of protein ubiquitination);GO:0031624(ubiquitin conjugating enzyme binding);GO:0031681(G-protein beta-s…	NA	K07844	NA	RASD family, member 2 [Source:MGI Symbol;Acc:MGI:1922391]	protein_coding	0.439044804785894	0.61864149559194	0.737071139798489	0.096465459697733	0.192604442695214	0.120603501259446	4.38094693034838	2.13124273833424	5.59861620690841e-05	0.00458225203396196	up	yes
ENSMUSG00000029718	Pcolce	ENSMUST00000128755;ENSMUST00000031731;ENSMUST00000054564;ENSMUST00000148662;ENSMUST00000142675;ENSMUST00000124693;ENSMUST00000197912;ENSMUST00000136649;ENSMUST00000137210;ENSMUST00000146589;ENSMUST00000131703;ENSMUST00000155251	GO:0005515(protein binding);GO:0005518(collagen binding);GO:0005576(extracellular region);GO:0005615(extracellular space);GO:0006508(proteolysis);GO:0008201(heparin binding);GO:0010952(positive regulation of peptidase activity);GO:0016504(peptidase activator activity);GO:1990830(cellular response to leukemia inhibitory factor);GO:1990830(cellular response to leukemia inhibitory factor)	NA	NA	NA	procollagen C-endopeptidase enhancer protein [Source:MGI Symbol;Acc:MGI:105099]	retained_intron;protein_coding;processed_transcript	26.1061456858488	27.9648651415119	27.3798744179963	38.5795920256343	42.446398413288	46.1088820193565	0.640665174475133	-0.642357524827753	5.72959182517682e-05	0.00463943989689191	down	no
ENSMUSG00000020471	Pold2	ENSMUST00000102922;ENSMUST00000153995;ENSMUST00000141907;ENSMUST00000136714;ENSMUST00000134957	GO:0003677(DNA binding);GO:0005634(nucleus);GO:0005654(nucleoplasm);GO:0006260(DNA replication);GO:0006261(DNA-dependent DNA replication);GO:0006271(DNA strand elongation involved in DNA replication);GO:0006281(DNA repair);GO:0006974(cellular response to DNA damage stimulus);GO:0016035(zeta DNA polymerase complex);GO:0042575(DNA polymerase complex);GO:0043625(delta DNA polymerase complex);GO:0071…	03030(DNA replication);03410(Base excision repair);03420(Nucleotide excision repair);03430(Mismatch repair);03440(Homologous recombination);03440(Homologous recombination)	K02328	NA	polymerase (DNA directed), delta 2, regulatory subunit [Source:MGI Symbol;Acc:MGI:1097163]	protein_coding;retained_intron;processed_transcript	40.1000252236287	38.6642349135021	43.7020802879747	58.8771351181435	65.8118804003165	67.835208024789	0.63610873567603	-0.652654695711035	5.74116152654231e-05	0.00463943989689191	down	no
ENSMUSG00000038615	Nfe2l1	ENSMUST00000107658;ENSMUST00000134951;ENSMUST00000107659;ENSMUST00000081775;ENSMUST00000135836;ENSMUST00000167149;ENSMUST00000167110;ENSMUST00000126949;ENSMUST00000169828;ENSMUST00000140138;ENSMUST00000142065;ENSMUST00000107657	GO:0000122(negative regulation of transcription by RNA polymerase II);GO:0000209(protein polyubiquitination);GO:0000976(transcription regulatory region sequence-specific DNA binding);GO:0000978(RNA polymerase II cis-regulatory region sequence-specific DNA binding);GO:0001227(DNA-binding transcription repressor activity, RNA polymerase II-specific);GO:0001228(DNA-binding transcription activator ac…	NA	K09040	NA	nuclear factor, erythroid derived 2,-like 1 [Source:MGI Symbol;Acc:MGI:99421]	protein_coding;processed_transcript	14.3730970325308	17.6726418130858	63.1962529138026	9.93738936463885	8.6364793405624	9.44331183991913	3.39941385629565	1.76528601121154	5.9254250224652e-05	0.00475822809351168	up	yes
ENSMUSG00000024661	Fth1	ENSMUST00000236195;ENSMUST00000237316;ENSMUST00000235129;ENSMUST00000025563;ENSMUST00000236403;ENSMUST00000237465;ENSMUST00000235196;ENSMUST00000235747;ENSMUST00000235407	GO:0004322(ferroxidase activity);GO:0005506(iron ion binding);GO:0005576(extracellular region);GO:0005737(cytoplasm);GO:0005739(mitochondrion);GO:0006826(iron ion transport);GO:0006879(cellular iron ion homeostasis);GO:0006880(intracellular sequestering of iron ion);GO:0006955(immune response);GO:0008198(ferrous iron binding);GO:0008199(ferric iron binding);GO:0008285(negative regulation of cell …	04216(Ferroptosis);04217(Necroptosis);04978(Mineral absorption);04978(Mineral absorption)	K00522	EC:1.16.3.2	ferritin heavy polypeptide 1 [Source:MGI Symbol;Acc:MGI:95588]	protein_coding;retained_intron	684.670147616604	739.010891897665	741.534472846642	430.361208832517	439.035011164601	450.817321554627	1.64004946488882	0.713739328058977	6.11201862545857e-05	0.00487739086311594	up	no
ENSMUSG00000002870	Mcm2	ENSMUST00000058011;ENSMUST00000204217;ENSMUST00000205165;ENSMUST00000204393;ENSMUST00000203935;ENSMUST00000203172;ENSMUST00000204365	GO:0000166(nucleotide binding);GO:0000727(double-strand break repair via break-induced replication);GO:0000785(chromatin);GO:0003677(DNA binding);GO:0003678(DNA helicase activity);GO:0003688(DNA replication origin binding);GO:0003697(single-stranded DNA binding);GO:0004386(helicase activity);GO:0005524(ATP binding);GO:0005634(nucleus);GO:0005654(nucleoplasm);GO:0005664(nuclear origin of replicati…	03030(DNA replication);04110(Cell cycle);04110(Cell cycle)	K02540	EC:3.6.4.12	minichromosome maintenance complex component 2 [Source:MGI Symbol;Acc:MGI:105380]	protein_coding;retained_intron;nonsense_mediated_decay;processed_transcript	92.1165086556929	102.867795516389	105.3544470887	135.51162559977	162.381126932145	156.026713252731	0.661656469703532	-0.595845726937061	6.18367978050273e-05	0.00490392692158129	down	no
ENSMUSG00000022033	Pbk	ENSMUST00000022612;ENSMUST00000152130;ENSMUST00000139644	GO:0000165(MAPK cascade);GO:0000166(nucleotide binding);GO:0000187(activation of MAPK activity);GO:0000278(mitotic cell cycle);GO:0001933(negative regulation of protein phosphorylation);GO:0004672(protein kinase activity);GO:0004674(protein serine/threonine kinase activity);GO:0004708(MAP kinase kinase activity);GO:0005524(ATP binding);GO:0005634(nucleus);GO:0006468(protein phosphorylation);GO:00…	NA	K08865	EC:2.7.12.2	PDZ binding kinase [Source:MGI Symbol;Acc:MGI:1289156]	protein_coding;processed_transcript	15.2286399821329	23.4573283082077	20.1552605918481	29.0928268972641	35.9639147962032	40.2893585968733	0.55855156213679	-0.840237627060793	6.35248764642342e-05	0.0050067013746626	down	no
ENSMUSG00000029591	Ung	ENSMUST00000102584;ENSMUST00000112275;ENSMUST00000031587;ENSMUST00000143455;ENSMUST00000137402;ENSMUST00000200479	GO:0003684(damaged DNA binding);GO:0004844(uracil DNA N-glycosylase activity);GO:0005634(nucleus);GO:0005654(nucleoplasm);GO:0005739(mitochondrion);GO:0006281(DNA repair);GO:0006284(base-excision repair);GO:0006974(cellular response to DNA damage stimulus);GO:0016446(somatic hypermutation of immunoglobulin genes);GO:0016447(somatic recombination of immunoglobulin gene segments);GO:0016787(hydrola…	03410(Base excision repair);05340(Primary immunodeficiency);05340(Primary immunodeficiency)	K03648	EC:3.2.2.27	uracil DNA glycosylase [Source:MGI Symbol;Acc:MGI:109352]	protein_coding;nonsense_mediated_decay;retained_intron	2.39484991166789	2.35171876865399	2.20391595446233	3.59358214100219	4.85869191642282	4.43146245299927	0.539477396884091	-0.89036558019049	6.52421123984367e-05	0.00511049871842478	down	no
ENSMUSG00000005045	Chd5	ENSMUST00000030775;ENSMUST00000005175;ENSMUST00000136134;ENSMUST00000124423;ENSMUST00000164662	GO:0000166(nucleotide binding);GO:0000785(chromatin);GO:0000792(heterochromatin);GO:0003677(DNA binding);GO:0003678(DNA helicase activity);GO:0003682(chromatin binding);GO:0004386(helicase activity);GO:0005515(protein binding);GO:0005524(ATP binding);GO:0005634(nucleus);GO:0005654(nucleoplasm);GO:0005829(cytosol);GO:0006325(chromatin organization);GO:0006366(transcription by RNA polymerase II);GO…	NA	K14435	EC:3.6.4.12	chromodomain helicase DNA binding protein 5 [Source:MGI Symbol;Acc:MGI:3036258]	protein_coding;processed_transcript	0.803951656996765	0.441118302619222	0.375404513409162	0.219984527183554	0.0768323435249922	0.0938433953876657	4.14804016087487	2.05242986223564	7.1215563222652e-05	0.00554439214162695	up	yes
ENSMUSG00000040084	Bub1b	ENSMUST00000038341;ENSMUST00000126013;ENSMUST00000130512;ENSMUST00000127356	GO:0000166(nucleotide binding);GO:0000775(chromosome, centromeric region);GO:0000776(kinetochore);GO:0000777(condensed chromosome kinetochore);GO:0000778(condensed nuclear chromosome kinetochore);GO:0000940(condensed chromosome outer kinetochore);GO:0004672(protein kinase activity);GO:0004674(protein serine/threonine kinase activity);GO:0005515(protein binding);GO:0005524(ATP binding);GO:0005634(…	04110(Cell cycle);05166(Human T-cell leukemia virus 1 infection);05166(Human T-cell leukemia virus 1 infection)	K06637	EC:2.7.11.1	BUB1B, mitotic checkpoint serine/threonine kinase [Source:MGI Symbol;Acc:MGI:1333889]	protein_coding;retained_intron	21.9994547333333	27.0757599623392	30.6098386053801	36.5748970654971	46.9478080561404	47.5482999132164	0.607953324839945	-0.71796752879546	7.29289392345614e-05	0.00564337391604169	down	no
ENSMUSG00000005237	Dnah2	ENSMUST00000108659;ENSMUST00000035539;ENSMUST00000208777;ENSMUST00000151811;ENSMUST00000149991;ENSMUST00000154985	GO:0000166(nucleotide binding);GO:0003774(motor activity);GO:0003777(microtubule motor activity);GO:0005524(ATP binding);GO:0005737(cytoplasm);GO:0005856(cytoskeleton);GO:0005874(microtubule);GO:0005929(cilium);GO:0005930(axoneme);GO:0007018(microtubule-based movement);GO:0008569(ATP-dependent microtubule motor activity, minus-end-directed);GO:0030286(dynein complex);GO:0031514(motile cilium);GO:…	05016(Huntington disease);05016(Huntington disease)	K10408	NA	dynein, axonemal, heavy chain 2 [Source:MGI Symbol;Acc:MGI:107731]	protein_coding;processed_transcript	0.120481305184393	0.161523705505078	0.093511886424372	0.0366834692677712	0.0121885472340994	0.0318905483698557	4.64964055698664	2.21711919219994	7.63619088748644e-05	0.00584500847313295	up	yes
ENSMUSG00000055912	Tmem150a	ENSMUST00000069695;ENSMUST00000206064;ENSMUST00000206531;ENSMUST00000206821;ENSMUST00000132243	GO:0003674(molecular_function);GO:0005764(lysosome);GO:0005886(plasma membrane);GO:0005887(integral component of plasma membrane);GO:0009056(catabolic process);GO:0010506(regulation of autophagy);GO:0016020(membrane);GO:0016021(integral component of membrane);GO:0046854(phosphatidylinositol phosphorylation);GO:0072659(protein localization to plasma membrane);GO:0072659(protein localization to pla…	NA	K21846	NA	transmembrane protein 150A [Source:MGI Symbol;Acc:MGI:2385244]	protein_coding;processed_transcript	17.6912758139535	10.740991877907	12.3988731001292	7.57736315374677	2.86154080361757	4.09698583850129	2.80898805407861	1.49005048905733	7.64502204740917e-05	0.00584500847313295	up	yes
ENSMUSG00000042462	Dctpp1	ENSMUST00000035276	GO:0000166(nucleotide binding);GO:0000287(magnesium ion binding);GO:0005737(cytoplasm);GO:0005829(cytosol);GO:0006253(dCTP catabolic process);GO:0009143(nucleoside triphosphate catabolic process);GO:0016462(pyrophosphatase activity);GO:0016787(hydrolase activity);GO:0032556(pyrimidine deoxyribonucleotide binding);GO:0042262(DNA protection);GO:0042802(identical protein binding);GO:0046872(metal io…	00240(Pyrimidine metabolism)	K16904	EC:3.6.1.12	dCTP pyrophosphatase 1 [Source:MGI Symbol;Acc:MGI:1913672]	protein_coding	67.897316	67.139091	72.685867	99.492058	116.378845	117.497917	0.623100486722183	-0.682463251051522	7.89363137134223e-05	0.00598986663525841	down	no
ENSMUSG00000107476	Zfp862-ps	ENSMUST00000204484;ENSMUST00000203457;ENSMUST00000203848;ENSMUST00000203789;ENSMUST00000205224	NA	NA	NA	NA	zinc finger protein 862, pseudogene [Source:MGI Symbol;Acc:MGI:1889827]	processed_transcript;transcribed_unitary_pseudogene	2.90768875046608	4.14770519876667	4.52337769209809	1.80683904847268	1.80803696529471	1.87339090348487	2.10973187272164	1.07705965747523	7.92977380742357e-05	0.00598986663525841	up	yes
ENSMUSG00000074063	Osgin1	ENSMUST00000145604;ENSMUST00000098365;ENSMUST00000152420;ENSMUST00000126414;ENSMUST00000131448;ENSMUST00000212112;ENSMUST00000144381	GO:0005575(cellular_component);GO:0007165(signal transduction);GO:0008083(growth factor activity);GO:0030154(cell differentiation);GO:0030308(negative regulation of cell growth);GO:0030334(regulation of cell migration);GO:0040008(regulation of growth);GO:0042127(regulation of cell population proliferation);GO:0042981(regulation of apoptotic process);GO:0043065(positive regulation of apoptotic pro…	NA	NA	NA	oxidative stress induced growth inhibitor 1 [Source:MGI Symbol;Acc:MGI:1919089]	retained_intron;protein_coding;processed_transcript	2.9345761170531	9.2412291473448	6.47074878833209	1.80158502131638	2.50664748279731	1.93683236275243	2.9858063046969	1.57812057795837	7.97522969920058e-05	0.00598986663525841	up	yes
ENSMUSG00000021831	Ero1l	ENSMUST00000022378;ENSMUST00000228836;ENSMUST00000227315;ENSMUST00000228564;ENSMUST00000228777;ENSMUST00000227147	GO:0003756(protein disulfide isomerase activity);GO:0005783(endoplasmic reticulum);GO:0005789(endoplasmic reticulum membrane);GO:0006457(protein folding);GO:0006915(apoptotic process);GO:0010260(animal organ senescence);GO:0015035(protein disulfide oxidoreductase activity);GO:0016020(membrane);GO:0016491(oxidoreductase activity);GO:0016671(oxidoreductase activity, acting on a sulfur group of dono…	04141(Protein processing in endoplasmic reticulum);04141(Protein processing in endoplasmic reticulum)	K10950	EC:1.8.4.-	ERO1-like (S. cerevisiae) [Source:MGI Symbol;Acc:MGI:1354385]	protein_coding;retained_intron;nonsense_mediated_decay;processed_transcript	16.5172559231788	29.3183237084201	17.5593664745506	10.0630011439924	11.8231387517502	9.69074550879849	2.00763771644915	1.00549895462859	8.06204273271353e-05	0.00601965857375944	up	yes
ENSMUSG00000028124	Gclm	ENSMUST00000029769;ENSMUST00000149983;ENSMUST00000176761;ENSMUST00000178826;ENSMUST00000137540;ENSMUST00000199699;ENSMUST00000176445	GO:0004357(glutamate-cysteine ligase activity);GO:0005515(protein binding);GO:0006534(cysteine metabolic process);GO:0006536(glutamate metabolic process);GO:0006749(glutathione metabolic process);GO:0006750(glutathione biosynthetic process);GO:0006979(response to oxidative stress);GO:0007568(aging);GO:0007584(response to nutrient);GO:0008637(apoptotic mitochondrial changes);GO:0014823(response to…	00270(Cysteine and methionine metabolism);00480(Glutathione metabolism);04216(Ferroptosis);04216(Ferroptosis)	K11205	NA	glutamate-cysteine ligase, modifier subunit [Source:MGI Symbol;Acc:MGI:104995]	protein_coding;retained_intron;processed_transcript	3.48214729375298	8.40258263185503	6.33189185646161	1.95104354045462	2.59304262056907	2.97297319949134	2.4233707502373	1.27701513884258	8.15200252744884e-05	0.00604828425388879	up	yes
ENSMUSG00000018566	Slc2a4	ENSMUST00000018710;ENSMUST00000178809;ENSMUST00000178363;ENSMUST00000152487;ENSMUST00000135437;ENSMUST00000141837;ENSMUST00000179298;ENSMUST00000142500	GO:0005355(glucose transmembrane transporter activity);GO:0005360(insulin-responsive glucose:proton symporter activity);GO:0005515(protein binding);GO:0005737(cytoplasm);GO:0005768(endosome);GO:0005771(multivesicular body);GO:0005802(trans-Golgi network);GO:0005829(cytosol);GO:0005886(plasma membrane);GO:0005887(integral component of plasma membrane);GO:0005905(clathrin-coated pit);GO:0007611(lea…	04068(FoxO signaling pathway);04152(AMPK signaling pathway);04910(Insulin signaling pathway);04920(Adipocytokine signaling pathway);04930(Type II diabetes mellitus);04931(Insulin resistance);04931(Insulin resistance)	K07191	NA	solute carrier family 2 (facilitated glucose transporter), member 4 [Source:MGI Symbol;Acc:MGI:95758]	protein_coding;retained_intron;nonsense_mediated_decay	0.327882252731455	0.622539012075906	0.527267646348476	1.65200793559517	1.28298667165037	1.27714397958597	0.350816783610958	-1.51121032471851	8.19512199187626e-05	0.00604828425388879	down	yes
ENSMUSG00000022945	Chaf1b	ENSMUST00000117099;ENSMUST00000142316;ENSMUST00000124313;ENSMUST00000023666;ENSMUST00000143006;ENSMUST00000128316;ENSMUST00000120586	GO:0000790(nuclear chromatin);GO:0005515(protein binding);GO:0005634(nucleus);GO:0005654(nucleoplasm);GO:0005737(cytoplasm);GO:0006260(DNA replication);GO:0006281(DNA repair);GO:0006334(nucleosome assembly);GO:0006335(DNA replication-dependent nucleosome assembly);GO:0006974(cellular response to DNA damage stimulus);GO:0007049(cell cycle);GO:0031497(chromatin assembly);GO:0032991(protein-containi…	NA	K10751	NA	chromatin assembly factor 1, subunit B (p60) [Source:MGI Symbol;Acc:MGI:1314881]	protein_coding;retained_intron;nonsense_mediated_decay	12.4713885306558	13.5294902668233	15.582759337962	23.8421064398633	21.6660615398419	20.5437149455245	0.629560222870762	-0.667583704105425	8.44570494031329e-05	0.00619740003896093	down	no
ENSMUSG00000041064	Pif1	ENSMUST00000239405;ENSMUST00000141046;ENSMUST00000047099;ENSMUST00000154970;ENSMUST00000134538;ENSMUST00000152885;ENSMUST00000131483;ENSMUST00000136205;ENSMUST00000152529	GO:0000002(mitochondrial genome maintenance);GO:0000166(nucleotide binding);GO:0000287(magnesium ion binding);GO:0000723(telomere maintenance);GO:0000784(nuclear chromosome, telomeric region);GO:0003677(DNA binding);GO:0003678(DNA helicase activity);GO:0004386(helicase activity);GO:0005524(ATP binding);GO:0005634(nucleus);GO:0005657(replication fork);GO:0005739(mitochondrion);GO:0006260(DNA repli…	NA	K15255	EC:3.6.4.12	PIF1 5'-to-3' DNA helicase [Source:MGI Symbol;Acc:MGI:2143057]	protein_coding;nonsense_mediated_decay;retained_intron;processed_transcript	2.28534262579763	2.60357744758432	3.00386117980857	3.52321236690975	6.39627204261623	6.45470652734731	0.482025724728582	-1.05281795268936	8.70272590340719e-05	0.00633797621203136	down	yes
ENSMUSG00000019464	Ptger1	ENSMUST00000019608;ENSMUST00000212519;ENSMUST00000159935	GO:0004930(G protein-coupled receptor activity);GO:0004955(prostaglandin receptor activity);GO:0004957(prostaglandin E receptor activity);GO:0005886(plasma membrane);GO:0006954(inflammatory response);GO:0007165(signal transduction);GO:0007186(G protein-coupled receptor signaling pathway);GO:0007189(adenylate cyclase-activating G protein-coupled receptor signaling pathway);GO:0007191(adenylate cyc…	04020(Calcium signaling pathway);04080(Neuroactive ligand-receptor interaction);05163(Human cytomegalovirus infection);05200(Pathways in cancer);05200(Pathways in cancer)	NA	NA	prostaglandin E receptor 1 (subtype EP1) [Source:MGI Symbol;Acc:MGI:97793]	protein_coding;processed_transcript;retained_intron	0.295027855651218	0.188792337424437	0.428831472064481	0.040710910056787	0.0589327547169811	0.0918811027660744	4.76518873701428	2.25253335675056	8.75527361748645e-05	0.00633797621203136	up	yes
ENSMUSG00000051855	Mest	ENSMUST00000163949;ENSMUST00000157040;ENSMUST00000141130;ENSMUST00000137521;ENSMUST00000115127;ENSMUST00000131465;ENSMUST00000124665;ENSMUST00000151777;ENSMUST00000130751;ENSMUST00000147400;ENSMUST00000149496	GO:0003824(catalytic activity);GO:0005783(endoplasmic reticulum);GO:0005789(endoplasmic reticulum membrane);GO:0010883(regulation of lipid storage);GO:0016020(membrane);GO:0016021(integral component of membrane);GO:0016787(hydrolase activity);GO:0032526(response to retinoic acid);GO:0032526(response to retinoic acid)	NA	NA	NA	mesoderm specific transcript [Source:MGI Symbol;Acc:MGI:96968]	protein_coding;retained_intron;processed_transcript	6.60561156020279	3.18873505500634	3.91920756375158	10.0890671171103	8.22642094017744	8.84620331558935	0.504885869981377	-0.985970793004484	8.78619822626528e-05	0.00633797621203136	down	no
ENSMUSG00000045211	Nudt18	ENSMUST00000089049;ENSMUST00000228554;ENSMUST00000228768	GO:0000287(magnesium ion binding);GO:0005575(cellular_component);GO:0009117(nucleotide metabolic process);GO:0016787(hydrolase activity);GO:0017110(nucleoside-diphosphatase activity);GO:0044715(8-oxo-dGDP phosphatase activity);GO:0044716(8-oxo-GDP phosphatase activity);GO:0044717(8-hydroxy-dADP phosphatase activity);GO:0046057(dADP catabolic process);GO:0046067(dGDP catabolic process);GO:0046712(…	NA	K17817	EC:3.6.1.58	nudix (nucleoside diphosphate linked moiety X)-type motif 18 [Source:MGI Symbol;Acc:MGI:2385853]	protein_coding	7.32876871936937	6.24676245045045	6.00566088603604	4.03503227072072	2.55230466081081	2.62779263603604	2.12489601066179	1.0873922395687	8.94613600049294e-05	0.00640861253389519	up	yes
ENSMUSG00000042647	Acad12	ENSMUST00000041252;ENSMUST00000111776;ENSMUST00000131338;ENSMUST00000197306;ENSMUST00000197916	GO:0005739(mitochondrion);GO:0016491(oxidoreductase activity);GO:0016627(oxidoreductase activity, acting on the CH-CH group of donors);GO:0050660(flavin adenine dinucleotide binding);GO:0055114(oxidation-reduction process);GO:0055114(oxidation-reduction process)	NA	NA	NA	acyl-Coenzyme A dehydrogenase family, member 12 [Source:MGI Symbol;Acc:MGI:2443320]	protein_coding;processed_transcript;nonsense_mediated_decay	1.55802295288521	1.3720862232965	1.5364889670043	0.734300587016575	0.551816218385513	0.42845163213628	2.60508594780782	1.38133097113358	8.98450535375344e-05	0.00640861253389519	up	yes
ENSMUSG00000036390	Gadd45a	ENSMUST00000043098;ENSMUST00000151958;ENSMUST00000128617;ENSMUST00000155041;ENSMUST00000204282;ENSMUST00000204369;ENSMUST00000126194	GO:0000122(negative regulation of transcription by RNA polymerase II);GO:0000185(activation of MAPKKK activity);GO:0005515(protein binding);GO:0005634(nucleus);GO:0005737(cytoplasm);GO:0006469(negative regulation of protein kinase activity);GO:0006974(cellular response to DNA damage stimulus);GO:0007049(cell cycle);GO:0007050(cell cycle arrest);GO:0007098(centrosome cycle);GO:0016525(negative reg…	04010(MAPK signaling pathway);04068(FoxO signaling pathway);04110(Cell cycle);04115(p53 signaling pathway);04210(Apoptosis);04218(Cellular senescence);05169(Epstein-Barr virus infection);05200(Pathways in cancer);05202(Transcriptional misregulation in cancer);05210(Colorectal cancer);05212(Pancreatic cancer);05213(Endometrial cancer);05214(Glioma);05216(Thyroid cancer);05217(Basal cell carcinoma)…	K04402	NA	growth arrest and DNA-damage-inducible 45 alpha [Source:MGI Symbol;Acc:MGI:107799]	protein_coding;retained_intron	5.68918186734694	6.82862134410431	6.08807440759637	2.92284476530612	1.32206089058957	2.50359464002268	2.75703886836914	1.46311960641526	9.13814158833323e-05	0.00648198843332437	up	yes
ENSMUSG00000027522	Stx16	ENSMUST00000155000;ENSMUST00000087908;ENSMUST00000156054;ENSMUST00000044638;ENSMUST00000147038;ENSMUST00000134876	GO:0000139(Golgi membrane);GO:0000149(SNARE binding);GO:0005484(SNAP receptor activity);GO:0005515(protein binding);GO:0005737(cytoplasm);GO:0005783(endoplasmic reticulum);GO:0005794(Golgi apparatus);GO:0005802(trans-Golgi network);GO:0005829(cytosol);GO:0006886(intracellular protein transport);GO:0006906(vesicle fusion);GO:0012505(endomembrane system);GO:0015031(protein transport);GO:0016020(mem…	04130(SNARE interactions in vesicular transport);04130(SNARE interactions in vesicular transport)	K08489	NA	syntaxin 16 [Source:MGI Symbol;Acc:MGI:1923396]	protein_coding	10.6951700744573	8.55561973977789	7.73141453634528	5.01004151640586	4.48241680262494	4.46946861181222	1.93255590608877	0.950510149865716	9.37196227249452e-05	0.00661111681189005	up	no
ENSMUSG00000021260	Hhipl1	ENSMUST00000021685;ENSMUST00000223395	GO:0003824(catalytic activity);GO:0005044(scavenger receptor activity);GO:0005576(extracellular region);GO:0006897(endocytosis);GO:0008150(biological_process);GO:0016020(membrane);GO:0016020(membrane)	NA	NA	NA	hedgehog interacting protein-like 1 [Source:MGI Symbol;Acc:MGI:1919265]	protein_coding;processed_transcript	3.52105064524192	3.0433484627745	3.48643352758436	1.98165770398143	0.738797501517586	0.959941891805035	2.73090983659431	1.44938168303562	9.51660819810932e-05	0.00667626667436593	up	yes
ENSMUSG00000026672	Optn	ENSMUST00000114996;ENSMUST00000027986;ENSMUST00000145501;ENSMUST00000143809;ENSMUST00000125203	GO:0001155(TFIIIA-class transcription factor binding);GO:0001819(positive regulation of cytokine production);GO:0001920(negative regulation of receptor recycling);GO:0002376(immune system process);GO:0005515(protein binding);GO:0005634(nucleus);GO:0005737(cytoplasm);GO:0005768(endosome);GO:0005776(autophagosome);GO:0005794(Golgi apparatus);GO:0005802(trans-Golgi network);GO:0005829(cytosol);GO:00…	04137(Mitophagy - animal);04137(Mitophagy - animal)	K19946	NA	optineurin [Source:MGI Symbol;Acc:MGI:1918898]	protein_coding;processed_transcript	13.1056306919797	15.1483022584599	14.3876962435385	8.9412629850786	5.90860270983213	7.22426676632028	1.93174654853911	0.94990582028542	9.63193937128396e-05	0.00672025146953845	up	no
ENSMUSG00000045094	Arhgef37	ENSMUST00000171629;ENSMUST00000237557;ENSMUST00000236608	GO:0005085(guanyl-nucleotide exchange factor activity);GO:0005089(Rho guanyl-nucleotide exchange factor activity);GO:0005515(protein binding);GO:0005575(cellular_component);GO:0005737(cytoplasm);GO:0005737(cytoplasm)	NA	K20710	NA	Rho guanine nucleotide exchange factor (GEF) 37 [Source:MGI Symbol;Acc:MGI:3045339]	protein_coding;nonsense_mediated_decay	4.34138435519591	3.6015711560477	3.76119825178876	2.23970944088586	1.73876349505963	1.65628951465077	2.07713348444598	1.05459393219616	0.000102735329024943	0.00712893848364391	up	yes
ENSMUSG00000028212	Ccne2	ENSMUST00000108324;ENSMUST00000029866;ENSMUST00000170901;ENSMUST00000144438;ENSMUST00000149075;ENSMUST00000145430;ENSMUST00000147725	GO:0000079(regulation of cyclin-dependent protein serine/threonine kinase activity);GO:0000082(G1/S transition of mitotic cell cycle);GO:0000307(cyclin-dependent protein kinase holoenzyme complex);GO:0000723(telomere maintenance);GO:0005634(nucleus);GO:0005737(cytoplasm);GO:0005813(centrosome);GO:0006270(DNA replication initiation);GO:0007049(cell cycle);GO:0007129(synapsis);GO:0016538(cyclin-dep…	04110(Cell cycle);04114(Oocyte meiosis);04115(p53 signaling pathway);04151(PI3K-Akt signaling pathway);04218(Cellular senescence);04934(Cushing syndrome);05161(Hepatitis B);05162(Measles);05165(Human papillomavirus infection);05166(Human T-cell leukemia virus 1 infection);05169(Epstein-Barr virus infection);05200(Pathways in cancer);05203(Viral carcinogenesis);05206(MicroRNAs in cancer);05215(Pro…	K06626	NA	cyclin E2 [Source:MGI Symbol;Acc:MGI:1329034]	protein_coding;processed_transcript	2.50454516165951	2.46111069842632	2.47941570500715	5.66450012904149	4.27015584692418	4.53111487124464	0.514668153099407	-0.958285581406522	0.000104892046162628	0.00723925213732125	down	no
ENSMUSG00000031400	G6pdx	ENSMUST00000004327;ENSMUST00000143521;ENSMUST00000135894;ENSMUST00000155963	GO:0001816(cytokine production);GO:0001998(angiotensin-mediated vasoconstriction involved in regulation of systemic arterial blood pressure);GO:0002033(angiotensin-mediated vasodilation involved in regulation of systemic arterial blood pressure);GO:0004345(glucose-6-phosphate dehydrogenase activity);GO:0005536(glucose binding);GO:0005634(nucleus);GO:0005737(cytoplasm);GO:0005829(cytosol);GO:00059…	00030(Pentose phosphate pathway);00480(Glutathione metabolism);05230(Central carbon metabolism in cancer);05230(Central carbon metabolism in cancer)	K00036	1.1.1.363;EC:1.1.1.49	glucose-6-phosphate dehydrogenase X-linked [Source:MGI Symbol;Acc:MGI:105979]	protein_coding;processed_transcript;retained_intron	113.08055566526	140.354746772727	138.665139158117	76.4871296152597	75.1055683402598	83.354890138961	1.66888472776502	0.738884309149275	0.000107826012869057	0.00738995793263616	up	no
ENSMUSG00000074656	Eif2s2	ENSMUST00000099173;ENSMUST00000166171;ENSMUST00000147136;ENSMUST00000161172;ENSMUST00000135524	GO:0001701(in utero embryonic development);GO:0001731(formation of translation preinitiation complex);GO:0001732(formation of cytoplasmic translation initiation complex);GO:0002176(male germ cell proliferation);GO:0003729(mRNA binding);GO:0003743(translation initiation factor activity);GO:0005515(protein binding);GO:0005737(cytoplasm);GO:0005850(eukaryotic translation initiation factor 2 complex)…	03013(RNA transport);03013(RNA transport)	K03238	NA	eukaryotic translation initiation factor 2, subunit 2 (beta) [Source:MGI Symbol;Acc:MGI:1914454]	protein_coding;retained_intron	15.992027596299	26.6230295610659	17.5633573579571	11.072130403701	9.90476177261288	10.9822821176906	1.88297776287078	0.913015962466492	0.000108233249796598	0.00738995793263616	up	no
ENSMUSG00000090553	Snrpe	ENSMUST00000166915;ENSMUST00000172079;ENSMUST00000166291;ENSMUST00000164096;ENSMUST00000171264;ENSMUST00000164574	GO:0000387(spliceosomal snRNP assembly);GO:0000398(mRNA splicing, via spliceosome);GO:0003723(RNA binding);GO:0005634(nucleus);GO:0005681(spliceosomal complex);GO:0005682(U5 snRNP);GO:0005683(U7 snRNP);GO:0005685(U1 snRNP);GO:0005686(U2 snRNP);GO:0005687(U4 snRNP);GO:0005689(U12-type spliceosomal complex);GO:0005697(telomerase holoenzyme complex);GO:0005737(cytoplasm);GO:0005829(cytosol);GO:00063…	03040(Spliceosome);03040(Spliceosome)	K11097	NA	small nuclear ribonucleoprotein E [Source:MGI Symbol;Acc:MGI:98346]	protein_coding;nonsense_mediated_decay	35.4969128717201	34.7655400568513	46.5339041865889	63.2967170823615	66.6497112733236	59.0881518906706	0.617857097695817	-0.694654894759841	0.000109293067723155	0.00742262706749598	down	no
ENSMUSG00000043801	Oaz1-ps	ENSMUST00000052440	NA	NA	NA	NA	ornithine decarboxylase antizyme 1, pseudogene [Source:MGI Symbol;Acc:MGI:108188]	processed_pseudogene	3.533601	3.134698	3.344716	3.670035	14.853516	16.654354	0.284639321187547	-1.812793119728	0.000110654207900463	0.00747530648927574	down	yes
ENSMUSG00000004891	Nes	ENSMUST00000090973;ENSMUST00000160694;ENSMUST00000159830	GO:0000086(G2/M transition of mitotic cell cycle);GO:0005515(protein binding);GO:0005737(cytoplasm);GO:0005882(intermediate filament);GO:0007275(multicellular organism development);GO:0007399(nervous system development);GO:0007420(brain development);GO:0019215(intermediate filament binding);GO:0030844(positive regulation of intermediate filament depolymerization);GO:0031076(embryonic camera-type …	NA	K07609	NA	nestin [Source:MGI Symbol;Acc:MGI:101784]	protein_coding;retained_intron	18.8364872394015	25.4946759552681	19.7503487253741	13.5902799248753	10.5766729544888	11.8193480690461	1.78071961360826	0.832460372193712	0.00011143018815043	0.00748810864370891	up	no
ENSMUSG00000034120	Srsf2	ENSMUST00000092404;ENSMUST00000190993;ENSMUST00000138484;ENSMUST00000176834;ENSMUST00000136914;ENSMUST00000177429	GO:0000278(mitotic cell cycle);GO:0000381(regulation of alternative mRNA splicing, via spliceosome);GO:0003676(nucleic acid binding);GO:0003723(RNA binding);GO:0005080(protein kinase C binding);GO:0005515(protein binding);GO:0005634(nucleus);GO:0005654(nucleoplasm);GO:0005681(spliceosomal complex);GO:0005737(cytoplasm);GO:0005829(cytosol);GO:0006397(mRNA processing);GO:0008380(RNA splicing);GO:00…	03040(Spliceosome);05168(Herpes simplex virus 1 infection);05168(Herpes simplex virus 1 infection)	K12891	NA	serine and arginine-rich splicing factor 2 [Source:MGI Symbol;Acc:MGI:98284]	protein_coding;retained_intron;nonsense_mediated_decay;processed_transcript	76.1280020162272	87.9133762565923	88.6559257768763	106.246826160243	142.633285820825	140.372232269777	0.649186338327742	-0.623295455189714	0.000113573241044294	0.00759216304530655	down	no
ENSMUSG00000046807	Lrrc75b	ENSMUST00000051129;ENSMUST00000220172	GO:0003674(molecular_function);GO:0005575(cellular_component);GO:0008150(biological_process);GO:0008150(biological_process)	NA	NA	NA	leucine rich repeat containing 75B [Source:MGI Symbol;Acc:MGI:2143657]	protein_coding	1.89541803215294	2.33109769954378	1.44204382641755	0.23591328003476	0.898908255268303	0.423135718444493	3.6384564110979	1.86332652724635	0.000115145599853192	0.00765718239023725	up	yes
ENSMUSG00000020738	Sumo2	ENSMUST00000140844;ENSMUST00000050672;ENSMUST00000153892;ENSMUST00000121185;ENSMUST00000118155;ENSMUST00000117589;ENSMUST00000021084	GO:0005515(protein binding);GO:0005634(nucleus);GO:0005654(nucleoplasm);GO:0016605(PML body);GO:0016925(protein sumoylation);GO:0019789(SUMO transferase activity);GO:0031386(protein tag);GO:0031625(ubiquitin protein ligase binding);GO:0032436(positive regulation of proteasomal ubiquitin-dependent protein catabolic process);GO:0033235(positive regulation of protein sumoylation);GO:0034613(cellular…	03013(RNA transport);05418(Fluid shear stress and atherosclerosis);05418(Fluid shear stress and atherosclerosis)	K12160	NA	small ubiquitin-like modifier 2 [Source:MGI Symbol;Acc:MGI:2158813]	retained_intron;protein_coding;nonsense_mediated_decay	9.22480222638249	10.3832596935484	8.1501973485023	12.8296431584101	15.0473231474654	53.9037864948157	0.339422887633269	-1.55884424432114	0.000118712620658631	0.0078135156428253	down	yes
ENSMUSG00000019214	Chtf18	ENSMUST00000048054;ENSMUST00000170575;ENSMUST00000168914;ENSMUST00000170070;ENSMUST00000167940;ENSMUST00000237158;ENSMUST00000169767;ENSMUST00000168060	GO:0003689(DNA clamp loader activity);GO:0005524(ATP binding);GO:0005654(nucleoplasm);GO:0005829(cytosol);GO:0017116(single-stranded DNA helicase activity);GO:0031390(Ctf18 RFC-like complex);GO:0032508(DNA duplex unwinding);GO:1900264(positive regulation of DNA-directed DNA polymerase activity);GO:1900264(positive regulation of DNA-directed DNA polymerase activity)	NA	K11269	NA	CTF18, chromosome transmission fidelity factor 18 [Source:MGI Symbol;Acc:MGI:2384887]	protein_coding;nonsense_mediated_decay;retained_intron	4.83117918154369	6.01352868295905	6.50456808209096	7.92148494621627	11.0089850620872	11.6728810200038	0.566907719698607	-0.818814180122211	0.000118720397455209	0.0078135156428253	down	no
ENSMUSG00000036002	Fam214b	ENSMUST00000107958;ENSMUST00000107956;ENSMUST00000152846;ENSMUST00000140998;ENSMUST00000107957;ENSMUST00000124155;ENSMUST00000107959;ENSMUST00000036462;ENSMUST00000135067;ENSMUST00000144999	GO:0003674(molecular_function);GO:0005634(nucleus);GO:0008150(biological_process);GO:0008150(biological_process)	NA	NA	NA	family with sequence similarity 214, member B [Source:MGI Symbol;Acc:MGI:2441854]	protein_coding;processed_transcript;nonsense_mediated_decay	8.08731013829014	9.17016511794623	9.62667922741584	5.54778173843546	3.81866619786873	4.50085366989586	1.93867237095589	0.955069013483562	0.000122790642659371	0.00803995346397356	up	no
ENSMUSG00000024302	Dtna	ENSMUST00000115832;ENSMUST00000047954;ENSMUST00000220904;ENSMUST00000220967;ENSMUST00000222351;ENSMUST00000221471;ENSMUST00000223441;ENSMUST00000222515;ENSMUST00000222726;ENSMUST00000221880	GO:0005515(protein binding);GO:0005737(cytoplasm);GO:0005886(plasma membrane);GO:0008270(zinc ion binding);GO:0016014(dystrobrevin complex);GO:0016020(membrane);GO:0016021(integral component of membrane);GO:0030054(cell junction);GO:0030165(PDZ domain binding);GO:0030424(axon);GO:0031234(extrinsic component of cytoplasmic side of plasma membrane);GO:0032991(protein-containing complex);GO:0042383(…	NA	NA	NA	dystrobrevin alpha [Source:MGI Symbol;Acc:MGI:106039]	protein_coding;retained_intron;processed_transcript	0.823435336975783	0.93351526769049	0.742704194683993	0.421780737920851	0.25697011760189	0.390123453219138	2.33858628550301	1.22563666004647	0.000126050848515821	0.00821131241760207	up	yes
ENSMUSG00000045312	Lhfpl2	ENSMUST00000054274;ENSMUST00000121618;ENSMUST00000118195;ENSMUST00000223423;ENSMUST00000144838;ENSMUST00000156071;ENSMUST00000221096;ENSMUST00000131595;ENSMUST00000120051	GO:0003674(molecular_function);GO:0007338(single fertilization);GO:0016020(membrane);GO:0016021(integral component of membrane);GO:0046545(development of primary female sexual characteristics);GO:0046546(development of primary male sexual characteristics);GO:1905516(positive regulation of fertilization);GO:1905516(positive regulation of fertilization)	NA	NA	NA	lipoma HMGIC fusion partner-like 2 [Source:MGI Symbol;Acc:MGI:2145236]	protein_coding;retained_intron;processed_transcript	6.25428512869875	10.1712926010695	7.19886295983363	3.88490844016637	4.38772287759952	4.03377971598336	1.91968565204054	0.940870089398976	0.0001283559232293	0.00831902755224212	up	no
ENSMUSG00000078867	Gm14418	ENSMUST00000108955;ENSMUST00000149689;ENSMUST00000128657	GO:0003676(nucleic acid binding);GO:0005575(cellular_component);GO:0006355(regulation of transcription, DNA-templated);GO:0046872(metal ion binding);GO:0046872(metal ion binding)	NA	NA	NA	predicted gene 14418 [Source:MGI Symbol;Acc:MGI:3702408]	protein_coding;processed_transcript	0.962620405981155	1.48953586767718	1.02335693199508	2.69310022941417	3.80296075256043	2.31969010897173	0.39423903531291	-1.34285746395443	0.000130846048892262	0.00843758763765862	down	yes
ENSMUSG00000021203	Otub2	ENSMUST00000141055;ENSMUST00000021620;ENSMUST00000148371;ENSMUST00000101094;ENSMUST00000179684	GO:0004843(thiol-dependent ubiquitin-specific protease activity);GO:0005634(nucleus);GO:0006508(proteolysis);GO:0008233(peptidase activity);GO:0008234(cysteine-type peptidase activity);GO:0016579(protein deubiquitination);GO:0016787(hydrolase activity);GO:0019784(NEDD8-specific protease activity);GO:0035871(protein K11-linked deubiquitination);GO:0036459(thiol-dependent ubiquitinyl hydrolase acti…	NA	K09603	EC:3.4.19.12	OTU domain, ubiquitin aldehyde binding 2 [Source:MGI Symbol;Acc:MGI:1915399]	retained_intron;protein_coding	5.56118566116374	8.24898354289581	6.91769326738836	4.00198095047361	2.57886257131258	3.19852573667118	2.11955003677994	1.08375802487954	0.000142075280898468	0.00911566425382734	up	yes
ENSMUSG00000038252	Ncapd2	ENSMUST00000043848;ENSMUST00000188119;ENSMUST00000191080;ENSMUST00000188410;ENSMUST00000189959;ENSMUST00000185624;ENSMUST00000189706;ENSMUST00000188762;ENSMUST00000188306;ENSMUST00000188665;ENSMUST00000186210;ENSMUST00000186667;ENSMUST00000186561	GO:0000228(nuclear chromosome);GO:0000278(mitotic cell cycle);GO:0000793(condensed chromosome);GO:0000796(condensin complex);GO:0005634(nucleus);GO:0005654(nucleoplasm);GO:0005694(chromosome);GO:0005737(cytoplasm);GO:0005829(cytosol);GO:0007049(cell cycle);GO:0007076(mitotic chromosome condensation);GO:0030261(chromosome condensation);GO:0042393(histone binding);GO:0051301(cell division);GO:00513…	NA	K06677	NA	non-SMC condensin I complex, subunit D2 [Source:MGI Symbol;Acc:MGI:1915548]	protein_coding;retained_intron;nonsense_mediated_decay	51.1074377043242	43.7005318326153	50.6909057844264	71.7112618605393	68.9688843489708	72.405189944471	0.682819746996689	-0.550423313495575	0.000144098692439725	0.00919926052535204	down	no
ENSMUSG00000035969	Rusc2	ENSMUST00000131668;ENSMUST00000136360;ENSMUST00000125393;ENSMUST00000135216;ENSMUST00000131037;ENSMUST00000035645;ENSMUST00000149221;ENSMUST00000173682;ENSMUST00000125399;ENSMUST00000150066;ENSMUST00000146710;ENSMUST00000144911;ENSMUST00000123447;ENSMUST00000152322;ENSMUST00000154754;ENSMUST00000098106;ENSMUST00000139198;ENSMUST00000149556	GO:0005515(protein binding);GO:0017137(Rab GTPase binding);GO:0031410(cytoplasmic vesicle);GO:0031410(cytoplasmic vesicle)	NA	K23291	NA	RUN and SH3 domain containing 2 [Source:MGI Symbol;Acc:MGI:2140371]	protein_coding;retained_intron;processed_transcript;nonsense_mediated_decay	19.9870378221633	22.2586181402247	21.5730993906349	15.1625079483781	10.2220087743279	9.6234421056418	1.82297847372197	0.86629752570073	0.000145944242832333	0.0092643334264872	up	no
ENSMUSG00000028751	Pla2g2e	ENSMUST00000105804;ENSMUST00000030531;ENSMUST00000105803	GO:0004623(phospholipase A2 activity);GO:0005509(calcium ion binding);GO:0005543(phospholipid binding);GO:0005576(extracellular region);GO:0005737(cytoplasm);GO:0006629(lipid metabolic process);GO:0006644(phospholipid metabolic process);GO:0006954(inflammatory response);GO:0016042(lipid catabolic process);GO:0016787(hydrolase activity);GO:0034374(low-density lipoprotein particle remodeling);GO:00…	00564(Glycerophospholipid metabolism);00565(Ether lipid metabolism);00590(Arachidonic acid metabolism);00591(Linoleic acid metabolism);00592(alpha-Linolenic acid metabolism);04014(Ras signaling pathway);04270(Vascular smooth muscle contraction);04972(Pancreatic secretion);04975(Fat digestion and absorption);04975(Fat digestion and absorption)	NA	NA	phospholipase A2, group IIE [Source:MGI Symbol;Acc:MGI:1349660]	protein_coding	114.144141025082	164.089942065431	125.244511733915	77.8985271123228	78.5840830883315	71.6905692671756	1.76829983158172	0.8223629177504	0.000146569184848873	0.0092643334264872	up	no
ENSMUSG00000018774	Cd68	ENSMUST00000018918;ENSMUST00000108654;ENSMUST00000154124	GO:0002437(inflammatory response to antigenic stimulus);GO:0002605(negative regulation of dendritic cell antigen processing and presentation);GO:0005764(lysosome);GO:0005765(lysosomal membrane);GO:0005768(endosome);GO:0005886(plasma membrane);GO:0007568(aging);GO:0010008(endosome membrane);GO:0016020(membrane);GO:0016021(integral component of membrane);GO:0031669(cellular response to nutrient lev…	04142(Lysosome);04142(Lysosome)	K06501	NA	CD68 antigen [Source:MGI Symbol;Acc:MGI:88342]	protein_coding;processed_transcript	6.38149372792363	4.20813431980907	6.07747989976134	1.62750038186158	1.32474593317422	2.67959272076372	2.95944323719968	1.56532578582609	0.000153806439778963	0.00967389469506307	up	yes
ENSMUSG00000031808	Slc27a1	ENSMUST00000212211;ENSMUST00000211811;ENSMUST00000211886;ENSMUST00000212225;ENSMUST00000212111;ENSMUST00000212889;ENSMUST00000212989;ENSMUST00000034267;ENSMUST00000213100	GO:0000166(nucleotide binding);GO:0001579(medium-chain fatty acid transport);GO:0001676(long-chain fatty acid metabolic process);GO:0003824(catalytic activity);GO:0004467(long-chain fatty acid-CoA ligase activity);GO:0005324(long-chain fatty acid transporter activity);GO:0005515(protein binding);GO:0005737(cytoplasm);GO:0005739(mitochondrion);GO:0005743(mitochondrial inner membrane);GO:0005783(en…	03320(PPAR signaling pathway);04931(Insulin resistance);04931(Insulin resistance)	K08745	EC:6.2.1.-	solute carrier family 27 (fatty acid transporter), member 1 [Source:MGI Symbol;Acc:MGI:1347098]	retained_intron;processed_transcript;protein_coding	4.44878500616967	3.07756481919452	2.57014997823479	1.67515755218509	1.45130853093402	1.42432616281063	2.21862463895805	1.14966560384811	0.000156832418100746	0.00981586428583493	up	yes
ENSMUSG00000037855	Zfp365	ENSMUST00000064656;ENSMUST00000138543;ENSMUST00000132870;ENSMUST00000127869	GO:0000281(mitotic cytokinesis);GO:0000723(telomere maintenance);GO:0000930(gamma-tubulin complex);GO:0005737(cytoplasm);GO:0005813(centrosome);GO:0005815(microtubule organizing center);GO:0005856(cytoskeleton);GO:0007399(nervous system development);GO:0010569(regulation of double-strand break repair via homologous recombination);GO:0010977(negative regulation of neuron projection development);GO…	NA	K16737	NA	zinc finger protein 365 [Source:MGI Symbol;Acc:MGI:2143676]	protein_coding;retained_intron;processed_transcript	8.26355647050912	9.53495768741595	8.64268114582133	5.53559145494717	3.66697694005764	4.77140187089337	1.89217486516863	0.920045421369787	0.000159463283009316	0.00990033358404171	up	no
ENSMUSG00000027404	Snrpb	ENSMUST00000103199;ENSMUST00000147570;ENSMUST00000139225;ENSMUST00000150835	GO:0000387(spliceosomal snRNP assembly);GO:0000398(mRNA splicing, via spliceosome);GO:0003723(RNA binding);GO:0005515(protein binding);GO:0005634(nucleus);GO:0005654(nucleoplasm);GO:0005681(spliceosomal complex);GO:0005682(U5 snRNP);GO:0005683(U7 snRNP);GO:0005685(U1 snRNP);GO:0005686(U2 snRNP);GO:0005687(U4 snRNP);GO:0005689(U12-type spliceosomal complex);GO:0005697(telomerase holoenzyme complex…	03040(Spliceosome);05322(Systemic lupus erythematosus);05322(Systemic lupus erythematosus)	K11086	NA	small nuclear ribonucleoprotein B [Source:MGI Symbol;Acc:MGI:98342]	protein_coding;nonsense_mediated_decay;retained_intron	102.944656535425	106.789284668016	110.937114817308	135.957030157389	165.320803091093	174.743008979757	0.673649192585135	-0.569930601216864	0.000159732825682377	0.00990033358404171	down	no
ENSMUSG00000020808	Pimreg	ENSMUST00000021164;ENSMUST00000122871;ENSMUST00000133880;ENSMUST00000125655;ENSMUST00000127369	GO:0003674(molecular_function);GO:0005634(nucleus);GO:0005654(nucleoplasm);GO:0005730(nucleolus);GO:0007049(cell cycle);GO:0051301(cell division);GO:0051301(cell division)	NA	NA	NA	PICALM interacting mitotic regulator [Source:MGI Symbol;Acc:MGI:1924434]	protein_coding;processed_transcript	34.0741127698695	30.8375882546461	41.3923424155793	47.9265447184658	57.4892277920126	66.0650032680902	0.619918139263402	-0.689850375962043	0.000160720339086617	0.00990191528728013	down	no
ENSMUSG00000035683	Melk	ENSMUST00000045607;ENSMUST00000137759;ENSMUST00000125708;ENSMUST00000137703	GO:0000166(nucleotide binding);GO:0004672(protein kinase activity);GO:0004674(protein serine/threonine kinase activity);GO:0004715(non-membrane spanning protein tyrosine kinase activity);GO:0005509(calcium ion binding);GO:0005515(protein binding);GO:0005524(ATP binding);GO:0005634(nucleus);GO:0005737(cytoplasm);GO:0005886(plasma membrane);GO:0005938(cell cortex);GO:0006468(protein phosphorylation…	NA	K08799	EC:2.7.11.1	maternal embryonic leucine zipper kinase [Source:MGI Symbol;Acc:MGI:106924]	protein_coding;processed_transcript	13.8741425975774	17.0906622156797	15.1947132846568	21.0948988677658	26.7363249952894	26.5344155400404	0.620710296696413	-0.688008016521627	0.000161309396910579	0.00990191528728013	down	no
ENSMUSG00000033365	Ipo13	ENSMUST00000036156;ENSMUST00000134752;ENSMUST00000153918;ENSMUST00000136670;ENSMUST00000140661;ENSMUST00000155524	GO:0005634(nucleus);GO:0005737(cytoplasm);GO:0006606(protein import into nucleus);GO:0006886(intracellular protein transport);GO:0008536(Ran GTPase binding);GO:0015031(protein transport);GO:0035259(glucocorticoid receptor binding);GO:0035259(glucocorticoid receptor binding)	NA	NA	NA	importin 13 [Source:MGI Symbol;Acc:MGI:2385205]	protein_coding;processed_transcript	45.9031851977656	42.7436282952223	43.2061495400523	25.6302749115759	26.9149954468743	27.5392788281436	1.6464219924099	0.719334158559769	0.000166652752075866	0.0101809681268165	up	no
ENSMUSG00000028911	Srsf4	ENSMUST00000030743;ENSMUST00000134943;ENSMUST00000053819;ENSMUST00000129966	GO:0003676(nucleic acid binding);GO:0003723(RNA binding);GO:0005634(nucleus);GO:0006397(mRNA processing);GO:0008380(RNA splicing);GO:0016607(nuclear speck);GO:0032868(response to insulin);GO:0048025(negative regulation of mRNA splicing, via spliceosome);GO:1990825(sequence-specific mRNA binding);GO:1990825(sequence-specific mRNA binding)	03040(Spliceosome);05168(Herpes simplex virus 1 infection);05168(Herpes simplex virus 1 infection)	K12893	NA	serine and arginine-rich splicing factor 4 [Source:MGI Symbol;Acc:MGI:1890577]	retained_intron;nonsense_mediated_decay;protein_coding	8.26877738753159	11.1417908542544	9.45396045071609	14.0485896669475	17.120182539736	16.1555552513339	0.609930034781974	-0.713284334608884	0.000169625791934505	0.0103132481496179	down	no
ENSMUSG00000042460	C1galt1	ENSMUST00000040159	GO:0001525(angiogenesis);GO:0001822(kidney development);GO:0006486(protein glycosylation);GO:0006493(protein O-linked glycosylation);GO:0007275(multicellular organism development);GO:0008378(galactosyltransferase activity);GO:0016020(membrane);GO:0016021(integral component of membrane);GO:0016263(glycoprotein-N-acetylgalactosamine 3-beta-galactosyltransferase activity);GO:0016266(O-glycan process…	00512(Mucin type O-glycan biosynthesis)	K00731	EC:2.4.1.122	core 1 synthase, glycoprotein-N-acetylgalactosamine 3-beta-galactosyltransferase, 1 [Source:MGI Symbol;Acc:MGI:2151071]	protein_coding	4.886653	8.502516	5.583193	3.380382	3.047326	3.006004	2.01112372309013	1.00800183808186	0.000170739513278882	0.0103317635333875	up	yes
ENSMUSG00000026956	Uap1l1	ENSMUST00000102925;ENSMUST00000151131;ENSMUST00000146226;ENSMUST00000138985;ENSMUST00000131025;ENSMUST00000152537	GO:0003977(UDP-N-acetylglucosamine diphosphorylase activity);GO:0006048(UDP-N-acetylglucosamine biosynthetic process);GO:0016740(transferase activity);GO:0016779(nucleotidyltransferase activity);GO:0070569(uridylyltransferase activity);GO:0070569(uridylyltransferase activity)	00520(Amino sugar and nucleotide sugar metabolism);00520(Amino sugar and nucleotide sugar metabolism)	K00972	2.7.7.83;EC:2.7.7.23	UDP-N-acteylglucosamine pyrophosphorylase 1-like 1 [Source:MGI Symbol;Acc:MGI:2443318]	protein_coding;processed_transcript	61.9933577607467	48.4589670434783	51.3717363610906	86.2135036430852	78.0833710783591	75.0089001142226	0.676222967358148	-0.564429077870806	0.000173489243872747	0.0104486352158832	down	no
ENSMUSG00000022947	Cbr3	ENSMUST00000039620;ENSMUST00000231302	GO:0000253(3-keto sterol reductase activity);GO:0004090(carbonyl reductase (NADPH) activity);GO:0005654(nucleoplasm);GO:0005737(cytoplasm);GO:0005829(cytosol);GO:0016491(oxidoreductase activity);GO:0042376(phylloquinone catabolic process);GO:0050890(cognition);GO:0055114(oxidation-reduction process);GO:0070402(NADPH binding);GO:0070402(NADPH binding)	00590(Arachidonic acid metabolism);00980(Metabolism of xenobiotics by cytochrome P450);00980(Metabolism of xenobiotics by cytochrome P450)	K00084	EC:1.1.1.184	carbonyl reductase 3 [Source:MGI Symbol;Acc:MGI:1309992]	protein_coding;nonsense_mediated_decay	4.93928468899521	4.96724899521531	5.2429987631579	9.36111588516746	10.0315053588517	10.4764832296651	0.50719741064603	-0.979380714665694	0.000174908381628941	0.0104846489044053	down	no
ENSMUSG00000031388	Naa10	ENSMUST00000033763;ENSMUST00000114387;ENSMUST00000096316;ENSMUST00000143076;ENSMUST00000114389;ENSMUST00000114390;ENSMUST00000114391;ENSMUST00000153929;ENSMUST00000139105;ENSMUST00000149591;ENSMUST00000141211;ENSMUST00000124446	GO:0004596(peptide alpha-N-acetyltransferase activity);GO:0005515(protein binding);GO:0005634(nucleus);GO:0005730(nucleolus);GO:0005737(cytoplasm);GO:0005829(cytosol);GO:0006473(protein acetylation);GO:0006474(N-terminal protein amino acid acetylation);GO:0008080(N-acetyltransferase activity);GO:0016407(acetyltransferase activity);GO:0016740(transferase activity);GO:0016746(transferase activity, …	NA	K20791	EC:2.3.1.255	N(alpha)-acetyltransferase 10, NatA catalytic subunit [Source:MGI Symbol;Acc:MGI:1915255]	protein_coding;retained_intron;processed_transcript	7.49984519191675	9.22214491021297	9.57530489762827	11.1982681038238	17.620881338819	16.4574711744918	0.580813997187016	-0.783851873253138	0.000185586104518992	0.0110727260864415	down	no
ENSMUSG00000032826	Ank2	ENSMUST00000182078;ENSMUST00000182008;ENSMUST00000182064;ENSMUST00000183075;ENSMUST00000104965;ENSMUST00000182452;ENSMUST00000182711;ENSMUST00000182062;ENSMUST00000182025;ENSMUST00000239234;ENSMUST00000182271;ENSMUST00000182050;ENSMUST00000183234;ENSMUST00000182571;ENSMUST00000182959;ENSMUST00000182588;ENSMUST00000182316;ENSMUST00000182610;ENSMUST00000182547;ENSMUST00000211813;ENSMUST00000183095;…	GO:0002027(regulation of heart rate);GO:0003283(atrial septum development);GO:0005200(structural constituent of cytoskeleton);GO:0005515(protein binding);GO:0005737(cytoplasm);GO:0005739(mitochondrion);GO:0005764(lysosome);GO:0005768(endosome);GO:0005769(early endosome);GO:0005856(cytoskeleton);GO:0005886(plasma membrane);GO:0005887(integral component of plasma membrane);GO:0006874(cellular calci…	05205(Proteoglycans in cancer);05205(Proteoglycans in cancer)	K10380	NA	ankyrin 2, brain [Source:MGI Symbol;Acc:MGI:88025]	protein_coding;retained_intron;nonsense_mediated_decay	0.86281768803154	1.35853417105041	0.864570266713602	0.595353803548296	0.438970480371726	0.497246096423543	2.01487451402874	1.01068999079998	0.000195196853888367	0.0115555271146567	up	yes
ENSMUSG00000022422	Dscc1	ENSMUST00000023059;ENSMUST00000110231;ENSMUST00000143523	GO:0000775(chromosome, centromeric region);GO:0000785(chromatin);GO:0003677(DNA binding);GO:0003689(DNA clamp loader activity);GO:0005634(nucleus);GO:0005654(nucleoplasm);GO:0006260(DNA replication);GO:0006275(regulation of DNA replication);GO:0007049(cell cycle);GO:0007064(mitotic sister chromatid cohesion);GO:0017116(single-stranded DNA helicase activity);GO:0031390(Ctf18 RFC-like complex);GO:0…	NA	K11271	NA	DNA replication and sister chromatid cohesion 1 [Source:MGI Symbol;Acc:MGI:1919357]	protein_coding;retained_intron	1.64756561684353	2.01228947166403	1.81706657168661	3.62219914901784	3.12580284985324	3.65570434025739	0.526439470863898	-0.925660432780792	0.000195488240661486	0.0115555271146567	down	no
ENSMUSG00000055301	Adh7	ENSMUST00000090171;ENSMUST00000196133;ENSMUST00000199865	GO:0001523(retinoid metabolic process);GO:0004022(alcohol dehydrogenase (NAD+) activity);GO:0004024(alcohol dehydrogenase activity, zinc-dependent);GO:0004031(aldehyde oxidase activity);GO:0004745(retinol dehydrogenase activity);GO:0005737(cytoplasm);GO:0005829(cytosol);GO:0005886(plasma membrane);GO:0006067(ethanol metabolic process);GO:0006068(ethanol catabolic process);GO:0006069(ethanol oxida…	00010(Glycolysis / Gluconeogenesis);00071(Fatty acid degradation);00350(Tyrosine metabolism);00830(Retinol metabolism);00980(Metabolism of xenobiotics by cytochrome P450);00982(Drug metabolism - cytochrome P450);05204(Chemical carcinogenesis);05204(Chemical carcinogenesis)	K13951	EC:1.1.1.1	alcohol dehydrogenase 7 (class IV), mu or sigma polypeptide [Source:MGI Symbol;Acc:MGI:87926]	protein_coding;processed_transcript;retained_intron	5.41109760337998	8.14816599735939	8.2491332379192	3.22328216160549	2.9213667620808	4.25421297808291	2.09719073535809	1.068458077668	0.000201663173604545	0.0118656009243448	up	yes
ENSMUSG00000082626	Rps13-ps5	ENSMUST00000117939	NA	NA	NA	NA	ribosomal protein S13, pseudogene 5 [Source:MGI Symbol;Acc:MGI:3650602]	processed_pseudogene	3.210853	13.194105	17.94346	2.419616	2.313394	3.151948	4.35619542932251	2.12306867824903	0.000203022885193683	0.011890808248408	up	yes
ENSMUSG00000097842	9330104G04Rik	ENSMUST00000181501;ENSMUST00000205647	NA	NA	NA	NA	RIKEN cDNA 9330104G04 gene [Source:MGI Symbol;Acc:MGI:2445112]	lincRNA	0.735403965242165	0.856091095726496	0.668450508831909	0.302757336752137	0.144122106267806	0.210669109401709	3.43692577753769	1.78111869618664	0.000206257266079635	0.0120250811566429	up	yes
ENSMUSG00000081534	Slc48a1	ENSMUST00000117892;ENSMUST00000230531;ENSMUST00000229084;ENSMUST00000135073	GO:0005764(lysosome);GO:0005765(lysosomal membrane);GO:0005768(endosome);GO:0005886(plasma membrane);GO:0010008(endosome membrane);GO:0015232(heme transporter activity);GO:0015886(heme transport);GO:0016020(membrane);GO:0016021(integral component of membrane);GO:0020037(heme binding);GO:0020037(heme binding)	NA	K15380	NA	solute carrier family 48 (heme transporter), member 1 [Source:MGI Symbol;Acc:MGI:1914989]	protein_coding;processed_transcript;nonsense_mediated_decay	123.573344334424	183.413393058524	179.368081471828	89.7078179934569	98.315288869502	95.4546218000727	1.7156720605833	0.778773817532174	0.000210867661495921	0.0122379922817269	up	no
ENSMUSG00000007659	Bcl2l1	ENSMUST00000007803;ENSMUST00000109820;ENSMUST00000128172;ENSMUST00000146380;ENSMUST00000134357;ENSMUST00000140436;ENSMUST00000173755;ENSMUST00000156688;ENSMUST00000134902	GO:0001541(ovarian follicle development);GO:0001701(in utero embryonic development);GO:0001836(release of cytochrome c from mitochondria);GO:0002931(response to ischemia);GO:0005515(protein binding);GO:0005634(nucleus);GO:0005737(cytoplasm);GO:0005739(mitochondrion);GO:0005740(mitochondrial envelope);GO:0005741(mitochondrial outer membrane);GO:0005743(mitochondrial inner membrane);GO:0005759(mito…	01521(EGFR tyrosine kinase inhibitor resistance);01524(Platinum drug resistance);04014(Ras signaling pathway);04064(NF-kappa B signaling pathway);04115(p53 signaling pathway);04137(Mitophagy - animal);04140(Autophagy - animal);04151(PI3K-Akt signaling pathway);04210(Apoptosis);04215(Apoptosis - multiple species);04621(NOD-like receptor signaling pathway);04630(Jak-STAT signaling pathway);05014(Am…	K04570	NA	BCL2-like 1 [Source:MGI Symbol;Acc:MGI:88139]	protein_coding;processed_transcript	22.9600159038378	16.5143140023986	22.948644245966	12.5011937470563	11.0571526168775	11.9789277099869	1.75654930714036	0.81274407423661	0.000215285859288395	0.0124074399266694	up	no
ENSMUSG00000021819	Zswim8	ENSMUST00000225332;ENSMUST00000223782;ENSMUST00000022358;ENSMUST00000223840;ENSMUST00000223561;ENSMUST00000225911;ENSMUST00000224751;ENSMUST00000225010;ENSMUST00000224485;ENSMUST00000225187;ENSMUST00000224129;ENSMUST00000224165;ENSMUST00000225743;ENSMUST00000225715	GO:0003674(molecular_function);GO:0005829(cytosol);GO:0008270(zinc ion binding);GO:0031462(Cul2-RING ubiquitin ligase complex);GO:0046872(metal ion binding);GO:1902667(regulation of axon guidance);GO:1902667(regulation of axon guidance)	NA	NA	NA	zinc finger SWIM-type containing 8 [Source:MGI Symbol;Acc:MGI:1919156]	retained_intron;protein_coding;nonsense_mediated_decay	17.1250531003492	13.1356970310827	15.3368452887078	10.5171700939465	7.14413342235157	7.99711177043073	1.77710099827264	0.829525676620629	0.000217521456335061	0.0124074399266694	up	no
ENSMUSG00000037805	Rpl10a	ENSMUST00000143443;ENSMUST00000233842;ENSMUST00000141049;ENSMUST00000042334;ENSMUST00000233427;ENSMUST00000152665;ENSMUST00000128758;ENSMUST00000129935;ENSMUST00000233852;ENSMUST00000232770;ENSMUST00000150103;ENSMUST00000233937;ENSMUST00000233895;ENSMUST00000232920;ENSMUST00000232867;ENSMUST00000233014	GO:0003723(RNA binding);GO:0003735(structural constituent of ribosome);GO:0005840(ribosome);GO:0006412(translation);GO:0015934(large ribosomal subunit);GO:0022625(cytosolic large ribosomal subunit);GO:0045471(response to ethanol);GO:0045471(response to ethanol)	03010(Ribosome);03010(Ribosome)	K02865	NA	ribosomal protein L10A [Source:MGI Symbol;Acc:MGI:1343877]	retained_intron;processed_transcript;protein_coding;nonsense_mediated_decay	182.779912368984	210.03949461086	202.844853576717	265.135406795969	274.522290943645	335.974985634718	0.680267276297995	-0.555826403775592	0.000218173836514106	0.0124074399266694	down	no
ENSMUSG00000062861	Zfp28	ENSMUST00000081022;ENSMUST00000208949;ENSMUST00000207809;ENSMUST00000207086;ENSMUST00000208338;ENSMUST00000207465	GO:0003676(nucleic acid binding);GO:0003677(DNA binding);GO:0005634(nucleus);GO:0006355(regulation of transcription, DNA-templated);GO:0046872(metal ion binding);GO:0046872(metal ion binding)	05168(Herpes simplex virus 1 infection);05168(Herpes simplex virus 1 infection)	K09228	NA	zinc finger protein 28 [Source:MGI Symbol;Acc:MGI:99175]	protein_coding;nonsense_mediated_decay	1.11951795096463	1.01262097528135	1.11114778898714	0.249787832797428	0.431793044212219	0.44923512238746	2.86809411695826	1.52009236708064	0.000218592250437795	0.0124074399266694	up	yes
ENSMUSG00000024261	Syt4	ENSMUST00000025110	GO:0000149(SNARE binding);GO:0001786(phosphatidylserine binding);GO:0005509(calcium ion binding);GO:0005544(calcium-dependent phospholipid binding);GO:0005794(Golgi apparatus);GO:0005886(plasma membrane);GO:0006887(exocytosis);GO:0006906(vesicle fusion);GO:0007269(neurotransmitter secretion);GO:0007420(brain development);GO:0007613(memory);GO:0014049(positive regulation of glutamate secretion);GO…	NA	NA	NA	synaptotagmin IV [Source:MGI Symbol;Acc:MGI:101759]	protein_coding	78.112602	89.217751	61.490726	48.106117	41.191658	47.237816	1.67590792498932	0.74494288900727	0.000218646145324297	0.0124074399266694	up	no
ENSMUSG00000029147	Ppm1g	ENSMUST00000031032;ENSMUST00000202402;ENSMUST00000201407;ENSMUST00000200778;ENSMUST00000202294;ENSMUST00000200740	GO:0003824(catalytic activity);GO:0004721(phosphoprotein phosphatase activity);GO:0004722(protein serine/threonine phosphatase activity);GO:0004724(magnesium-dependent protein serine/threonine phosphatase activity);GO:0005515(protein binding);GO:0005634(nucleus);GO:0005654(nucleoplasm);GO:0006470(protein dephosphorylation);GO:0007049(cell cycle);GO:0007050(cell cycle arrest);GO:0016020(membrane);…	NA	K17499	EC:3.1.3.16	protein phosphatase 1G (formerly 2C), magnesium-dependent, gamma isoform [Source:MGI Symbol;Acc:MGI:106065]	protein_coding;retained_intron	53.5921401505863	60.9276724381814	63.7718737461428	76.2657403639169	92.9695898599054	95.0234257368854	0.674686012528646	-0.567711842439443	0.00022546862297762	0.0127379795494613	down	no
ENSMUSG00000033208	S100b	ENSMUST00000036387	GO:0001726(ruffle);GO:0005102(signaling receptor binding);GO:0005509(calcium ion binding);GO:0005576(extracellular region);GO:0005615(extracellular space);GO:0005634(nucleus);GO:0005654(nucleoplasm);GO:0005737(cytoplasm);GO:0005829(cytosol);GO:0006112(energy reserve metabolic process);GO:0006874(cellular calcium ion homeostasis);GO:0007611(learning or memory);GO:0007613(memory);GO:0008270(zinc io…	NA	NA	NA	S100 protein, beta polypeptide, neural [Source:MGI Symbol;Acc:MGI:98217]	protein_coding	75.054558	55.760593	61.603577	46.39867	23.805599	23.691263	2.04928524181534	1.03512080831764	0.000232550924783963	0.0130802211790381	up	yes
ENSMUSG00000052825	Gm9892	ENSMUST00000182415	NA	NA	NA	NA	predicted gene 9892 [Source:MGI Symbol;Acc:MGI:3701610]	processed_pseudogene	17.637241	27.132496	19.885651	10.404485	7.72511	11.825109	2.15843855442538	1.10998802331242	0.00023389543240615	0.0130881295813876	up	yes
ENSMUSG00000013629	Cad	ENSMUST00000013773;ENSMUST00000202973;ENSMUST00000201838;ENSMUST00000202795;ENSMUST00000201182;ENSMUST00000201844;ENSMUST00000201870;ENSMUST00000202967;ENSMUST00000201256;ENSMUST00000202227;ENSMUST00000202391;ENSMUST00000200953;ENSMUST00000200917;ENSMUST00000202827	GO:0000166(nucleotide binding);GO:0001889(liver development);GO:0002134(UTP binding);GO:0003824(catalytic activity);GO:0004070(aspartate carbamoyltransferase activity);GO:0004088(carbamoyl-phosphate synthase (glutamine-hydrolyzing) activity);GO:0004151(dihydroorotase activity);GO:0004672(protein kinase activity);GO:0005524(ATP binding);GO:0005634(nucleus);GO:0005654(nucleoplasm);GO:0005737(cytopl…	00240(Pyrimidine metabolism);00250(Alanine, aspartate and glutamate metabolism);00250(Alanine, aspartate and glutamate metabolism)	K11540	2.1.3.2;3.5.2.3;EC:6.3.5.5	carbamoyl-phosphate synthetase 2, aspartate transcarbamylase, and dihydroorotase [Source:MGI Symbol;Acc:MGI:1916969]	protein_coding;retained_intron;processed_transcript	25.3656591339362	25.2947903338629	26.7766189687156	32.9456543772455	38.6571228272027	41.2291536041794	0.686304558306766	-0.543079158062887	0.000235611253786502	0.0130881295813876	down	no
ENSMUSG00000029167	Ppargc1a	ENSMUST00000132734;ENSMUST00000151104;ENSMUST00000031059;ENSMUST00000127135;ENSMUST00000196968	GO:0000302(response to reactive oxygen species);GO:0000422(autophagy of mitochondrion);GO:0000790(nuclear chromatin);GO:0001666(response to hypoxia);GO:0001933(negative regulation of protein phosphorylation);GO:0002021(response to dietary excess);GO:0002931(response to ischemia);GO:0003676(nucleic acid binding);GO:0003677(DNA binding);GO:0003682(chromatin binding);GO:0003712(transcription coregul…	04152(AMPK signaling pathway);04211(Longevity regulating pathway);04371(Apelin signaling pathway);04714(Thermogenesis);04910(Insulin signaling pathway);04920(Adipocytokine signaling pathway);04922(Glucagon signaling pathway);04931(Insulin resistance);05016(Huntington disease);05016(Huntington disease)	K07202	NA	peroxisome proliferative activated receptor, gamma, coactivator 1 alpha [Source:MGI Symbol;Acc:MGI:1342774]	protein_coding;nonsense_mediated_decay	9.07818086074029	8.67013520479369	5.4394869373483	4.43813793082524	3.76424704080704	3.92386510179005	1.91219897845452	0.935232654225271	0.000235766745278755	0.0130881295813876	up	no
ENSMUSG00000020818	Mfsd11	ENSMUST00000106363;ENSMUST00000139954;ENSMUST00000021173;ENSMUST00000136012;ENSMUST00000106365;ENSMUST00000153084;ENSMUST00000151944;ENSMUST00000135135;ENSMUST00000147404;ENSMUST00000126661;ENSMUST00000125920;ENSMUST00000134106	GO:0003674(molecular_function);GO:0005575(cellular_component);GO:0008150(biological_process);GO:0016020(membrane);GO:0016021(integral component of membrane);GO:0016021(integral component of membrane)	NA	NA	NA	major facilitator superfamily domain containing 11 [Source:MGI Symbol;Acc:MGI:1917150]	nonsense_mediated_decay;protein_coding;retained_intron;processed_transcript	15.3610053415772	9.40755579253816	10.2371079745619	6.57810759313171	6.47415064796495	5.82485706797626	1.85439716479628	0.890950265709894	0.000237479444774174	0.0131261365838816	up	no
ENSMUSG00000030867	Plk1	ENSMUST00000033154;ENSMUST00000205901;ENSMUST00000206470	GO:0000070(mitotic sister chromatid segregation);GO:0000086(G2/M transition of mitotic cell cycle);GO:0000122(negative regulation of transcription by RNA polymerase II);GO:0000132(establishment of mitotic spindle orientation);GO:0000166(nucleotide binding);GO:0000278(mitotic cell cycle);GO:0000281(mitotic cytokinesis);GO:0000287(magnesium ion binding);GO:0000775(chromosome, centromeric region);GO…	04068(FoxO signaling pathway);04110(Cell cycle);04114(Oocyte meiosis);04914(Progesterone-mediated oocyte maturation);04914(Progesterone-mediated oocyte maturation)	K06631	EC:2.7.11.21	polo like kinase 1 [Source:MGI Symbol;Acc:MGI:97621]	protein_coding;nonsense_mediated_decay	54.4320516325603	70.273277	86.4769236184629	85.297081	135.29422	139.522842	0.586431431133831	-0.769965664802937	0.000238740279506405	0.0131389477962835	down	no
ENSMUSG00000020184	Mdm2	ENSMUST00000105263;ENSMUST00000131627;ENSMUST00000155285;ENSMUST00000147823;ENSMUST00000137102;ENSMUST00000020408;ENSMUST00000151725;ENSMUST00000132277;ENSMUST00000126022	GO:0000122(negative regulation of transcription by RNA polymerase II);GO:0001568(blood vessel development);GO:0001974(blood vessel remodeling);GO:0002027(regulation of heart rate);GO:0002039(p53 binding);GO:0003170(heart valve development);GO:0003181(atrioventricular valve morphogenesis);GO:0003203(endocardial cushion morphogenesis);GO:0003281(ventricular septum development);GO:0003283(atrial sep…	01522(Endocrine resistance);01524(Platinum drug resistance);04068(FoxO signaling pathway);04110(Cell cycle);04115(p53 signaling pathway);04120(Ubiquitin mediated proteolysis);04144(Endocytosis);04151(PI3K-Akt signaling pathway);04218(Cellular senescence);04625(C-type lectin receptor signaling pathway);04919(Thyroid hormone signaling pathway);05163(Human cytomegalovirus infection);05165(Human papi…	K06643	EC:2.3.2.27	transformed mouse 3T3 cell double minute 2 [Source:MGI Symbol;Acc:MGI:96952]	protein_coding;retained_intron;nonsense_mediated_decay;processed_transcript	12.6148657782805	9.80928971119418	9.26232213181192	6.6269435307889	4.50444701613221	5.63018503816644	1.89042357387198	0.918709525165061	0.000242109867629605	0.0132672051068446	up	no
ENSMUSG00000021139	Gm20498	ENSMUST00000164386;ENSMUST00000166664;ENSMUST00000168961;ENSMUST00000110339;ENSMUST00000170958;ENSMUST00000171459	GO:0001937(negative regulation of endothelial cell proliferation);GO:0005515(protein binding);GO:0005737(cytoplasm);GO:0005739(mitochondrion);GO:0005741(mitochondrial outer membrane);GO:0005743(mitochondrial inner membrane);GO:0006605(protein targeting);GO:0006897(endocytosis);GO:0007028(cytoplasm organization);GO:0007266(Rho protein signal transduction);GO:0007268(chemical synaptic transmission)…	NA	K20057	NA	predicted gene 20498 [Source:MGI Symbol;Acc:MGI:5141963]	protein_coding;processed_transcript;nonsense_mediated_decay	5.15998356062944	4.67957003795125	2.29044557945079	1.80622931842024	1.40577928201172	1.51665294507868	2.56520773611882	1.35907566315511	0.000244384857664906	0.0132976716201346	up	yes
ENSMUSG00000062758	Gm16477	ENSMUST00000085365	NA	NA	NA	NA	predicted pseudogene 16477 [Source:MGI Symbol;Acc:MGI:3646779]	processed_pseudogene	313.877655	88.586113	87.077171	63.613724	61.477295	27.43342	3.20959016279352	1.68238908929343	0.000245013532784101	0.0132976716201346	up	yes
ENSMUSG00000071172	Srsf3	ENSMUST00000130216;ENSMUST00000037776;ENSMUST00000150157;ENSMUST00000147265;ENSMUST00000233127;ENSMUST00000144551;ENSMUST00000233105;ENSMUST00000233209;ENSMUST00000233885;ENSMUST00000233010	GO:0000381(regulation of alternative mRNA splicing, via spliceosome);GO:0003676(nucleic acid binding);GO:0003723(RNA binding);GO:0005634(nucleus);GO:0005737(cytoplasm);GO:0006397(mRNA processing);GO:0006406(mRNA export from nucleus);GO:0008286(insulin receptor signaling pathway);GO:0008380(RNA splicing);GO:0016607(nuclear speck);GO:0043274(phospholipase binding);GO:0045292(mRNA cis splicing, via …	03040(Spliceosome);05168(Herpes simplex virus 1 infection);05168(Herpes simplex virus 1 infection)	K12892	NA	serine and arginine-rich splicing factor 3 [Source:MGI Symbol;Acc:MGI:98285]	protein_coding;nonsense_mediated_decay;retained_intron;processed_transcript	21.2029399337891	25.9845624271427	18.93500053703	29.5183213951133	37.5268489187239	32.5141664256235	0.664151701522474	-0.590415283982277	0.000245790296236824	0.0132976716201346	down	no
ENSMUSG00000023868	Pde10a	ENSMUST00000115724;ENSMUST00000115715;ENSMUST00000115708;ENSMUST00000136160;ENSMUST00000233052;ENSMUST00000141877;ENSMUST00000024647;ENSMUST00000115720;ENSMUST00000115717;ENSMUST00000115722;ENSMUST00000233652;ENSMUST00000233016;ENSMUST00000149440;ENSMUST00000089085	GO:0000166(nucleotide binding);GO:0003824(catalytic activity);GO:0004112(cyclic-nucleotide phosphodiesterase activity);GO:0004114(3',5'-cyclic-nucleotide phosphodiesterase activity);GO:0004118(cGMP-stimulated cyclic-nucleotide phosphodiesterase activity);GO:0005515(protein binding);GO:0005737(cytoplasm);GO:0006198(cAMP catabolic process);GO:0007165(signal transduction);GO:0008081(phosphoric diest…	00230(Purine metabolism);04024(cAMP signaling pathway);05032(Morphine addiction);05032(Morphine addiction)	NA	NA	phosphodiesterase 10A [Source:MGI Symbol;Acc:MGI:1345143]	protein_coding;processed_transcript;retained_intron;nonsense_mediated_decay	0.407348423379251	0.58977569709705	0.513742296209822	0.135453968168729	0.231389452642229	0.184096771811036	2.74234197635086	1.45540848972479	0.000248280987637864	0.0133350403134188	up	yes
ENSMUSG00000028884	Rpa2	ENSMUST00000102561;ENSMUST00000130090;ENSMUST00000156968;ENSMUST00000133415;ENSMUST00000153046;ENSMUST00000130444	GO:0000723(telomere maintenance);GO:0000724(double-strand break repair via homologous recombination);GO:0000781(chromosome, telomeric region);GO:0000785(chromatin);GO:0003677(DNA binding);GO:0003684(damaged DNA binding);GO:0003697(single-stranded DNA binding);GO:0005634(nucleus);GO:0005654(nucleoplasm);GO:0005662(DNA replication factor A complex);GO:0006260(DNA replication);GO:0006281(DNA repair)…	03030(DNA replication);03420(Nucleotide excision repair);03430(Mismatch repair);03440(Homologous recombination);03460(Fanconi anemia pathway);03460(Fanconi anemia pathway)	K10739	NA	replication protein A2 [Source:MGI Symbol;Acc:MGI:1339939]	protein_coding;retained_intron;processed_transcript	20.3269827213498	17.4176350922152	20.3295481409957	26.4323168072168	30.0977556866021	32.2298175422653	0.654283888037168	-0.612011350605207	0.00024856983040364	0.0133350403134188	down	no
ENSMUSG00000022673	Mcm4	ENSMUST00000023353;ENSMUST00000229606;ENSMUST00000230437	GO:0000166(nucleotide binding);GO:0000727(double-strand break repair via break-induced replication);GO:0003677(DNA binding);GO:0003678(DNA helicase activity);GO:0003688(DNA replication origin binding);GO:0003697(single-stranded DNA binding);GO:0004386(helicase activity);GO:0005515(protein binding);GO:0005524(ATP binding);GO:0005634(nucleus);GO:0005654(nucleoplasm);GO:0006260(DNA replication);GO:0…	03030(DNA replication);04110(Cell cycle);04110(Cell cycle)	K02212	EC:3.6.4.12	minichromosome maintenance complex component 4 [Source:MGI Symbol;Acc:MGI:103199]	protein_coding	24.196501	32.8368200328782	22.5928462242965	36.2352208551128	44.6163456057398	45.3765442685985	0.630811685265892	-0.664718709776361	0.000250099989566508	0.0133609902375949	down	no
ENSMUSG00000006649	Nphs1	ENSMUST00000131004;ENSMUST00000006825;ENSMUST00000126297;ENSMUST00000149086;ENSMUST00000123880	GO:0000165(MAPK cascade);GO:0005515(protein binding);GO:0005886(plasma membrane);GO:0005887(integral component of plasma membrane);GO:0005925(focal adhesion);GO:0007155(cell adhesion);GO:0007254(JNK cascade);GO:0007275(multicellular organism development);GO:0007517(muscle organ development);GO:0007519(skeletal muscle tissue development);GO:0007520(myoblast fusion);GO:0016020(membrane);GO:0016021(…	NA	NA	NA	nephrosis 1, nephrin [Source:MGI Symbol;Acc:MGI:1859637]	retained_intron;protein_coding;nonsense_mediated_decay	0.699448912537764	0.451609982326284	0.828049533534743	0.578982385196375	9.25758277537764	1.44681033806647	0.175400386935386	-2.51127616449841	0.000256366280206188	0.0135999107678284	down	yes
ENSMUSG00000003814	Calr	ENSMUST00000003912;ENSMUST00000154774;ENSMUST00000128028;ENSMUST00000125998	GO:0000122(negative regulation of transcription by RNA polymerase II);GO:0001669(acrosomal vesicle);GO:0002502(peptide antigen assembly with MHC class I protein complex);GO:0003729(mRNA binding);GO:0005178(integrin binding);GO:0005506(iron ion binding);GO:0005509(calcium ion binding);GO:0005515(protein binding);GO:0005576(extracellular region);GO:0005615(extracellular space);GO:0005634(nucleus);G…	04141(Protein processing in endoplasmic reticulum);04145(Phagosome);04612(Antigen processing and presentation);05142(Chagas disease (American trypanosomiasis));05163(Human cytomegalovirus infection);05166(Human T-cell leukemia virus 1 infection);05168(Herpes simplex virus 1 infection);05169(Epstein-Barr virus infection);05170(Human immunodeficiency virus 1 infection);05170(Human immunodeficiency …	K08057	NA	calreticulin [Source:MGI Symbol;Acc:MGI:88252]	protein_coding;retained_intron	402.008220562847	345.344520624306	423.642934360417	582.407813063542	597.348495048611	520.06168753125	0.688894739642013	-0.537644533144403	0.000256950286789777	0.0135999107678284	down	no
ENSMUSG00000030882	Dnhd1	ENSMUST00000145988;ENSMUST00000106776;ENSMUST00000128388	GO:0000166(nucleotide binding);GO:0003341(cilium movement);GO:0003774(motor activity);GO:0003777(microtubule motor activity);GO:0005524(ATP binding);GO:0005856(cytoskeleton);GO:0005858(axonemal dynein complex);GO:0005874(microtubule);GO:0007018(microtubule-based movement);GO:0008569(ATP-dependent microtubule motor activity, minus-end-directed);GO:0030286(dynein complex);GO:0036156(inner dynein ar…	NA	NA	NA	dynein heavy chain domain 1 [Source:MGI Symbol;Acc:MGI:1924755]	protein_coding;retained_intron	1.00061329600159	0.845914844572641	0.584938818380744	0.33829925866985	0.355257320999934	0.345106866653405	2.34095747526519	1.22709872736695	0.000257767732284968	0.0135999107678284	up	yes
ENSMUSG00000026483	Fam129a	ENSMUST00000148810;ENSMUST00000111875;ENSMUST00000086267;ENSMUST00000134499;ENSMUST00000097541	GO:0001933(negative regulation of protein phosphorylation);GO:0001934(positive regulation of protein phosphorylation);GO:0003674(molecular_function);GO:0005737(cytoplasm);GO:0005829(cytosol);GO:0005886(plasma membrane);GO:0006417(regulation of translation);GO:0016020(membrane);GO:0034976(response to endoplasmic reticulum stress);GO:0045727(positive regulation of translation);GO:0045727(positive r…	NA	NA	NA	family with sequence similarity 129, member A [Source:MGI Symbol;Acc:MGI:2137237]	protein_coding;processed_transcript;nonsense_mediated_decay	4.86515957723577	7.98549809186992	6.33718614512195	2.87410522195122	3.04741087439024	3.96113554756098	1.94156836703502	0.957222508712177	0.000262144008161524	0.0137738876387092	up	no
ENSMUSG00000036111	Lmo1	ENSMUST00000207178;ENSMUST00000036992;ENSMUST00000208136	GO:0000122(negative regulation of transcription by RNA polymerase II);GO:0005515(protein binding);GO:0005634(nucleus);GO:0045944(positive regulation of transcription by RNA polymerase II);GO:0046013(regulation of T cell homeostatic proliferation);GO:0046872(metal ion binding);GO:0046872(metal ion binding)	NA	NA	NA	LIM domain only 1 [Source:MGI Symbol;Acc:MGI:102812]	protein_coding	17.3945438853093	14.8033039239691	21.986298689433	25.1804929110825	32.4414824497423	35.2429899510309	0.583472424899446	-0.777263619590339	0.000263816377256738	0.0137798737599565	down	no
ENSMUSG00000063229	Ldha	ENSMUST00000209984;ENSMUST00000124696;ENSMUST00000132157;ENSMUST00000133062;ENSMUST00000005051;ENSMUST00000048209;ENSMUST00000209548;ENSMUST00000210198;ENSMUST00000210815;ENSMUST00000210968;ENSMUST00000147535;ENSMUST00000210631;ENSMUST00000210467;ENSMUST00000092621;ENSMUST00000125862	GO:0001666(response to hypoxia);GO:0003824(catalytic activity);GO:0004457(lactate dehydrogenase activity);GO:0004459(L-lactate dehydrogenase activity);GO:0005515(protein binding);GO:0005737(cytoplasm);GO:0005739(mitochondrion);GO:0005829(cytosol);GO:0005975(carbohydrate metabolic process);GO:0006089(lactate metabolic process);GO:0007584(response to nutrient);GO:0009749(response to glucose);GO:001…	00010(Glycolysis / Gluconeogenesis);00270(Cysteine and methionine metabolism);00620(Pyruvate metabolism);00640(Propanoate metabolism);04066(HIF-1 signaling pathway);04922(Glucagon signaling pathway);05230(Central carbon metabolism in cancer);05230(Central carbon metabolism in cancer)	K00016	EC:1.1.1.27	lactate dehydrogenase A [Source:MGI Symbol;Acc:MGI:96759]	protein_coding;retained_intron;nonsense_mediated_decay	654.532754963142	466.125528800302	689.444226792145	1159.55966752719	839.982244411178	852.375523874622	0.63469667383256	-0.655860812780053	0.000264416437279866	0.0137798737599565	down	no
ENSMUSG00000037108	Zcwpw1	ENSMUST00000035852;ENSMUST00000127541;ENSMUST00000200505;ENSMUST00000128946;ENSMUST00000141642	GO:0003674(molecular_function);GO:0005575(cellular_component);GO:0008150(biological_process);GO:0008270(zinc ion binding);GO:0046872(metal ion binding);GO:0046872(metal ion binding)	NA	NA	NA	zinc finger, CW type with PWWP domain 1 [Source:MGI Symbol;Acc:MGI:2685899]	protein_coding;retained_intron;processed_transcript	0.906920611198876	0.922396449534843	0.993487822713709	0.356771909426014	0.423868447604002	0.232742734246094	2.78552593559933	1.47794974876647	0.000271442481155179	0.0140361883579908	up	yes
ENSMUSG00000091639	Gm3756	ENSMUST00000169182	NA	NA	NA	NA	predicted gene 3756 [Source:MGI Symbol;Acc:MGI:3781931]	processed_pseudogene	17.808491	18.260912	17.29113	27.724213	28.876923	28.095041	0.630022922994506	-0.666523773752814	0.000271533405734941	0.0140361883579908	down	no
ENSMUSG00000037887	Dusp8	ENSMUST00000039926;ENSMUST00000143661	GO:0000188(inactivation of MAPK activity);GO:0004721(phosphoprotein phosphatase activity);GO:0004725(protein tyrosine phosphatase activity);GO:0005634(nucleus);GO:0005737(cytoplasm);GO:0005829(cytosol);GO:0006470(protein dephosphorylation);GO:0008138(protein tyrosine/serine/threonine phosphatase activity);GO:0008330(protein tyrosine/threonine phosphatase activity);GO:0016311(dephosphorylation);GO…	04010(MAPK signaling pathway);04010(MAPK signaling pathway)	K04459	3.1.3.48;EC:3.1.3.16	dual specificity phosphatase 8 [Source:MGI Symbol;Acc:MGI:106626]	protein_coding	7.06812026776181	5.42990299958932	3.6683906275154	3.1591124238193	2.00604800862423	2.2159470973306	2.19024229489328	1.13109047635859	0.000278384955933789	0.0143323351506557	up	yes
ENSMUSG00000040010	Slc7a5	ENSMUST00000045557;ENSMUST00000182165;ENSMUST00000183015	GO:0005764(lysosome);GO:0005765(lysosomal membrane);GO:0005829(cytosol);GO:0005886(plasma membrane);GO:0006865(amino acid transport);GO:0009925(basal plasma membrane);GO:0010629(negative regulation of gene expression);GO:0015171(amino acid transmembrane transporter activity);GO:0015173(aromatic amino acid transmembrane transporter activity);GO:0015175(neutral amino acid transmembrane transporter …	04150(mTOR signaling pathway);05230(Central carbon metabolism in cancer);05230(Central carbon metabolism in cancer)	K13780	NA	solute carrier family 7 (cationic amino acid transporter, y+ system), member 5 [Source:MGI Symbol;Acc:MGI:1298205]	protein_coding;retained_intron;processed_transcript	90.0632395261596	119.35611504315	107.027648884574	60.5936315250809	68.7435054269148	64.0577400730852	1.63627397127404	0.710414327684563	0.000286344768539445	0.0146582095235378	up	no
ENSMUSG00000046434	Hnrnpa1	ENSMUST00000087351;ENSMUST00000036004;ENSMUST00000231141;ENSMUST00000230171;ENSMUST00000230489	GO:0000380(alternative mRNA splicing, via spliceosome);GO:0000381(regulation of alternative mRNA splicing, via spliceosome);GO:0003676(nucleic acid binding);GO:0003697(single-stranded DNA binding);GO:0003723(RNA binding);GO:0005634(nucleus);GO:0005654(nucleoplasm);GO:0005681(spliceosomal complex);GO:0005737(cytoplasm);GO:0006397(mRNA processing);GO:0008380(RNA splicing);GO:0019013(viral nucleocap…	03040(Spliceosome);03040(Spliceosome)	K12741	NA	heterogeneous nuclear ribonucleoprotein A1 [Source:MGI Symbol;Acc:MGI:104820]	protein_coding;nonsense_mediated_decay	115.526685213765	127.828881791944	113.070044377101	149.769424907073	185.028942801776	183.14987647098	0.688149087071837	-0.539206937113674	0.000287010681460248	0.0146582095235378	down	no
ENSMUSG00000002068	Ccne1	ENSMUST00000108023;ENSMUST00000124979;ENSMUST00000128785;ENSMUST00000130329;ENSMUST00000137097	GO:0000079(regulation of cyclin-dependent protein serine/threonine kinase activity);GO:0000082(G1/S transition of mitotic cell cycle);GO:0000122(negative regulation of transcription by RNA polymerase II);GO:0000307(cyclin-dependent protein kinase holoenzyme complex);GO:0000723(telomere maintenance);GO:0005515(protein binding);GO:0005634(nucleus);GO:0005654(nucleoplasm);GO:0005737(cytoplasm);GO:00…	04110(Cell cycle);04114(Oocyte meiosis);04115(p53 signaling pathway);04151(PI3K-Akt signaling pathway);04218(Cellular senescence);04934(Cushing syndrome);05161(Hepatitis B);05162(Measles);05165(Human papillomavirus infection);05166(Human T-cell leukemia virus 1 infection);05169(Epstein-Barr virus infection);05200(Pathways in cancer);05203(Viral carcinogenesis);05206(MicroRNAs in cancer);05215(Pro…	K06626	NA	cyclin E1 [Source:MGI Symbol;Acc:MGI:88316]	protein_coding;nonsense_mediated_decay;retained_intron;processed_transcript	21.1061748580015	23.8404558444778	26.3180751540195	34.5947668707739	35.3543916296018	38.4911492351615	0.6571791185829	-0.605641454519491	0.000289007291914399	0.0147013749130002	down	no
ENSMUSG00000022419	Deptor	ENSMUST00000096433;ENSMUST00000226687;ENSMUST00000023056;ENSMUST00000100660	GO:0005515(protein binding);GO:0006469(negative regulation of protein kinase activity);GO:0032007(negative regulation of TOR signaling);GO:0035556(intracellular signal transduction);GO:0045792(negative regulation of cell size);GO:2001236(regulation of extrinsic apoptotic signaling pathway);GO:2001236(regulation of extrinsic apoptotic signaling pathway)	04140(Autophagy - animal);04150(mTOR signaling pathway);04150(mTOR signaling pathway)	K20402	NA	DEP domain containing MTOR-interacting protein [Source:MGI Symbol;Acc:MGI:2146322]	protein_coding;nonsense_mediated_decay	9.34829136308316	12.3232185114943	6.79135142596349	4.70515989148073	4.74359944726166	5.65980625591616	1.88388905102968	0.913714001976918	0.000291639742297005	0.0147114340782235	up	no
ENSMUSG00000042599	Kdm7a	ENSMUST00000002305;ENSMUST00000127036	GO:0005506(iron ion binding);GO:0005634(nucleus);GO:0005654(nucleoplasm);GO:0005730(nucleolus);GO:0006325(chromatin organization);GO:0007399(nervous system development);GO:0008270(zinc ion binding);GO:0016491(oxidoreductase activity);GO:0016706(2-oxoglutarate-dependent dioxygenase activity);GO:0030901(midbrain development);GO:0032454(histone demethylase activity (H3-K9 specific));GO:0033169(histo…	NA	K11445	EC:1.14.11.-	lysine (K)-specific demethylase 7A [Source:MGI Symbol;Acc:MGI:2443388]	protein_coding;processed_transcript	0.580311017400815	1.18074326021676	0.38006230685095	0.287105555533459	0.184436322760266	0.18667539644029	3.25290244825882	1.70172755784676	0.000292759805616136	0.0147114340782235	up	yes
ENSMUSG00000031202	Rab39b	ENSMUST00000033545	GO:0000139(Golgi membrane);GO:0000166(nucleotide binding);GO:0003924(GTPase activity);GO:0005515(protein binding);GO:0005525(GTP binding);GO:0005794(Golgi apparatus);GO:0005886(plasma membrane);GO:0006914(autophagy);GO:0010506(regulation of autophagy);GO:0015031(protein transport);GO:0016020(membrane);GO:0016192(vesicle-mediated transport);GO:0030659(cytoplasmic vesicle membrane);GO:0031410(cytop…	NA	K07925	NA	RAB39B, member RAS oncogene family [Source:MGI Symbol;Acc:MGI:1915040]	protein_coding	1.17506	3.79215	1.704309	0.699129	0.799183	0.532717	3.28479750904591	1.71580443852345	0.000293104101711468	0.0147114340782235	up	yes
ENSMUSG00000061322	Dnaic1	ENSMUST00000143198;ENSMUST00000102963;ENSMUST00000119127	GO:0003341(cilium movement);GO:0003351(epithelial cilium movement involved in extracellular fluid movement);GO:0003774(motor activity);GO:0005515(protein binding);GO:0005576(extracellular region);GO:0005737(cytoplasm);GO:0005813(centrosome);GO:0005856(cytoskeleton);GO:0005874(microtubule);GO:0005929(cilium);GO:0007018(microtubule-based movement);GO:0007368(determination of left/right symmetry);GO…	05016(Huntington disease);05016(Huntington disease)	K10409	NA	dynein, axonemal, intermediate chain 1 [Source:MGI Symbol;Acc:MGI:1916172]	retained_intron;protein_coding	141.671186860173	112.334366915888	115.508663747304	85.9103258986341	72.5238216570812	66.0611523400432	1.64597752244677	0.718944634376794	0.000293813885490835	0.0147114340782235	up	no
ENSMUSG00000020639	Pfn4	ENSMUST00000219503;ENSMUST00000020967;ENSMUST00000219438;ENSMUST00000178879	GO:0003779(actin binding);GO:0003785(actin monomer binding);GO:0005737(cytoplasm);GO:0005856(cytoskeleton);GO:0005938(cell cortex);GO:0008289(lipid binding);GO:0042989(sequestering of actin monomers);GO:0042989(sequestering of actin monomers)	04015(Rap1 signaling pathway);04810(Regulation of actin cytoskeleton);05132(Salmonella infection);05132(Salmonella infection)	K05759	NA	profilin family, member 4 [Source:MGI Symbol;Acc:MGI:1920121]	protein_coding	0.205652486610879	0.363275429497908	0.291290720292887	0.0733681746861925	0.0798374006276151	0.0740334780334728	3.78552288319489	1.92049258921787	0.000298385022512082	0.0148819529977901	up	yes
ENSMUSG00000093798	Gm8355	ENSMUST00000177767	NA	NA	NA	NA	predicted pseudogene 8355 [Source:MGI Symbol;Acc:MGI:3645191]	processed_pseudogene	8.678852	7.688135	13.249084	11.804606	43.31068	19.293526	0.398018328796863	-1.32909322629059	0.000304426527622624	0.0151241941816563	down	yes
ENSMUSG00000002475	Abhd3	ENSMUST00000117828;ENSMUST00000002549;ENSMUST00000144150;ENSMUST00000234419;ENSMUST00000117726	GO:0004623(phospholipase A2 activity);GO:0005575(cellular_component);GO:0006629(lipid metabolic process);GO:0008126(acetylesterase activity);GO:0008970(phospholipase A1 activity);GO:0016020(membrane);GO:0016021(integral component of membrane);GO:0016787(hydrolase activity);GO:0034338(short-chain carboxylesterase activity);GO:0044255(cellular lipid metabolic process);GO:0046470(phosphatidylcholine…	NA	K13696	NA	abhydrolase domain containing 3 [Source:MGI Symbol;Acc:MGI:2147183]	protein_coding;processed_transcript	0.978795902313625	1.51718585089974	1.08016318766067	0.246955798628963	0.431365958868895	0.398057881319623	3.32238256086191	1.73221820420978	0.000312360890119082	0.0154582319575211	up	yes
ENSMUSG00000002625	Akap8l	ENSMUST00000236503;ENSMUST00000050214;ENSMUST00000236105;ENSMUST00000236039;ENSMUST00000235614;ENSMUST00000236618;ENSMUST00000236765;ENSMUST00000235724;ENSMUST00000236494;ENSMUST00000235387;ENSMUST00000235265;ENSMUST00000237879;ENSMUST00000237936	GO:0000785(chromatin);GO:0003677(DNA binding);GO:0005521(lamin binding);GO:0005634(nucleus);GO:0005737(cytoplasm);GO:0006397(mRNA processing);GO:0007076(mitotic chromosome condensation);GO:0010793(regulation of mRNA export from nucleus);GO:0016301(kinase activity);GO:0016310(phosphorylation);GO:0016363(nuclear matrix);GO:0016607(nuclear speck);GO:0031065(positive regulation of histone deacetylati…	NA	K15978	NA	A kinase (PRKA) anchor protein 8-like [Source:MGI Symbol;Acc:MGI:1860606]	protein_coding;retained_intron;nonsense_mediated_decay;processed_transcript	6.06092902818845	10.4794259891583	7.72471485531244	4.41709458032722	4.11091170747092	4.09958095821013	1.92159193992737	0.942302004818136	0.00031515594061119	0.0155363360993192	up	no
ENSMUSG00000109408	A930037H05Rik	ENSMUST00000208152;ENSMUST00000208034;ENSMUST00000207446;ENSMUST00000207273;ENSMUST00000208476;ENSMUST00000207133	NA	NA	NA	NA	RIKEN cDNA A930037H05 gene [Source:MGI Symbol;Acc:MGI:1925689]	retained_intron;bidirectional_promoter_lncRNA	0.215748629266681	0.260834465976657	0.121163105813697	0.0456854811715481	0.0625568817441092	0.0538329535344638	3.6880767173513	1.88286866623122	0.000317702726338654	0.0156016477303536	up	yes
ENSMUSG00000029777	Gars	ENSMUST00000003572;ENSMUST00000203334;ENSMUST00000205258	GO:0000166(nucleotide binding);GO:0004081(bis(5'-nucleosyl)-tetraphosphatase (asymmetrical) activity);GO:0004812(aminoacyl-tRNA ligase activity);GO:0004820(glycine-tRNA ligase activity);GO:0005515(protein binding);GO:0005524(ATP binding);GO:0005576(extracellular region);GO:0005737(cytoplasm);GO:0005739(mitochondrion);GO:0005829(cytosol);GO:0006412(translation);GO:0006418(tRNA aminoacylation for p…	00970(Aminoacyl-tRNA biosynthesis);00970(Aminoacyl-tRNA biosynthesis)	K01880	EC:6.1.1.14	glycyl-tRNA synthetase [Source:MGI Symbol;Acc:MGI:2449057]	protein_coding;retained_intron	228.023196730362	335.162782769477	273.778731903174	176.20582994806	169.300648717538	160.596246275088	1.65374472445511	0.725736554227552	0.000319705328393636	0.0156398376740611	up	no
ENSMUSG00000055612	Cdca7	ENSMUST00000102691;ENSMUST00000137880;ENSMUST00000130730;ENSMUST00000127344;ENSMUST00000157019	GO:0003674(molecular_function);GO:0005634(nucleus);GO:0005654(nucleoplasm);GO:0005737(cytoplasm);GO:0005829(cytosol);GO:0006355(regulation of transcription, DNA-templated);GO:0006915(apoptotic process);GO:0042127(regulation of cell population proliferation);GO:0042127(regulation of cell population proliferation)	NA	NA	NA	cell division cycle associated 7 [Source:MGI Symbol;Acc:MGI:1914203]	protein_coding;processed_transcript	14.0006677941911	13.9442591164897	12.6522665003123	18.1639370946284	25.3517894475328	20.7478443935041	0.631729498064078	-0.662621155695525	0.00032125658119957	0.0156557405677714	down	no
ENSMUSG00000067147	Rpl7a-ps11	ENSMUST00000118791	NA	NA	NA	NA	ribosomal protein L7A, pseudogene 11 [Source:MGI Symbol;Acc:MGI:3644020]	processed_pseudogene	438.84494	554.374817	514.306396	698.962708	679.42157	830.299622	0.682545000214834	-0.551003928786606	0.000324147530569417	0.0157365614840696	down	no
ENSMUSG00000023951	Vegfa	ENSMUST00000071648;ENSMUST00000024747;ENSMUST00000142351;ENSMUST00000113520;ENSMUST00000142321;ENSMUST00000143985;ENSMUST00000150327;ENSMUST00000146149;ENSMUST00000113519;ENSMUST00000133605	GO:0000122(negative regulation of transcription by RNA polymerase II);GO:0001525(angiogenesis);GO:0001541(ovarian follicle development);GO:0001568(blood vessel development);GO:0001569(branching involved in blood vessel morphogenesis);GO:0001666(response to hypoxia);GO:0001701(in utero embryonic development);GO:0001822(kidney development);GO:0001934(positive regulation of protein phosphorylation);…	01521(EGFR tyrosine kinase inhibitor resistance);04010(MAPK signaling pathway);04014(Ras signaling pathway);04015(Rap1 signaling pathway);04066(HIF-1 signaling pathway);04151(PI3K-Akt signaling pathway);04370(VEGF signaling pathway);04510(Focal adhesion);04926(Relaxin signaling pathway);04933(AGE-RAGE signaling pathway in diabetic complications);05163(Human cytomegalovirus infection);05165(Human …	K05448	NA	vascular endothelial growth factor A [Source:MGI Symbol;Acc:MGI:103178]	protein_coding;retained_intron	13.7864867871645	14.0543689057176	12.2104910975496	9.60064138413069	5.39337303430572	4.92154742473746	2.01105784038724	1.00795457584506	0.000328068477745285	0.0158665845600447	up	yes
ENSMUSG00000020156	Pwwp3a	ENSMUST00000020365;ENSMUST00000141962;ENSMUST00000130260;ENSMUST00000146538;ENSMUST00000125784;ENSMUST00000138801;ENSMUST00000139431;ENSMUST00000136791;ENSMUST00000135598;ENSMUST00000136208;ENSMUST00000126917	GO:0005634(nucleus);GO:0005654(nucleoplasm);GO:0005829(cytosol);GO:0006281(DNA repair);GO:0006325(chromatin organization);GO:0006974(cellular response to DNA damage stimulus);GO:0031491(nucleosome binding);GO:0031491(nucleosome binding)	NA	NA	NA	PWWP domain containing 3A, DNA repair factor [Source:MGI Symbol;Acc:MGI:1915364]	protein_coding;retained_intron;processed_transcript	3.57817258710549	2.68901345536145	3.02984550931377	5.1012448807065	4.21756155708908	5.94075301235402	0.609259499407735	-0.714871254656286	0.000340984633124994	0.0164290256443016	down	no
ENSMUSG00000039518	Cdsn	ENSMUST00000044804	GO:0005576(extracellular region);GO:0030057(desmosome);GO:0042803(protein homodimerization activity);GO:0043589(skin morphogenesis);GO:0098609(cell-cell adhesion)	NA	NA	NA	corneodesmosin [Source:MGI Symbol;Acc:MGI:3505689]	protein_coding	0.812399	1.664714	1.145222	0.254304	0.27273	0.50409	3.51299649702655	1.81270213798216	0.000351039804538135	0.016819560051325	up	yes
ENSMUSG00000033788	Dysf	ENSMUST00000113821;ENSMUST00000204591;ENSMUST00000128965;ENSMUST00000081904;ENSMUST00000168387;ENSMUST00000152646;ENSMUST00000113818;ENSMUST00000113823;ENSMUST00000203695;ENSMUST00000203803;ENSMUST00000142711;ENSMUST00000089595;ENSMUST00000204354;ENSMUST00000204987;ENSMUST00000153860;ENSMUST00000127459	GO:0001525(angiogenesis);GO:0001778(plasma membrane repair);GO:0001938(positive regulation of endothelial cell proliferation);GO:0002280(monocyte activation involved in immune response);GO:0002281(macrophage activation involved in immune response);GO:0005509(calcium ion binding);GO:0005515(protein binding);GO:0005543(phospholipid binding);GO:0005544(calcium-dependent phospholipid binding);GO:0005…	NA	K18261	NA	dysferlin [Source:MGI Symbol;Acc:MGI:1349385]	protein_coding;processed_transcript;retained_intron	0.896933988832853	1.13661287872238	1.664858493756	0.466658352545629	0.36928233537464	0.614742988352546	2.54942233224365	1.35017038715505	0.000351724822501862	0.016819560051325	up	yes
ENSMUSG00000003680	Taf6l	ENSMUST00000003777;ENSMUST00000177056;ENSMUST00000176610;ENSMUST00000176747;ENSMUST00000176688;ENSMUST00000189739;ENSMUST00000176331;ENSMUST00000176991;ENSMUST00000176496;ENSMUST00000176080;ENSMUST00000177216;ENSMUST00000176719	GO:0000124(SAGA complex);GO:0003713(transcription coactivator activity);GO:0005634(nucleus);GO:0005654(nucleoplasm);GO:0005669(transcription factor TFIID complex);GO:0006325(chromatin organization);GO:0006352(DNA-templated transcription, initiation);GO:0006355(regulation of transcription, DNA-templated);GO:0006357(regulation of transcription by RNA polymerase II);GO:0006367(transcription initiati…	03022(Basal transcription factors);03022(Basal transcription factors)	K03131	NA	TATA-box binding protein associated factor 6 like [Source:MGI Symbol;Acc:MGI:2444957]	protein_coding;retained_intron;processed_transcript	3.92067858381503	3.94440429380108	3.9997310554116	5.81399778413394	6.84417111381304	6.55061055032888	0.617676618390903	-0.69507637512358	0.000353277909146645	0.0168307923282999	down	no
ENSMUSG00000020897	Aurkb	ENSMUST00000156373;ENSMUST00000021277;ENSMUST00000149018;ENSMUST00000108666;ENSMUST00000139594;ENSMUST00000126576;ENSMUST00000140531;ENSMUST00000139457	GO:0000122(negative regulation of transcription by RNA polymerase II);GO:0000166(nucleotide binding);GO:0000775(chromosome, centromeric region);GO:0000776(kinetochore);GO:0000779(condensed chromosome, centromeric region);GO:0000780(condensed nuclear chromosome, centromeric region);GO:0002903(negative regulation of B cell apoptotic process);GO:0004672(protein kinase activity);GO:0004674(protein se…	NA	K11479	EC:2.7.11.1	aurora kinase B [Source:MGI Symbol;Acc:MGI:107168]	retained_intron;protein_coding;processed_transcript	27.8075529511202	25.1028625349627	30.0072674996606	36.0457873492872	41.7721225787509	48.6541769972845	0.655620421877782	-0.609067301336303	0.000355896809539179	0.0168925296066775	down	no
ENSMUSG00000023456	Tpi1	ENSMUST00000172132;ENSMUST00000154883;ENSMUST00000149610;ENSMUST00000239432;ENSMUST00000133251;ENSMUST00000204602;ENSMUST00000139716	GO:0003824(catalytic activity);GO:0004807(triose-phosphate isomerase activity);GO:0005737(cytoplasm);GO:0005829(cytosol);GO:0006006(glucose metabolic process);GO:0006094(gluconeogenesis);GO:0006096(glycolytic process);GO:0007275(multicellular organism development);GO:0008929(methylglyoxal synthase activity);GO:0016829(lyase activity);GO:0016853(isomerase activity);GO:0019242(methylglyoxal biosynt…	00010(Glycolysis / Gluconeogenesis);00051(Fructose and mannose metabolism);00562(Inositol phosphate metabolism);00562(Inositol phosphate metabolism)	K01803	EC:5.3.1.1	triosephosphate isomerase 1 [Source:MGI Symbol;Acc:MGI:98797]	protein_coding;retained_intron	499.163491508173	349.53578738903	467.170698320014	882.392550671268	613.677995096985	576.922727042862	0.63476808848145	-0.655698493095461	0.000361905515736207	0.0171141097219255	down	no
ENSMUSG00000068165	Gm10233	ENSMUST00000089275	NA	NA	NA	NA	predicted pseudogene 10233 [Source:MGI Symbol;Acc:MGI:3704447]	processed_pseudogene	0.296177	0.355732	1.715119	0.650456	11.600636	8.25027	0.115457109630082	-3.11457108061248	0.000365397132588834	0.0171540431771071	down	yes
ENSMUSG00000117748	Gm50241	ENSMUST00000169312;ENSMUST00000176437	GO:0005634(nucleus);GO:0005654(nucleoplasm);GO:0005654(nucleoplasm)	NA	NA	NA	predicted gene, 50241 [Source:MGI Symbol;Acc:MGI:6303050]	protein_coding;processed_transcript	2.05994358973439	1.01857590236899	1.15507238226849	1.45094144795406	12.6025268786791	3.37208819741565	0.242953036738261	-2.04125062966884	0.000365437010038623	0.0171540431771071	down	yes
ENSMUSG00000078762	Haus5	ENSMUST00000019697;ENSMUST00000126511;ENSMUST00000142741;ENSMUST00000132862;ENSMUST00000132982;ENSMUST00000142823	GO:0003674(molecular_function);GO:0005737(cytoplasm);GO:0005813(centrosome);GO:0005815(microtubule organizing center);GO:0005819(spindle);GO:0005856(cytoskeleton);GO:0005874(microtubule);GO:0007049(cell cycle);GO:0007098(centrosome cycle);GO:0051225(spindle assembly);GO:0051301(cell division);GO:0070652(HAUS complex);GO:0070652(HAUS complex)	NA	K16588	NA	HAUS augmin-like complex, subunit 5 [Source:MGI Symbol;Acc:MGI:1919159]	protein_coding;retained_intron;nonsense_mediated_decay	10.5496929788712	11.179707669754	11.2774002882779	14.3505608694645	17.6069331829233	20.261235521563	0.632087398644192	-0.661804041432834	0.000377412898582458	0.0176513109490873	down	no
ENSMUSG00000037754	Ppp1r16b	ENSMUST00000052927;ENSMUST00000045503;ENSMUST00000129902;ENSMUST00000103116;ENSMUST00000145073	GO:0001938(positive regulation of endothelial cell proliferation);GO:0005515(protein binding);GO:0005634(nucleus);GO:0005886(plasma membrane);GO:0008157(protein phosphatase 1 binding);GO:0014066(regulation of phosphatidylinositol 3-kinase signaling);GO:0016020(membrane);GO:0016607(nuclear speck);GO:0017020(myosin phosphatase regulator activity);GO:0019888(protein phosphatase regulator activity);G…	NA	K17459	NA	protein phosphatase 1, regulatory subunit 16B [Source:MGI Symbol;Acc:MGI:2151841]	protein_coding;retained_intron	0.736254854816825	1.48148715909091	0.997103578697422	0.373817278380823	0.457216508367255	0.441437519787427	2.52645822038853	1.33711632254971	0.000380250951469216	0.0177191392275874	up	yes
ENSMUSG00000054474	Thnsl2	ENSMUST00000160918;ENSMUST00000170455;ENSMUST00000074241;ENSMUST00000170753	GO:0009071(serine family amino acid catabolic process);GO:0016311(dephosphorylation);GO:0016829(lyase activity);GO:0030170(pyridoxal phosphate binding);GO:0046360(2-oxobutyrate biosynthetic process);GO:0070905(serine binding);GO:0070905(serine binding)	NA	K06037	EC:4.2.3.-	threonine synthase-like 2 (bacterial) [Source:MGI Symbol;Acc:MGI:3041254]	protein_coding;processed_transcript	1.47370156515712	1.69333375739372	1.91034954390018	0.501308520794824	0.508466684380776	0.709103540665434	2.9538935650558	1.56261784372878	0.000383406663390689	0.0178012228297175	up	yes
ENSMUSG00000053801	Grwd1	ENSMUST00000131384;ENSMUST00000209484;ENSMUST00000107723;ENSMUST00000211265	GO:0003682(chromatin binding);GO:0003688(DNA replication origin binding);GO:0005515(protein binding);GO:0005634(nucleus);GO:0005654(nucleoplasm);GO:0005694(chromosome);GO:0005730(nucleolus);GO:0005829(cytosol);GO:0006260(DNA replication);GO:0006334(nucleosome assembly);GO:0006337(nucleosome disassembly);GO:0032991(protein-containing complex);GO:0042393(histone binding);GO:0042393(histone binding)	NA	K14848	NA	glutamate-rich WD repeat containing 1 [Source:MGI Symbol;Acc:MGI:2141989]	protein_coding;nonsense_mediated_decay	29.1042415683034	30.236539301896	32.6708247369956	36.7538225478853	56.7728942338357	52.202490661157	0.631387538721509	-0.663402307473856	0.000393368175639177	0.0181714510289522	down	no
ENSMUSG00000026281	Dtymk	ENSMUST00000112890;ENSMUST00000027503;ENSMUST00000144106;ENSMUST00000112893	GO:0000166(nucleotide binding);GO:0004550(nucleoside diphosphate kinase activity);GO:0004798(thymidylate kinase activity);GO:0005524(ATP binding);GO:0005634(nucleus);GO:0005737(cytoplasm);GO:0005739(mitochondrion);GO:0005758(mitochondrial intermembrane space);GO:0005759(mitochondrial matrix);GO:0005829(cytosol);GO:0006165(nucleoside diphosphate phosphorylation);GO:0006227(dUDP biosynthetic proces…	00240(Pyrimidine metabolism);00240(Pyrimidine metabolism)	K00943	EC:2.7.4.9	deoxythymidylate kinase [Source:MGI Symbol;Acc:MGI:108396]	protein_coding;processed_transcript	32.0460077217788	30.2718436450019	32.0593965210946	40.7419119904979	47.7923808901558	51.9296987259597	0.671896382897834	-0.573689331236834	0.00039422712523651	0.0181714510289522	down	no
ENSMUSG00000005566	Trim28	ENSMUST00000005705;ENSMUST00000149061;ENSMUST00000129122;ENSMUST00000128951;ENSMUST00000123778;ENSMUST00000142421;ENSMUST00000123603;ENSMUST00000148354;ENSMUST00000125136;ENSMUST00000209577	GO:0000122(negative regulation of transcription by RNA polymerase II);GO:0000785(chromatin);GO:0001701(in utero embryonic development);GO:0001837(epithelial to mesenchymal transition);GO:0003677(DNA binding);GO:0003682(chromatin binding);GO:0003713(transcription coactivator activity);GO:0003714(transcription corepressor activity);GO:0004672(protein kinase activity);GO:0004842(ubiquitin-protein tr…	NA	K08882	EC:2.3.2.27	tripartite motif-containing 28 [Source:MGI Symbol;Acc:MGI:109274]	protein_coding;retained_intron;processed_transcript	93.2405980995671	98.151957547619	102.898287371573	120.859024041366	157.227348054594	147.846338721982	0.690932712008937	-0.53338287744003	0.000405731565255046	0.0186344626804908	down	no
ENSMUSG00000061689	Dlgap4	ENSMUST00000171030;ENSMUST00000099145;ENSMUST00000146412;ENSMUST00000127944;ENSMUST00000109566;ENSMUST00000109567;ENSMUST00000137356;ENSMUST00000000094;ENSMUST00000169464;ENSMUST00000109568;ENSMUST00000070782;ENSMUST00000123730;ENSMUST00000131157;ENSMUST00000177013	GO:0005515(protein binding);GO:0005886(plasma membrane);GO:0016020(membrane);GO:0019904(protein domain specific binding);GO:0023052(signaling);GO:0030425(dendrite);GO:0043025(neuronal cell body);GO:0045202(synapse);GO:0045202(synapse)	NA	NA	NA	DLG associated protein 4 [Source:MGI Symbol;Acc:MGI:2138865]	protein_coding;retained_intron;processed_transcript	11.2043545507041	9.61788069400071	9.19305985835996	6.89671799159863	5.03047090214176	5.56336697692581	1.71608583083423	0.779121711708205	0.000411267494072582	0.0188210156427195	up	no
ENSMUSG00000023942	Slc29a1	ENSMUST00000051574;ENSMUST00000064889;ENSMUST00000171876;ENSMUST00000164217;ENSMUST00000166633;ENSMUST00000167863;ENSMUST00000163492;ENSMUST00000164618;ENSMUST00000167692;ENSMUST00000167332;ENSMUST00000166119;ENSMUST00000171978;ENSMUST00000163905;ENSMUST00000167195;ENSMUST00000170113;ENSMUST00000164769;ENSMUST00000097317;ENSMUST00000171081;ENSMUST00000172301;ENSMUST00000167748;ENSMUST00000169729;…	GO:0001504(neurotransmitter uptake);GO:0005326(neurotransmitter transmembrane transporter activity);GO:0005337(nucleoside transmembrane transporter activity);GO:0005886(plasma membrane);GO:0005887(integral component of plasma membrane);GO:0006836(neurotransmitter transport);GO:0007595(lactation);GO:0015211(purine nucleoside transmembrane transporter activity);GO:0015213(uridine transmembrane tran…	05034(Alcoholism);05034(Alcoholism)	K15014	NA	solute carrier family 29 (nucleoside transporters), member 1 [Source:MGI Symbol;Acc:MGI:1927073]	protein_coding;retained_intron;processed_transcript	12.9348487659681	11.2895771379741	13.3397382622255	16.8828717075848	19.3232283473054	21.4602247791916	0.651405552100775	-0.618372078632025	0.000421402331728339	0.0192159463268123	down	no
ENSMUSG00000017697	Ada	ENSMUST00000017841;ENSMUST00000156939	GO:0001666(response to hypoxia);GO:0001701(in utero embryonic development);GO:0001821(histamine secretion);GO:0001829(trophectodermal cell differentiation);GO:0001883(purine nucleoside binding);GO:0001889(liver development);GO:0001890(placenta development);GO:0002314(germinal center B cell differentiation);GO:0002636(positive regulation of germinal center formation);GO:0002686(negative regulation…	00230(Purine metabolism);05340(Primary immunodeficiency);05340(Primary immunodeficiency)	NA	NA	adenosine deaminase [Source:MGI Symbol;Acc:MGI:87916]	protein_coding;processed_transcript	2.59380874225774	3.68947444455544	3.33872379020979	5.38234200899101	6.78583887712288	6.65916719280719	0.511065442498281	-0.968420053191012	0.000426518192707002	0.0193355792138799	down	no
ENSMUSG00000018427	Ypel2	ENSMUST00000018571;ENSMUST00000238921	GO:0003674(molecular_function);GO:0005575(cellular_component);GO:0005634(nucleus);GO:0005730(nucleolus);GO:0008150(biological_process);GO:0046872(metal ion binding);GO:0046872(metal ion binding)	NA	NA	NA	yippee like 2 [Source:MGI Symbol;Acc:MGI:1925114]	protein_coding	2.09484507633588	1.89544158984939	1.44466402991541	1.008652737157	0.382714899112853	0.566218682896637	2.77635302356159	1.47319102359348	0.000427054616096032	0.0193355792138799	up	yes
ENSMUSG00000073408	Mucl3	ENSMUST00000095467	GO:0003674(molecular_function);GO:0005575(cellular_component);GO:0005737(cytoplasm);GO:0005886(plasma membrane);GO:0016020(membrane);GO:0016021(integral component of membrane)	NA	NA	NA	mucin like 3 [Source:MGI Symbol;Acc:MGI:2685476]	protein_coding	0.568739	0.541692	0.368033	0.170857	0.071002	0.136921	3.90322614710386	1.96466705279826	0.000429855085122421	0.0193936032750639	up	yes
ENSMUSG00000029427	Zcchc8	ENSMUST00000031376;ENSMUST00000199875;ENSMUST00000196282;ENSMUST00000200161;ENSMUST00000198826;ENSMUST00000196042;ENSMUST00000196333;ENSMUST00000200503;ENSMUST00000196001	GO:0003676(nucleic acid binding);GO:0003723(RNA binding);GO:0005634(nucleus);GO:0005654(nucleoplasm);GO:0005681(spliceosomal complex);GO:0006397(mRNA processing);GO:0008270(zinc ion binding);GO:0008380(RNA splicing);GO:0016604(nuclear body);GO:0031499(TRAMP complex);GO:0034470(ncRNA processing);GO:0046872(metal ion binding);GO:0071013(catalytic step 2 spliceosome);GO:0071013(catalytic step 2 spli…	NA	K13128	NA	zinc finger, CCHC domain containing 8 [Source:MGI Symbol;Acc:MGI:1917900]	protein_coding;retained_intron;nonsense_mediated_decay	5.87046964940011	6.1978313625976	5.54084020948391	6.58610912131023	12.401808722529	11.8942191765378	0.570204750074859	-0.810448037230405	0.000433248838826414	0.0194778914582241	down	no
ENSMUSG00000021403	Serpinb9b	ENSMUST00000006392;ENSMUST00000220566	GO:0001913(T cell mediated cytotoxicity);GO:0004867(serine-type endopeptidase inhibitor activity);GO:0005515(protein binding);GO:0005615(extracellular space);GO:0005737(cytoplasm);GO:0010951(negative regulation of endopeptidase activity);GO:0010951(negative regulation of endopeptidase activity)	05146(Amoebiasis);05146(Amoebiasis)	K13963	NA	serine (or cysteine) peptidase inhibitor, clade B, member 9b [Source:MGI Symbol;Acc:MGI:894668]	protein_coding;processed_transcript	1.22815651089227	0.970319326469711	1.01542375708744	0.316792303193077	0.040756177857356	0.336105473888392	4.63328951210674	2.21203683230234	0.000443680829911648	0.0198769011800418	up	yes
ENSMUSG00000018931	Natd1	ENSMUST00000019075;ENSMUST00000143800	GO:0005575(cellular_component);GO:0005575(cellular_component)	NA	NA	NA	N-acetyltransferase domain containing 1 [Source:MGI Symbol;Acc:MGI:1344388]	protein_coding;processed_transcript	22.4044150468566	15.8716520901813	19.4322565210737	13.2712464624441	8.86170184647987	9.85866640334354	1.80385779764917	0.851085612034233	0.000449309471893337	0.0199890596843329	up	no
ENSMUSG00000099927	Gm8226	ENSMUST00000190511	NA	NA	NA	NA	predicted gene 8226 [Source:MGI Symbol;Acc:MGI:3643827]	processed_pseudogene	405.344604	516.126221	481.483002	648.672668	622.309326	773.962463	0.68605962484584	-0.543594129668113	0.000450673878512075	0.0199890596843329	down	no
ENSMUSG00000036478	Btg1	ENSMUST00000038377;ENSMUST00000218953	GO:0005515(protein binding);GO:0005634(nucleus);GO:0005737(cytoplasm);GO:0006479(protein methylation);GO:0006979(response to oxidative stress);GO:0007283(spermatogenesis);GO:0008285(negative regulation of cell population proliferation);GO:0019899(enzyme binding);GO:0043085(positive regulation of catalytic activity);GO:0043434(response to peptide hormone);GO:0045603(positive regulation of endothel…	03018(RNA degradation);03018(RNA degradation)	K14443	NA	BTG anti-proliferation factor 1 [Source:MGI Symbol;Acc:MGI:88215]	protein_coding	7.07087181425322	4.99033353809704	4.43549239632297	3.65229778885519	1.96098537111448	1.90149565144049	2.19523397330408	1.13437471385462	0.000452192625210565	0.0199890596843329	up	yes
ENSMUSG00000059326	Csf2ra	ENSMUST00000235172;ENSMUST00000237286;ENSMUST00000236872;ENSMUST00000076046;ENSMUST00000237877;ENSMUST00000237386;ENSMUST00000235483;ENSMUST00000235987	GO:0004896(cytokine receptor activity);GO:0005515(protein binding);GO:0009897(external side of plasma membrane);GO:0016020(membrane);GO:0016021(integral component of membrane);GO:0019221(cytokine-mediated signaling pathway);GO:0019955(cytokine binding);GO:0043235(receptor complex);GO:0043235(receptor complex)	04060(Cytokine-cytokine receptor interaction);04630(Jak-STAT signaling pathway);04640(Hematopoietic cell lineage);05200(Pathways in cancer);05200(Pathways in cancer)	K05066	NA	colony stimulating factor 2 receptor, alpha, low-affinity (granulocyte-macrophage) [Source:MGI Symbol;Acc:MGI:1339754]	retained_intron;protein_coding;processed_transcript	1.70316424172762	0.987960198537095	1.03464894879833	0.506361724137931	0.186618766631836	0.369182988505747	3.50772123289754	1.81053409786908	0.000453218491649939	0.0199890596843329	up	yes
ENSMUSG00000029641	Rasl11a	ENSMUST00000031646;ENSMUST00000198570	GO:0000166(nucleotide binding);GO:0003924(GTPase activity);GO:0005515(protein binding);GO:0005525(GTP binding);GO:0005634(nucleus);GO:0005730(nucleolus);GO:0007165(signal transduction);GO:0016020(membrane);GO:0016787(hydrolase activity);GO:0045943(positive regulation of transcription by RNA polymerase I);GO:0045943(positive regulation of transcription by RNA polymerase I)	NA	K07852	NA	RAS-like, family 11, member A [Source:MGI Symbol;Acc:MGI:1916145]	protein_coding;retained_intron	0.648353154038301	0.777758707743547	1.2488621498751	1.64950164696087	2.91717742214821	3.76270840466278	0.321148946435748	-1.63868553135393	0.000454940905967127	0.0199890596843329	down	yes
ENSMUSG00000038712	Mindy1	ENSMUST00000135249;ENSMUST00000107187;ENSMUST00000039537;ENSMUST00000135264;ENSMUST00000143498;ENSMUST00000137743;ENSMUST00000133762;ENSMUST00000153928;ENSMUST00000152640;ENSMUST00000168223;ENSMUST00000149568;ENSMUST00000147963	GO:0004843(thiol-dependent ubiquitin-specific protease activity);GO:0005654(nucleoplasm);GO:0005829(cytosol);GO:0006508(proteolysis);GO:0008233(peptidase activity);GO:0008234(cysteine-type peptidase activity);GO:0016604(nuclear body);GO:0016787(hydrolase activity);GO:0016807(cysteine-type carboxypeptidase activity);GO:0036435(K48-linked polyubiquitin modification-dependent protein binding);GO:003…	NA	K01309	EC:3.4.19.12	MINDY lysine 48 deubiquitinase 1 [Source:MGI Symbol;Acc:MGI:1922257]	processed_transcript;protein_coding;retained_intron	12.2746382754723	9.46292882997832	10.4339474216476	6.12843646314649	5.78175222762465	6.84764305915144	1.71509772323398	0.778290780951107	0.000455577723068677	0.0199890596843329	up	no
ENSMUSG00000032017	Grik4	ENSMUST00000114865;ENSMUST00000034515	GO:0004970(ionotropic glutamate receptor activity);GO:0005216(ion channel activity);GO:0005515(protein binding);GO:0005634(nucleus);GO:0005886(plasma membrane);GO:0006811(ion transport);GO:0008066(glutamate receptor activity);GO:0015276(ligand-gated ion channel activity);GO:0015277(kainate selective glutamate receptor activity);GO:0016020(membrane);GO:0016021(integral component of membrane);GO:00…	04080(Neuroactive ligand-receptor interaction);04724(Glutamatergic synapse);04724(Glutamatergic synapse)	K05204	NA	glutamate receptor, ionotropic, kainate 4 [Source:MGI Symbol;Acc:MGI:95817]	protein_coding	0.173562820865481	0.108396041429051	0.14935324924522	0.0297243141563234	0.0271807193894666	0.0513972029520295	3.98248573147828	1.99366919284603	0.000470978458804711	0.0205940169932142	up	yes
ENSMUSG00000031274	Col4a5	ENSMUST00000112931;ENSMUST00000130732;ENSMUST00000112930;ENSMUST00000128669	GO:0005201(extracellular matrix structural constituent);GO:0005581(collagen trimer);GO:0005587(collagen type IV trimer);GO:0005604(basement membrane);GO:0005615(extracellular space);GO:0007528(neuromuscular junction development);GO:0016020(membrane);GO:0030020(extracellular matrix structural constituent conferring tensile strength);GO:0030198(extracellular matrix organization);GO:0031012(extracel…	04151(PI3K-Akt signaling pathway);04510(Focal adhesion);04512(ECM-receptor interaction);04926(Relaxin signaling pathway);04933(AGE-RAGE signaling pathway in diabetic complications);04974(Protein digestion and absorption);05146(Amoebiasis);05165(Human papillomavirus infection);05200(Pathways in cancer);05222(Small cell lung cancer);05222(Small cell lung cancer)	K06237	NA	collagen, type IV, alpha 5 [Source:MGI Symbol;Acc:MGI:88456]	protein_coding;processed_transcript	5.75626283521882	5.59368375409348	6.10777335412325	3.52684691470676	3.21618843748139	3.29286726897886	1.73952663775503	0.798694771434283	0.000482926329491828	0.0210443801192889	up	no
ENSMUSG00000046997	Spsb4	ENSMUST00000055433;ENSMUST00000064445;ENSMUST00000162307;ENSMUST00000159298	GO:0005515(protein binding);GO:0005737(cytoplasm);GO:0005829(cytosol);GO:0006511(ubiquitin-dependent protein catabolic process);GO:0016567(protein ubiquitination);GO:0019005(SCF ubiquitin ligase complex);GO:0035556(intracellular signal transduction);GO:0042752(regulation of circadian rhythm);GO:0043161(proteasome-mediated ubiquitin-dependent protein catabolic process);GO:0048511(rhythmic process)…	NA	K10343	NA	splA/ryanodine receptor domain and SOCS box containing 4 [Source:MGI Symbol;Acc:MGI:2183445]	protein_coding;retained_intron;processed_transcript	5.31658012488849	7.11450190187333	7.14407712399643	8.78696758608385	11.7671258876004	11.9784745834077	0.60170961961581	-0.732860673367912	0.000485471372866029	0.0210802152972912	down	no
ENSMUSG00000037960	Card19	ENSMUST00000048946;ENSMUST00000222733;ENSMUST00000223159;ENSMUST00000221443;ENSMUST00000223496	GO:0003674(molecular_function);GO:0005739(mitochondrion);GO:0005783(endoplasmic reticulum);GO:0005789(endoplasmic reticulum membrane);GO:0008150(biological_process);GO:0016020(membrane);GO:0016021(integral component of membrane);GO:0031966(mitochondrial membrane);GO:0042981(regulation of apoptotic process);GO:0042981(regulation of apoptotic process)	NA	NA	NA	caspase recruitment domain family, member 19 [Source:MGI Symbol;Acc:MGI:1915730]	protein_coding;processed_transcript;retained_intron	51.6678487779282	57.1278676330399	57.273585041977	29.4994144779959	36.5583812410291	33.0167699790115	1.67620519235076	0.745198767096274	0.000487079923373064	0.0210802152972912	up	no
ENSMUSG00000020439	Smtn	ENSMUST00000020721;ENSMUST00000154861;ENSMUST00000156201;ENSMUST00000151804;ENSMUST00000075118;ENSMUST00000170588;ENSMUST00000110011;ENSMUST00000144635;ENSMUST00000020718;ENSMUST00000136243	GO:0003085(negative regulation of systemic arterial blood pressure);GO:0003779(actin binding);GO:0005515(protein binding);GO:0005737(cytoplasm);GO:0005815(microtubule organizing center);GO:0005856(cytoskeleton);GO:0017137(Rab GTPase binding);GO:0030036(actin cytoskeleton organization);GO:0031941(filamentous actin);GO:0032456(endocytic recycling);GO:0060452(positive regulation of cardiac muscle co…	NA	NA	NA	smoothelin [Source:MGI Symbol;Acc:MGI:1354727]	protein_coding;processed_transcript	6.53046522945205	8.65291977739726	9.51458051826484	10.2227847285388	16.3545718815068	15.4744167497717	0.587322805956011	-0.767774435596491	0.000488701733082566	0.0210802152972912	down	no
ENSMUSG00000005470	Asf1b	ENSMUST00000005607;ENSMUST00000124913;ENSMUST00000124174	GO:0000785(chromatin);GO:0000790(nuclear chromatin);GO:0001835(blastocyst hatching);GO:0005634(nucleus);GO:0005654(nucleoplasm);GO:0006325(chromatin organization);GO:0006333(chromatin assembly or disassembly);GO:0006334(nucleosome assembly);GO:0006335(DNA replication-dependent nucleosome assembly);GO:0006336(DNA replication-independent nucleosome assembly);GO:0032991(protein-containing complex);G…	NA	K10753	NA	anti-silencing function 1B histone chaperone [Source:MGI Symbol;Acc:MGI:1914179]	protein_coding;processed_transcript;retained_intron	19.9187333498717	25.4383252027374	25.9292382848589	33.1395707613345	37.088931609923	38.2529345038494	0.657128988064003	-0.60575150946122	0.000491814724968007	0.0211430653481196	down	no
ENSMUSG00000038967	Pdk2	ENSMUST00000038431;ENSMUST00000129262;ENSMUST00000126730;ENSMUST00000141712;ENSMUST00000155857	GO:0000166(nucleotide binding);GO:0004672(protein kinase activity);GO:0004674(protein serine/threonine kinase activity);GO:0004740(pyruvate dehydrogenase (acetyl-transferring) kinase activity);GO:0005515(protein binding);GO:0005524(ATP binding);GO:0005654(nucleoplasm);GO:0005739(mitochondrion);GO:0005759(mitochondrial matrix);GO:0005829(cytosol);GO:0005967(mitochondrial pyruvate dehydrogenase com…	NA	K00898	EC:2.7.11.2	pyruvate dehydrogenase kinase, isoenzyme 2 [Source:MGI Symbol;Acc:MGI:1343087]	protein_coding;processed_transcript	1.28774367815365	1.13951034713879	1.63256434840341	0.536074400885236	0.501986905469491	0.447551055327221	2.73275753380208	1.45035746121523	0.000493774409296554	0.0211560793889208	up	yes
ENSMUSG00000031659	Adcy7	ENSMUST00000169037;ENSMUST00000098521;ENSMUST00000171456;ENSMUST00000210688;ENSMUST00000211311;ENSMUST00000168545	GO:0000166(nucleotide binding);GO:0002819(regulation of adaptive immune response);GO:0004016(adenylate cyclase activity);GO:0005524(ATP binding);GO:0005886(plasma membrane);GO:0005887(integral component of plasma membrane);GO:0006171(cAMP biosynthetic process);GO:0007189(adenylate cyclase-activating G protein-coupled receptor signaling pathway);GO:0007190(activation of adenylate cyclase activity)…	00230(Purine metabolism);01522(Endocrine resistance);04015(Rap1 signaling pathway);04020(Calcium signaling pathway);04022(cGMP-PKG signaling pathway);04024(cAMP signaling pathway);04062(Chemokine signaling pathway);04072(Phospholipase D signaling pathway);04114(Oocyte meiosis);04211(Longevity regulating pathway);04213(Longevity regulating pathway - multiple species);04261(Adrenergic signaling in …	K08047	EC:4.6.1.1	adenylate cyclase 7 [Source:MGI Symbol;Acc:MGI:102891]	protein_coding;nonsense_mediated_decay;retained_intron	9.77697128234071	7.87819612743205	7.93003990613397	4.98443990316352	4.59917763418981	5.34434743873459	1.71391126365113	0.777292417032414	0.000499312386871488	0.0212374433685277	up	no
ENSMUSG00000020689	Itgb3	ENSMUST00000021028;ENSMUST00000127140	GO:0001938(positive regulation of endothelial cell proliferation);GO:0001954(positive regulation of cell-matrix adhesion);GO:0001968(fibronectin binding);GO:0002020(protease binding);GO:0002687(positive regulation of leukocyte migration);GO:0003756(protein disulfide isomerase activity);GO:0005080(protein kinase C binding);GO:0005178(integrin binding);GO:0005515(protein binding);GO:0005634(nucleus…	04015(Rap1 signaling pathway);04145(Phagosome);04151(PI3K-Akt signaling pathway);04380(Osteoclast differentiation);04510(Focal adhesion);04512(ECM-receptor interaction);04611(Platelet activation);04640(Hematopoietic cell lineage);04810(Regulation of actin cytoskeleton);04919(Thyroid hormone signaling pathway);05163(Human cytomegalovirus infection);05165(Human papillomavirus infection);05168(Herpe…	K06493	NA	integrin beta 3 [Source:MGI Symbol;Acc:MGI:96612]	protein_coding;processed_transcript	5.82778628164718	8.55115146314184	10.2272293970513	4.43733169700051	4.50919208947636	4.17360050838841	1.87545228908161	0.907238561756574	0.000500242481599919	0.0212374433685277	up	no
ENSMUSG00000054364	Rhob	ENSMUST00000067384	GO:0000166(nucleotide binding);GO:0000281(mitotic cytokinesis);GO:0001525(angiogenesis);GO:0003924(GTPase activity);GO:0005515(protein binding);GO:0005525(GTP binding);GO:0005634(nucleus);GO:0005737(cytoplasm);GO:0005768(endosome);GO:0005769(early endosome);GO:0005770(late endosome);GO:0005829(cytosol);GO:0005856(cytoskeleton);GO:0005886(plasma membrane);GO:0005938(cell cortex);GO:0006886(intrace…	NA	K07856	NA	ras homolog family member B [Source:MGI Symbol;Acc:MGI:107949]	protein_coding	71.263298	44.187168	48.074879	34.672455	29.993872	27.848087	1.76756613299199	0.821764194075521	0.000502213733904916	0.0212374433685277	up	no
ENSMUSG00000033326	Kdm4a	ENSMUST00000106406;ENSMUST00000050288;ENSMUST00000106403;ENSMUST00000097911;ENSMUST00000164821;ENSMUST00000152808	GO:0005634(nucleus);GO:0005721(pericentric heterochromatin);GO:0005737(cytoplasm);GO:0006325(chromatin organization);GO:0006338(chromatin remodeling);GO:0008270(zinc ion binding);GO:0010507(negative regulation of autophagy);GO:0010628(positive regulation of gene expression);GO:0010629(negative regulation of gene expression);GO:0014898(cardiac muscle hypertrophy in response to stress);GO:0016491(o…	NA	K06709	EC:1.14.11.-	lysine (K)-specific demethylase 4A [Source:MGI Symbol;Acc:MGI:2446210]	protein_coding;processed_transcript	15.4571359600484	15.6417725819786	13.8184989609132	10.8963133668281	7.43683899117952	7.61512561138014	1.73103616185749	0.79163586334553	0.000502326746342056	0.0212374433685277	up	no
ENSMUSG00000023832	Acat2	ENSMUST00000233792;ENSMUST00000007005;ENSMUST00000159697;ENSMUST00000159358	GO:0003824(catalytic activity);GO:0003985(acetyl-CoA C-acetyltransferase activity);GO:0003988(acetyl-CoA C-acyltransferase activity);GO:0005654(nucleoplasm);GO:0005730(nucleolus);GO:0005737(cytoplasm);GO:0005739(mitochondrion);GO:0005829(cytosol);GO:0006631(fatty acid metabolic process);GO:0006635(fatty acid beta-oxidation);GO:0016740(transferase activity);GO:0016746(transferase activity, transfe…	00071(Fatty acid degradation);00072(Synthesis and degradation of ketone bodies);00280(Valine, leucine and isoleucine degradation);00310(Lysine degradation);00380(Tryptophan metabolism);00620(Pyruvate metabolism);00630(Glyoxylate and dicarboxylate metabolism);00640(Propanoate metabolism);00650(Butanoate metabolism);00900(Terpenoid backbone biosynthesis);04975(Fat digestion and absorption);04975(Fa…	K00626	EC:2.3.1.9	acetyl-Coenzyme A acetyltransferase 2 [Source:MGI Symbol;Acc:MGI:87871]	protein_coding;processed_transcript	33.9779913997642	17.4695787735849	16.6786982900943	58.3530348466981	33.5932505735063	36.3298347063679	0.531090809390103	-0.912969531304952	0.000506809925131744	0.0213148776980586	down	no
ENSMUSG00000041406	BC055324	ENSMUST00000045876;ENSMUST00000097493;ENSMUST00000162949;ENSMUST00000161321;ENSMUST00000159617;ENSMUST00000160926	GO:0003674(molecular_function);GO:0005575(cellular_component);GO:0008150(biological_process);GO:0008150(biological_process)	NA	NA	NA	cDNA sequence BC055324 [Source:MGI Symbol;Acc:MGI:3590554]	protein_coding;processed_transcript;retained_intron;nonsense_mediated_decay	4.10685268442623	4.22353594696239	3.63938988018322	6.02530437463838	6.6850865253134	7.02368155424301	0.60655389501357	-0.721292253969762	0.000508510285641167	0.0213148776980586	down	no
ENSMUSG00000037242	Clic4	ENSMUST00000037099;ENSMUST00000143370	GO:0001525(angiogenesis);GO:0001886(endothelial cell morphogenesis);GO:0005244(voltage-gated ion channel activity);GO:0005254(chloride channel activity);GO:0005515(protein binding);GO:0005634(nucleus);GO:0005737(cytoplasm);GO:0005739(mitochondrion);GO:0005813(centrosome);GO:0005829(cytosol);GO:0005886(plasma membrane);GO:0005902(microvillus);GO:0005911(cell-cell junction);GO:0006811(ion transport…	NA	K05024	NA	chloride intracellular channel 4 (mitochondrial) [Source:MGI Symbol;Acc:MGI:1352754]	protein_coding;retained_intron	31.2989818311016	49.9172561594644	42.7360622314364	23.8320128997261	24.8473104220937	25.3055282255021	1.67537404792548	0.744483230998675	0.000511955647861047	0.0213148776980586	up	no
ENSMUSG00000021171	Esyt2	ENSMUST00000223150;ENSMUST00000100986;ENSMUST00000220816;ENSMUST00000220720;ENSMUST00000220754;ENSMUST00000223181;ENSMUST00000220804;ENSMUST00000221584	GO:0005509(calcium ion binding);GO:0005544(calcium-dependent phospholipid binding);GO:0005783(endoplasmic reticulum);GO:0005789(endoplasmic reticulum membrane);GO:0005886(plasma membrane);GO:0005887(integral component of plasma membrane);GO:0006869(lipid transport);GO:0006897(endocytosis);GO:0008289(lipid binding);GO:0008429(phosphatidylethanolamine binding);GO:0016020(membrane);GO:0016021(integr…	NA	NA	NA	extended synaptotagmin-like protein 2 [Source:MGI Symbol;Acc:MGI:1261845]	retained_intron;protein_coding;nonsense_mediated_decay;processed_transcript	5.01732257727223	3.39655696325057	4.2278436285683	2.13257174308214	2.70091646964891	1.88639148714864	1.88124248255775	0.911685816876553	0.000514157175747116	0.0213148776980586	up	no
ENSMUSG00000021594	Srd5a1	ENSMUST00000091514;ENSMUST00000220731;ENSMUST00000059235	GO:0001655(urogenital system development);GO:0001889(liver development);GO:0003865(3-oxo-5-alpha-steroid 4-dehydrogenase activity);GO:0005737(cytoplasm);GO:0006629(lipid metabolic process);GO:0006694(steroid biosynthetic process);GO:0006702(androgen biosynthetic process);GO:0006710(androgen catabolic process);GO:0007548(sex differentiation);GO:0008202(steroid metabolic process);GO:0008209(androge…	00140(Steroid hormone biosynthesis);00140(Steroid hormone biosynthesis)	K12343	EC:1.3.1.22	steroid 5 alpha-reductase 1 [Source:MGI Symbol;Acc:MGI:98400]	protein_coding;processed_transcript	3.32232006325198	4.60416800275009	4.39267288690272	6.57113892609144	7.54792559779993	7.46296906084565	0.570806310004864	-0.808926811646201	0.00051446122684994	0.0213148776980586	down	no
ENSMUSG00000056749	Nfil3	ENSMUST00000071065	GO:0000122(negative regulation of transcription by RNA polymerase II);GO:0000977(RNA polymerase II regulatory region sequence-specific DNA binding);GO:0000978(RNA polymerase II cis-regulatory region sequence-specific DNA binding);GO:0001227(DNA-binding transcription repressor activity, RNA polymerase II-specific);GO:0003677(DNA binding);GO:0003700(DNA-binding transcription factor activity);GO:000…	NA	K09059	NA	nuclear factor, interleukin 3, regulated [Source:MGI Symbol;Acc:MGI:109495]	protein_coding	13.761209	22.509747	20.354538	7.747694	10.578424	10.923844	1.93591683982359	0.953016980840337	0.000514627870991163	0.0213148776980586	up	no
ENSMUSG00000035842	Ddx11	ENSMUST00000224497;ENSMUST00000225687;ENSMUST00000224903;ENSMUST00000163605;ENSMUST00000223600;ENSMUST00000226095;ENSMUST00000223805;ENSMUST00000225956;ENSMUST00000223801	GO:0000166(nucleotide binding);GO:0000790(nuclear chromatin);GO:0000922(spindle pole);GO:0001650(fibrillar center);GO:0003676(nucleic acid binding);GO:0003677(DNA binding);GO:0003678(DNA helicase activity);GO:0003682(chromatin binding);GO:0003688(DNA replication origin binding);GO:0003690(double-stranded DNA binding);GO:0003697(single-stranded DNA binding);GO:0003723(RNA binding);GO:0003727(singl…	NA	K11273	EC:3.6.4.13	DEAD/H (Asp-Glu-Ala-Asp/His) box helicase 11 [Source:MGI Symbol;Acc:MGI:2443590]	protein_coding;retained_intron;nonsense_mediated_decay	4.11829427116342	4.79141265444394	5.8167180838992	6.54757436245662	8.84003478723404	8.85994829183643	0.607336431515599	-0.719432181997017	0.000516179268615494	0.0213148776980586	down	no
ENSMUSG00000040263	Klhdc4	ENSMUST00000045884;ENSMUST00000174206;ENSMUST00000174709;ENSMUST00000174192;ENSMUST00000172507;ENSMUST00000172470;ENSMUST00000174255;ENSMUST00000174665;ENSMUST00000172954;ENSMUST00000174717	GO:0005515(protein binding);GO:0005515(protein binding)	NA	NA	NA	kelch domain containing 4 [Source:MGI Symbol;Acc:MGI:2384569]	protein_coding;retained_intron;processed_transcript;nonsense_mediated_decay	12.9268938915858	10.3618659832794	14.0374208268608	19.8630945528587	23.0125726626214	16.5404104352751	0.628216842604917	-0.670665472469182	0.000517513477944718	0.0213148776980586	down	no
ENSMUSG00000032118	Fez1	ENSMUST00000034630;ENSMUST00000163816;ENSMUST00000161500;ENSMUST00000161978;ENSMUST00000162633;ENSMUST00000162235;ENSMUST00000214772;ENSMUST00000159137;ENSMUST00000160041;ENSMUST00000216539	GO:0005080(protein kinase C binding);GO:0005515(protein binding);GO:0005737(cytoplasm);GO:0005739(mitochondrion);GO:0005794(Golgi apparatus);GO:0005813(centrosome);GO:0005815(microtubule organizing center);GO:0005856(cytoskeleton);GO:0005874(microtubule);GO:0005886(plasma membrane);GO:0010976(positive regulation of neuron projection development);GO:0016020(membrane);GO:0021766(hippocampus develop…	NA	NA	NA	fasciculation and elongation protein zeta 1 (zygin I) [Source:MGI Symbol;Acc:MGI:2670976]	protein_coding;retained_intron;nonsense_mediated_decay;processed_transcript	8.45281709917154	10.9048578430799	9.8460080752924	6.74525809868421	4.30192992909357	4.46637958674464	1.88246080741647	0.912619828491092	0.000522124503396047	0.0214356452069477	up	no
ENSMUSG00000055632	Hmcn2	ENSMUST00000141294;ENSMUST00000113532;ENSMUST00000226996;ENSMUST00000130375;ENSMUST00000142448;ENSMUST00000138821	GO:0005201(extracellular matrix structural constituent);GO:0005509(calcium ion binding);GO:0005576(extracellular region);GO:0005604(basement membrane);GO:0005615(extracellular space);GO:0005938(cell cortex);GO:0030054(cell junction);GO:0031012(extracellular matrix);GO:0032154(cleavage furrow);GO:0050896(response to stimulus);GO:0062023(collagen-containing extracellular matrix);GO:0062023(collagen…	NA	K17341	NA	hemicentin 2 [Source:MGI Symbol;Acc:MGI:2677838]	retained_intron;protein_coding;nonsense_mediated_decay;processed_transcript	0.822282794002364	0.261105734337087	0.483767590431158	0.256319010452311	0.0979708816026877	0.0995758519878056	3.452906810748	1.78781139834249	0.000528342687229315	0.0216214084312304	up	yes
ENSMUSG00000002083	Bbc3	ENSMUST00000147267;ENSMUST00000002152;ENSMUST00000136781;ENSMUST00000209688	GO:0001836(release of cytochrome c from mitochondria);GO:0005515(protein binding);GO:0005739(mitochondrion);GO:0005740(mitochondrial envelope);GO:0005764(lysosome);GO:0005783(endoplasmic reticulum);GO:0006915(apoptotic process);GO:0006919(activation of cysteine-type endopeptidase activity involved in apoptotic process);GO:0006974(cellular response to DNA damage stimulus);GO:0008340(determination …	01524(Platinum drug resistance);04115(p53 signaling pathway);04210(Apoptosis);04215(Apoptosis - multiple species);04390(Hippo signaling pathway);05016(Huntington disease);05162(Measles);05200(Pathways in cancer);05210(Colorectal cancer);05210(Colorectal cancer)	K10132	NA	BCL2 binding component 3 [Source:MGI Symbol;Acc:MGI:2181667]	retained_intron;protein_coding	9.34869567419962	5.30118268879473	5.65800777636535	4.10066422834275	1.54528636911488	1.75123433145009	2.74535331136549	1.45699182782953	0.000533354830779963	0.0217567874741168	up	yes
ENSMUSG00000015305	Sash1	ENSMUST00000015449;ENSMUST00000212553;ENSMUST00000212869;ENSMUST00000213032	GO:0000209(protein polyubiquitination);GO:0001965(G-protein alpha-subunit binding);GO:0005515(protein binding);GO:0005737(cytoplasm);GO:0008022(protein C-terminus binding);GO:0010595(positive regulation of endothelial cell migration);GO:0010632(regulation of epithelial cell migration);GO:0019901(protein kinase binding);GO:0031435(mitogen-activated protein kinase kinase kinase binding);GO:0031666(…	NA	NA	NA	SAM and SH3 domain containing 1 [Source:MGI Symbol;Acc:MGI:1917347]	protein_coding;retained_intron	11.8628801957283	15.3713604082633	11.3998308139589	8.58815784337068	6.59581716561625	7.61630296708683	1.69445615788073	0.760822309217114	0.000537294530743956	0.0218329269027582	up	no
ENSMUSG00000026147	Col9a1	ENSMUST00000054588;ENSMUST00000088349;ENSMUST00000147902;ENSMUST00000124600	GO:0005594(collagen type IX trimer);GO:0005594(collagen type IX trimer)	04151(PI3K-Akt signaling pathway);04510(Focal adhesion);04512(ECM-receptor interaction);04974(Protein digestion and absorption);05165(Human papillomavirus infection);05165(Human papillomavirus infection)	K08131	NA	collagen, type IX, alpha 1 [Source:MGI Symbol;Acc:MGI:88465]	protein_coding;processed_transcript	0.298538328729282	0.429014614048935	0.273761822415154	0.801426285319653	1.03467616337806	0.675074500394633	0.398743213040121	-1.32646813173823	0.000538641288719363	0.0218329269027582	down	yes
ENSMUSG00000096995	2810029C07Rik	ENSMUST00000180698;ENSMUST00000221597	NA	NA	NA	NA	RIKEN cDNA 2810029C07 gene [Source:MGI Symbol;Acc:MGI:1919920]	bidirectional_promoter_lncRNA	2.62623524257932	2.06754412487206	2.07244818730809	1.02211209518936	0.799124124872057	0.670606	2.71535151795955	1.44113897533717	0.000542538721018102	0.0219213113606301	up	yes
ENSMUSG00000062075	Lmnb2	ENSMUST00000179022;ENSMUST00000159094;ENSMUST00000057623;ENSMUST00000105332	GO:0005634(nucleus);GO:0005635(nuclear envelope);GO:0005637(nuclear inner membrane);GO:0005638(lamin filament);GO:0005882(intermediate filament);GO:0016020(membrane);GO:0031965(nuclear membrane);GO:0042802(identical protein binding);GO:0042802(identical protein binding)	04210(Apoptosis);04210(Apoptosis)	K07611	NA	lamin B2 [Source:MGI Symbol;Acc:MGI:96796]	protein_coding;processed_transcript	17.6638402636491	18.5839121308913	18.901876515399	22.5295502538497	30.404884145357	29.6758649197387	0.667587811260862	-0.582970480501467	0.000549583465523708	0.0221028948491168	down	no
ENSMUSG00000039474	Wfs1	ENSMUST00000043964;ENSMUST00000167937;ENSMUST00000166339	GO:0000122(negative regulation of transcription by RNA polymerase II);GO:0001822(kidney development);GO:0003091(renal water homeostasis);GO:0005515(protein binding);GO:0005516(calmodulin binding);GO:0005783(endoplasmic reticulum);GO:0005789(endoplasmic reticulum membrane);GO:0007601(visual perception);GO:0007605(sensory perception of sound);GO:0016020(membrane);GO:0016021(integral component of me…	04141(Protein processing in endoplasmic reticulum);04141(Protein processing in endoplasmic reticulum)	K14020	NA	wolframin ER transmembrane glycoprotein [Source:MGI Symbol;Acc:MGI:1328355]	protein_coding;nonsense_mediated_decay	7.08715	7.931135	8.602504	4.85055	3.826485	4.154742	1.84080420038472	0.880336180649481	0.000550495031486461	0.0221028948491168	up	no
ENSMUSG00000022353	Mtss1	ENSMUST00000080371;ENSMUST00000227238;ENSMUST00000227290;ENSMUST00000227797;ENSMUST00000227196;ENSMUST00000226923;ENSMUST00000227045;ENSMUST00000228655;ENSMUST00000228067;ENSMUST00000226393;ENSMUST00000226976;ENSMUST00000228365	GO:0003779(actin binding);GO:0003785(actin monomer binding);GO:0005102(signaling receptor binding);GO:0007009(plasma membrane organization);GO:0015629(actin cytoskeleton);GO:0030036(actin cytoskeleton organization);GO:0042802(identical protein binding);GO:0042802(identical protein binding)	NA	K20128	NA	MTSS I-BAR domain containing 1 [Source:MGI Symbol;Acc:MGI:2384818]	protein_coding;retained_intron;processed_transcript	1.8232925133539	1.54889463843103	1.70368172031732	0.952933502776554	0.64851942397532	0.926953220273248	2.00753699245449	1.00542657222026	0.000555435206530091	0.0222313376707718	up	yes
ENSMUSG00000035960	Apex1	ENSMUST00000154288;ENSMUST00000049411;ENSMUST00000136753;ENSMUST00000128395	GO:0000723(telomere maintenance);GO:0003677(DNA binding);GO:0003684(damaged DNA binding);GO:0003691(double-stranded telomeric DNA binding);GO:0003713(transcription coactivator activity);GO:0003723(RNA binding);GO:0003906(DNA-(apurinic or apyrimidinic site) endonuclease activity);GO:0004518(nuclease activity);GO:0004519(endonuclease activity);GO:0004521(endoribonuclease activity);GO:0004527(exonuc…	03410(Base excision repair);03410(Base excision repair)	K10771	EC:4.2.99.18	apurinic/apyrimidinic endonuclease 1 [Source:MGI Symbol;Acc:MGI:88042]	protein_coding	24.7159807735584	24.558735718706	25.9374951940928	37.2883284845288	40.2722129571027	36.1513374845288	0.661427921133876	-0.596344146982838	0.000559505910335953	0.0223242858224045	down	no
ENSMUSG00000081643	Gm11605	ENSMUST00000120413	NA	NA	NA	NA	predicted gene 11605 [Source:MGI Symbol;Acc:MGI:3651339]	processed_pseudogene	1.279376	1.050971	1.716426	4.780732	8.913978	1.694421	0.262963061397034	-1.92706793750691	0.000563695601777697	0.0224213876744475	down	yes
ENSMUSG00000049303	Syt12	ENSMUST00000059295;ENSMUST00000128114;ENSMUST00000166191;ENSMUST00000133222	GO:0000149(SNARE binding);GO:0001786(phosphatidylserine binding);GO:0005509(calcium ion binding);GO:0005544(calcium-dependent phospholipid binding);GO:0005886(plasma membrane);GO:0008021(synaptic vesicle);GO:0014059(regulation of dopamine secretion);GO:0016020(membrane);GO:0016021(integral component of membrane);GO:0016192(vesicle-mediated transport);GO:0017156(calcium-ion regulated exocytosis);G…	NA	K19912	NA	synaptotagmin XII [Source:MGI Symbol;Acc:MGI:2159601]	protein_coding;processed_transcript;retained_intron	0.168529844015165	0.208117582776674	0.186761530601192	0.0615797526629356	0.0270795750135403	0.0598865519046759	3.79282790597525	1.92327391293754	0.000574267891435601	0.0227709703038812	up	yes
ENSMUSG00000021866	Anxa11	ENSMUST00000112364;ENSMUST00000124704;ENSMUST00000022416;ENSMUST00000133547	GO:0005509(calcium ion binding);GO:0005544(calcium-dependent phospholipid binding);GO:0005634(nucleus);GO:0005635(nuclear envelope);GO:0005654(nucleoplasm);GO:0005737(cytoplasm);GO:0005819(spindle);GO:0005829(cytosol);GO:0005856(cytoskeleton);GO:0006909(phagocytosis);GO:0007049(cell cycle);GO:0008429(phosphatidylethanolamine binding);GO:0030496(midbody);GO:0032506(cytokinetic process);GO:0042470(…	NA	K17095	NA	annexin A11 [Source:MGI Symbol;Acc:MGI:108481]	protein_coding;retained_intron	16.3212887830713	16.6225432116082	15.5094338270859	9.60905098621524	10.7244882348247	8.16597399975816	1.70014362864295	0.765656630820616	0.000576967809513836	0.0228071981172528	up	no
ENSMUSG00000073002	Vamp5	ENSMUST00000074231;ENSMUST00000206154;ENSMUST00000101285	GO:0005770(late endosome);GO:0005794(Golgi apparatus);GO:0005802(trans-Golgi network);GO:0005886(plasma membrane);GO:0005887(integral component of plasma membrane);GO:0007275(multicellular organism development);GO:0007517(muscle organ development);GO:0007519(skeletal muscle tissue development);GO:0009986(cell surface);GO:0012505(endomembrane system);GO:0014704(intercalated disc);GO:0016020(membra…	04130(SNARE interactions in vesicular transport);04130(SNARE interactions in vesicular transport)	K08514	NA	vesicle-associated membrane protein 5 [Source:MGI Symbol;Acc:MGI:1858622]	protein_coding	7.18647643997045	5.89732960066494	5.9916660350942	3.73979116586627	2.45622315145918	3.16423664868859	2.03792314383347	1.0270996441921	0.000600992364507278	0.023618443445771	up	yes
ENSMUSG00000029165	Agbl5	ENSMUST00000201225;ENSMUST00000202060;ENSMUST00000201917;ENSMUST00000200695;ENSMUST00000200850;ENSMUST00000201817;ENSMUST00000202757;ENSMUST00000200990;ENSMUST00000201167;ENSMUST00000201523;ENSMUST00000201168;ENSMUST00000201918;ENSMUST00000201014;ENSMUST00000202109;ENSMUST00000201901;ENSMUST00000202565;ENSMUST00000069705;ENSMUST00000114700	GO:0004180(carboxypeptidase activity);GO:0004181(metallocarboxypeptidase activity);GO:0005634(nucleus);GO:0005737(cytoplasm);GO:0005819(spindle);GO:0005829(cytosol);GO:0005856(cytoskeleton);GO:0006508(proteolysis);GO:0008233(peptidase activity);GO:0008237(metallopeptidase activity);GO:0008270(zinc ion binding);GO:0015630(microtubule cytoskeleton);GO:0015631(tubulin binding);GO:0016787(hydrolase a…	NA	NA	NA	ATP/GTP binding protein-like 5 [Source:MGI Symbol;Acc:MGI:2441745]	protein_coding;nonsense_mediated_decay;retained_intron;processed_transcript	2.34127669530696	2.05126933602722	1.91938766992769	1.05183123734581	1.11609334325819	0.988492198497093	1.9997149118753	0.999794337729826	0.000601190015654415	0.023618443445771	up	no
ENSMUSG00000000028	Cdc45	ENSMUST00000000028;ENSMUST00000096990;ENSMUST00000231819;ENSMUST00000115585	GO:0000727(double-strand break repair via break-induced replication);GO:0003682(chromatin binding);GO:0003688(DNA replication origin binding);GO:0003697(single-stranded DNA binding);GO:0005634(nucleus);GO:0005654(nucleoplasm);GO:0005656(nuclear pre-replicative complex);GO:0005813(centrosome);GO:0006260(DNA replication);GO:0006270(DNA replication initiation);GO:0007049(cell cycle);GO:0031261(DNA r…	04110(Cell cycle);04110(Cell cycle)	K06628	NA	cell division cycle 45 [Source:MGI Symbol;Acc:MGI:1338073]	protein_coding;retained_intron	18.8100165242442	20.916593167142	20.6029274891614	28.8501177763833	29.0684318813463	29.5016137849401	0.690110093652614	-0.535101560682438	0.000609751413045546	0.0238813068765814	down	no
ENSMUSG00000097027	Gm26559	ENSMUST00000181939	NA	NA	NA	NA	predicted gene, 26559 [Source:MGI Symbol;Acc:MGI:5477053]	bidirectional_promoter_lncRNA	0.632661	0.739357	0.503825	0.125896	0.1878	0.234392	3.42252156587993	1.77505963217419	0.000621880351183671	0.0242818603177771	up	yes
ENSMUSG00000030344	Akap3	ENSMUST00000095440;ENSMUST00000202574;ENSMUST00000202878	GO:0001669(acrosomal vesicle);GO:0001835(blastocyst hatching);GO:0005515(protein binding);GO:0005737(cytoplasm);GO:0007178(transmembrane receptor protein serine/threonine kinase signaling pathway);GO:0008104(protein localization);GO:0031410(cytoplasmic vesicle);GO:0031514(motile cilium);GO:0035686(sperm fibrous sheath);GO:0051018(protein kinase A binding);GO:0097225(sperm midpiece);GO:0097228(spe…	NA	K16520	NA	A kinase (PRKA) anchor protein 3 [Source:MGI Symbol;Acc:MGI:1341149]	protein_coding	0.377384	0.381631	0.514212	0.042456	0.15674	0.111843	4.09346416365793	2.03332226527598	0.00062840165362949	0.0244139188759088	up	yes
ENSMUSG00000026664	Phyh	ENSMUST00000027975;ENSMUST00000146933;ENSMUST00000128738	GO:0001561(fatty acid alpha-oxidation);GO:0003824(catalytic activity);GO:0005515(protein binding);GO:0005739(mitochondrion);GO:0005777(peroxisome);GO:0005782(peroxisomal matrix);GO:0006103(2-oxoglutarate metabolic process);GO:0006631(fatty acid metabolic process);GO:0006720(isoprenoid metabolic process);GO:0008198(ferrous iron binding);GO:0016491(oxidoreductase activity);GO:0019606(2-oxobutyrate …	04146(Peroxisome);04146(Peroxisome)	K00477	EC:1.14.11.18	phytanoyl-CoA hydroxylase [Source:MGI Symbol;Acc:MGI:891978]	protein_coding;processed_transcript	7.9954928943476	6.25563388219757	6.62889090174326	3.65962436450079	3.26659641627047	3.17698452350766	2.06667261027006	1.04730986387262	0.000629086725420895	0.0244139188759088	up	yes
ENSMUSG00000031770	Herpud1	ENSMUST00000161576;ENSMUST00000160866;ENSMUST00000034220;ENSMUST00000159450;ENSMUST00000211982;ENSMUST00000161085	GO:0005515(protein binding);GO:0005783(endoplasmic reticulum);GO:0005789(endoplasmic reticulum membrane);GO:0006511(ubiquitin-dependent protein catabolic process);GO:0006874(cellular calcium ion homeostasis);GO:0006986(response to unfolded protein);GO:0016020(membrane);GO:0016021(integral component of membrane);GO:0016567(protein ubiquitination);GO:0030433(ubiquitin-dependent ERAD pathway);GO:003…	04141(Protein processing in endoplasmic reticulum);04141(Protein processing in endoplasmic reticulum)	K14027	NA	homocysteine-inducible, endoplasmic reticulum stress-inducible, ubiquitin-like domain member 1 [Source:MGI Symbol;Acc:MGI:1927406]	protein_coding;retained_intron;nonsense_mediated_decay	41.5629491255894	44.6463168255465	46.668364436348	32.9038499862838	22.8978172151736	20.8174909524218	1.734261163776	0.794321171520125	0.000655796249477361	0.0253733530706877	up	no
ENSMUSG00000041168	Lonp1	ENSMUST00000233732;ENSMUST00000047226	GO:0000166(nucleotide binding);GO:0001018(mitochondrial promoter sequence-specific DNA binding);GO:0001666(response to hypoxia);GO:0003677(DNA binding);GO:0003697(single-stranded DNA binding);GO:0003727(single-stranded RNA binding);GO:0004176(ATP-dependent peptidase activity);GO:0004252(serine-type endopeptidase activity);GO:0005524(ATP binding);GO:0005654(nucleoplasm);GO:0005739(mitochondrion);G…	NA	K08675	EC:3.4.21.53	lon peptidase 1, mitochondrial [Source:MGI Symbol;Acc:MGI:1921392]	nonsense_mediated_decay;protein_coding	110.000802088706	185.781924603567	146.945223374028	91.5104340672154	87.5710505939644	84.5560658792867	1.67930535372785	0.747864584208665	0.00066341815282625	0.0255907038528265	up	no
ENSMUSG00000021709	Erbin	ENSMUST00000188997;ENSMUST00000091269;ENSMUST00000191275;ENSMUST00000022222;ENSMUST00000189323;ENSMUST00000169083;ENSMUST00000053927	GO:0005102(signaling receptor binding);GO:0005176(ErbB-2 class receptor binding);GO:0005515(protein binding);GO:0005634(nucleus);GO:0005737(cytoplasm);GO:0005886(plasma membrane);GO:0006605(protein targeting);GO:0007165(signal transduction);GO:0016020(membrane);GO:0016323(basolateral plasma membrane);GO:0016607(nuclear speck);GO:0030054(cell junction);GO:0030056(hemidesmosome);GO:0031594(neuromus…	04621(NOD-like receptor signaling pathway);04621(NOD-like receptor signaling pathway)	K12796	NA	Erbb2 interacting protein [Source:MGI Symbol;Acc:MGI:1890169]	protein_coding;retained_intron	2.11652928328505	2.8903042019146	1.64895640093211	1.31880353835496	0.801189469958433	0.933338334802872	2.17984527003178	1.12422573313053	0.000679317388899283	0.0261250735586327	up	yes
ENSMUSG00000028034	Fubp1	ENSMUST00000106121;ENSMUST00000200452;ENSMUST00000196695;ENSMUST00000199876;ENSMUST00000166984;ENSMUST00000198227;ENSMUST00000196739;ENSMUST00000198539;ENSMUST00000199202;ENSMUST00000197141;ENSMUST00000198405;ENSMUST00000196429;ENSMUST00000196062;ENSMUST00000200207;ENSMUST00000199918;ENSMUST00000199199;ENSMUST00000200524;ENSMUST00000199127;ENSMUST00000200056;ENSMUST00000198046	GO:0000978(RNA polymerase II cis-regulatory region sequence-specific DNA binding);GO:0003676(nucleic acid binding);GO:0003677(DNA binding);GO:0003723(RNA binding);GO:0003729(mRNA binding);GO:0005515(protein binding);GO:0005634(nucleus);GO:0005654(nucleoplasm);GO:0005737(cytoplasm);GO:0006355(regulation of transcription, DNA-templated);GO:0006357(regulation of transcription by RNA polymerase II);G…	NA	K13210	NA	far upstream element (FUSE) binding protein 1 [Source:MGI Symbol;Acc:MGI:1196294]	protein_coding;nonsense_mediated_decay;retained_intron	3.64237698858065	4.49684223374194	4.146952574	5.42399851722581	5.87646704780645	7.18592900309677	0.664606164876749	-0.589428419377938	0.000686025785814237	0.0263038355353639	down	no
ENSMUSG00000028678	Kif2c	ENSMUST00000065896;ENSMUST00000141675;ENSMUST00000132868;ENSMUST00000142205;ENSMUST00000106436;ENSMUST00000142138;ENSMUST00000153953;ENSMUST00000148918	GO:0000166(nucleotide binding);GO:0000775(chromosome, centromeric region);GO:0000776(kinetochore);GO:0000777(condensed chromosome kinetochore);GO:0003774(motor activity);GO:0003777(microtubule motor activity);GO:0005524(ATP binding);GO:0005634(nucleus);GO:0005694(chromosome);GO:0005737(cytoplasm);GO:0005813(centrosome);GO:0005819(spindle);GO:0005856(cytoskeleton);GO:0005871(kinesin complex);GO:00…	NA	K10393	NA	kinesin family member 2C [Source:MGI Symbol;Acc:MGI:1921054]	protein_coding;retained_intron;processed_transcript	11.197468926656	14.0063484966766	15.1896923247765	15.9162526825579	25.7684451563145	23.6199546293835	0.618539540773823	-0.693062270979283	0.000689184372144487	0.0263458265375473	down	no
ENSMUSG00000028551	Cdkn2c	ENSMUST00000097921;ENSMUST00000063531	GO:0000079(regulation of cyclin-dependent protein serine/threonine kinase activity);GO:0000082(G1/S transition of mitotic cell cycle);GO:0004861(cyclin-dependent protein serine/threonine kinase inhibitor activity);GO:0005515(protein binding);GO:0005634(nucleus);GO:0005737(cytoplasm);GO:0007049(cell cycle);GO:0007050(cell cycle arrest);GO:0008285(negative regulation of cell population proliferatio…	01522(Endocrine resistance);04110(Cell cycle);04934(Cushing syndrome);05166(Human T-cell leukemia virus 1 infection);05202(Transcriptional misregulation in cancer);05202(Transcriptional misregulation in cancer)	K06622	NA	cyclin dependent kinase inhibitor 2C [Source:MGI Symbol;Acc:MGI:105388]	protein_coding	14.0185580632911	12.3541470789278	16.9675291236039	19.5874163194341	22.6309115070737	26.4254269609084	0.63137913128505	-0.663421518254715	0.000692180193958703	0.0263813633327305	down	no
ENSMUSG00000006585	Cdt1	ENSMUST00000006760;ENSMUST00000212967;ENSMUST00000212821;ENSMUST00000212201;ENSMUST00000212053	GO:0000076(DNA replication checkpoint);GO:0000278(mitotic cell cycle);GO:0000775(chromosome, centromeric region);GO:0000776(kinetochore);GO:0000777(condensed chromosome kinetochore);GO:0003677(DNA binding);GO:0003682(chromatin binding);GO:0005515(protein binding);GO:0005634(nucleus);GO:0005654(nucleoplasm);GO:0005694(chromosome);GO:0006260(DNA replication);GO:0007049(cell cycle);GO:0007059(chromo…	NA	K10727	NA	chromatin licensing and DNA replication factor 1 [Source:MGI Symbol;Acc:MGI:1914427]	protein_coding;retained_intron;processed_transcript	15.799991566879	21.1873764748408	19.215757166879	23.128920477707	34.3817087127388	30.4609844863057	0.638877961419636	-0.646387721257422	0.000697909979196954	0.0265205792094842	down	no
ENSMUSG00000037624	Kcnk2	ENSMUST00000110920;ENSMUST00000193319;ENSMUST00000192529;ENSMUST00000194172;ENSMUST00000194402;ENSMUST00000079451;ENSMUST00000195016;ENSMUST00000193686;ENSMUST00000180044;ENSMUST00000192723	GO:0003231(cardiac ventricle development);GO:0005249(voltage-gated potassium channel activity);GO:0005267(potassium channel activity);GO:0005515(protein binding);GO:0005634(nucleus);GO:0005783(endoplasmic reticulum);GO:0005886(plasma membrane);GO:0005887(integral component of plasma membrane);GO:0006811(ion transport);GO:0006813(potassium ion transport);GO:0007186(G protein-coupled receptor signa…	04927(Cortisol synthesis and secretion);04934(Cushing syndrome);04971(Gastric acid secretion);04971(Gastric acid secretion)	K04913	NA	potassium channel, subfamily K, member 2 [Source:MGI Symbol;Acc:MGI:109366]	protein_coding;processed_transcript;nonsense_mediated_decay	0.800655007485333	0.598567579202913	0.645939236900668	0.151912222536921	0.22931032571313	0.304247077887922	2.98359219081906	1.57705035580436	0.000701779812537969	0.0265326951635249	up	yes
ENSMUSG00000072082	Ccnf	ENSMUST00000115390;ENSMUST00000234708;ENSMUST00000234949;ENSMUST00000234096;ENSMUST00000234541;ENSMUST00000234381;ENSMUST00000234916;ENSMUST00000235059;ENSMUST00000234491;ENSMUST00000234837	GO:0000079(regulation of cyclin-dependent protein serine/threonine kinase activity);GO:0000307(cyclin-dependent protein kinase holoenzyme complex);GO:0000320(re-entry into mitotic cell cycle);GO:0001890(placenta development);GO:0005515(protein binding);GO:0005634(nucleus);GO:0005737(cytoplasm);GO:0005813(centrosome);GO:0005814(centriole);GO:0005856(cytoskeleton);GO:0007049(cell cycle);GO:0010826(…	NA	K10289	NA	cyclin F [Source:MGI Symbol;Acc:MGI:102551]	protein_coding;processed_transcript;retained_intron;nonsense_mediated_decay	9.62463026448718	7.96730459115385	10.5740359178205	12.603196895641	13.7443354728205	15.982880944359	0.665383788372578	-0.587741378530432	0.000702384944021885	0.0265326951635249	down	no
ENSMUSG00000047407	Tgif1	ENSMUST00000118283;ENSMUST00000059775;ENSMUST00000127719;ENSMUST00000135007;ENSMUST00000172229;ENSMUST00000134654;ENSMUST00000132825;ENSMUST00000186358;ENSMUST00000125329;ENSMUST00000190687;ENSMUST00000166395;ENSMUST00000156484	GO:0000122(negative regulation of transcription by RNA polymerase II);GO:0000978(RNA polymerase II cis-regulatory region sequence-specific DNA binding);GO:0001227(DNA-binding transcription repressor activity, RNA polymerase II-specific);GO:0001843(neural tube closure);GO:0003677(DNA binding);GO:0003682(chromatin binding);GO:0005515(protein binding);GO:0005634(nucleus);GO:0005654(nucleoplasm);GO:0…	04350(TGF-beta signaling pathway);04350(TGF-beta signaling pathway)	K19383	NA	TGFB-induced factor homeobox 1 [Source:MGI Symbol;Acc:MGI:1194497]	protein_coding;processed_transcript;retained_intron	2.91831861617778	4.22992202311111	2.49162551395556	1.66097654133333	1.68516270435556	1.20131058346667	2.11984002361924	1.08395539410939	0.000717527995249634	0.0270247712193136	up	yes
ENSMUSG00000098975	Gm27177	ENSMUST00000183339;ENSMUST00000184034;ENSMUST00000184792;ENSMUST00000184491;ENSMUST00000183514	NA	NA	NA	NA	predicted gene 27177 [Source:MGI Symbol;Acc:MGI:5521020]	antisense	0.129541541702867	0.00454313640312771	0.275429670721112	0.0102999087749783	0.00335546177237185	0.0229910573414422	11.1747412345297	3.48216951922812	0.00072072528504061	0.027065354233525	up	yes
ENSMUSG00000036875	Dna2	ENSMUST00000131422;ENSMUST00000139212;ENSMUST00000131715;ENSMUST00000129785;ENSMUST00000137378;ENSMUST00000092462	GO:0000076(DNA replication checkpoint);GO:0000166(nucleotide binding);GO:0000723(telomere maintenance);GO:0000729(DNA double-strand break processing);GO:0000784(nuclear chromosome, telomeric region);GO:0003677(DNA binding);GO:0003678(DNA helicase activity);GO:0003723(RNA binding);GO:0003824(catalytic activity);GO:0004386(helicase activity);GO:0004518(nuclease activity);GO:0004519(endonuclease act…	03030(DNA replication);03030(DNA replication)	K10742	EC:3.6.4.12	DNA replication helicase/nuclease 2 [Source:MGI Symbol;Acc:MGI:2443732]	protein_coding;retained_intron;nonsense_mediated_decay	2.43327842259272	4.06169623290235	2.87805276624702	4.356485262164	6.02256412061926	5.88599954644437	0.576268012627933	-0.795188153774282	0.000724773947046631	0.0270967865122953	down	no
ENSMUSG00000032786	Alas1	ENSMUST00000123115;ENSMUST00000141118;ENSMUST00000219129;ENSMUST00000219340;ENSMUST00000214989;ENSMUST00000134053;ENSMUST00000143125;ENSMUST00000074082;ENSMUST00000215222;ENSMUST00000133617;ENSMUST00000112524;ENSMUST00000123601;ENSMUST00000214249	GO:0001666(response to hypoxia);GO:0003824(catalytic activity);GO:0003870(5-aminolevulinate synthase activity);GO:0005654(nucleoplasm);GO:0005739(mitochondrion);GO:0005759(mitochondrial matrix);GO:0005829(cytosol);GO:0006778(porphyrin-containing compound metabolic process);GO:0006782(protoporphyrinogen IX biosynthetic process);GO:0006783(heme biosynthetic process);GO:0009058(biosynthetic process)…	00260(Glycine, serine and threonine metabolism);00860(Porphyrin and chlorophyll metabolism);00860(Porphyrin and chlorophyll metabolism)	K00643	EC:2.3.1.37	aminolevulinic acid synthase 1 [Source:MGI Symbol;Acc:MGI:87989]	retained_intron;protein_coding;processed_transcript;nonsense_mediated_decay	14.6260715259151	17.9999365576612	17.109984521056	10.8071589259799	9.01415329737609	10.5074074020084	1.63989753669117	0.713605675864375	0.00072580678157934	0.0270967865122953	up	no
ENSMUSG00000017861	Mybl2	ENSMUST00000018005;ENSMUST00000142729;ENSMUST00000133322;ENSMUST00000137620;ENSMUST00000138414	GO:0000278(mitotic cell cycle);GO:0000976(transcription regulatory region sequence-specific DNA binding);GO:0000978(RNA polymerase II cis-regulatory region sequence-specific DNA binding);GO:0001228(DNA-binding transcription activator activity, RNA polymerase II-specific);GO:0003677(DNA binding);GO:0003700(DNA-binding transcription factor activity);GO:0003712(transcription coregulator activity);GO…	04218(Cellular senescence);04218(Cellular senescence)	K21769	NA	myeloblastosis oncogene-like 2 [Source:MGI Symbol;Acc:MGI:101785]	protein_coding;retained_intron;processed_transcript	10.6546123929188	13.7208004704231	12.424185527418	15.9279830481433	19.3749155202936	19.8705978667962	0.666979632765491	-0.584285387685683	0.000751725890143998	0.0279237797799375	down	no
ENSMUSG00000039813	Tbc1d2	ENSMUST00000084621;ENSMUST00000107750	GO:0005096(GTPase activator activity);GO:0005654(nucleoplasm);GO:0005737(cytoplasm);GO:0005829(cytosol);GO:0006886(intracellular protein transport);GO:0017137(Rab GTPase binding);GO:0030054(cell junction);GO:0031410(cytoplasmic vesicle);GO:0043547(positive regulation of GTPase activity);GO:0045296(cadherin binding);GO:0090630(activation of GTPase activity);GO:0090630(activation of GTPase activity)	NA	K20165	NA	TBC1 domain family, member 2 [Source:MGI Symbol;Acc:MGI:2652885]	protein_coding	1.86122653179724	1.39822066912442	1.917794800553	0.802588153732719	0.51135633843318	0.89389858156682	2.34493205747711	1.2295461224162	0.00075243100182893	0.0279237797799375	up	yes
ENSMUSG00000025586	Cpeb1	ENSMUST00000130310;ENSMUST00000153419;ENSMUST00000178892;ENSMUST00000098331;ENSMUST00000151661;ENSMUST00000136689;ENSMUST00000135177;ENSMUST00000152319;ENSMUST00000124937	GO:0000900(translation repressor activity, mRNA regulatory element binding);GO:0000932(P-body);GO:0003676(nucleic acid binding);GO:0003723(RNA binding);GO:0003729(mRNA binding);GO:0003730(mRNA 3'-UTR binding);GO:0005515(protein binding);GO:0005634(nucleus);GO:0005654(nucleoplasm);GO:0005737(cytoplasm);GO:0005813(centrosome);GO:0005829(cytosol);GO:0006397(mRNA processing);GO:0006412(translation);G…	04114(Oocyte meiosis);04914(Progesterone-mediated oocyte maturation);04914(Progesterone-mediated oocyte maturation)	K02602	NA	cytoplasmic polyadenylation element binding protein 1 [Source:MGI Symbol;Acc:MGI:108442]	protein_coding;processed_transcript;retained_intron	5.50510360973282	4.53825046755725	4.67410182872137	3.12526964837786	1.30023156870229	2.24240107514313	2.20720929326998	1.14222343616333	0.000754519425444741	0.0279237797799375	up	yes
ENSMUSG00000034906	Ncaph	ENSMUST00000110387;ENSMUST00000152806;ENSMUST00000156625;ENSMUST00000146142;ENSMUST00000175885;ENSMUST00000177191	GO:0000796(condensin complex);GO:0000799(nuclear condensin complex);GO:0003682(chromatin binding);GO:0005634(nucleus);GO:0005654(nucleoplasm);GO:0005694(chromosome);GO:0005737(cytoplasm);GO:0005829(cytosol);GO:0007049(cell cycle);GO:0007076(mitotic chromosome condensation);GO:0007143(female meiotic nuclear division);GO:0010032(meiotic chromosome condensation);GO:0030261(chromosome condensation);G…	NA	K06676	NA	non-SMC condensin I complex, subunit H [Source:MGI Symbol;Acc:MGI:2444777]	protein_coding;retained_intron;processed_transcript;nonsense_mediated_decay	22.1776242725795	21.5084824353378	22.125864353146	31.4527118750871	29.6938316691433	32.7440130359879	0.700943454359383	-0.512630029261589	0.000758223240625809	0.0279797524170819	down	no
ENSMUSG00000006442	Srm	ENSMUST00000006611;ENSMUST00000152701;ENSMUST00000140129	GO:0003824(catalytic activity);GO:0004766(spermidine synthase activity);GO:0006595(polyamine metabolic process);GO:0006596(polyamine biosynthetic process);GO:0008295(spermidine biosynthetic process);GO:0016740(transferase activity);GO:0042802(identical protein binding);GO:0042803(protein homodimerization activity);GO:1990830(cellular response to leukemia inhibitory factor);GO:1990830(cellular res…	00270(Cysteine and methionine metabolism);00330(Arginine and proline metabolism);00410(beta-Alanine metabolism);00480(Glutathione metabolism);00480(Glutathione metabolism)	NA	NA	spermidine synthase [Source:MGI Symbol;Acc:MGI:102690]	protein_coding;retained_intron;processed_transcript	60.3262093896185	66.7945089618512	70.9013721300813	69.9394017529706	118.49379342464	134.826093449656	0.612579738458436	-0.707030445398994	0.000766601210985358	0.0282073898036341	down	no
ENSMUSG00000097318	1700007L15Rik	ENSMUST00000180923;ENSMUST00000231849	NA	NA	NA	NA	RIKEN cDNA 1700007L15 gene [Source:MGI Symbol;Acc:MGI:1916581]	bidirectional_promoter_lncRNA	6.42007917479675	6.13905388075881	5.0484404200542	2.50317922357724	2.14011218157182	2.23951322493225	2.55819748226701	1.35512763860977	0.00077451399047933	0.0283896764336033	up	yes
ENSMUSG00000029070	Mxra8	ENSMUST00000030947;ENSMUST00000133592;ENSMUST00000132142;ENSMUST00000126487;ENSMUST00000143886;ENSMUST00000141766;ENSMUST00000141883	GO:0003674(molecular_function);GO:0005634(nucleus);GO:0005737(cytoplasm);GO:0005886(plasma membrane);GO:0005923(bicellular tight junction);GO:0007155(cell adhesion);GO:0008150(biological_process);GO:0009986(cell surface);GO:0016020(membrane);GO:0016021(integral component of membrane);GO:0030054(cell junction);GO:0042995(cell projection);GO:0060170(ciliary membrane);GO:0060857(establishment of gli…	NA	NA	NA	matrix-remodelling associated 8 [Source:MGI Symbol;Acc:MGI:1922011]	protein_coding;retained_intron;processed_transcript	11.277897905072	6.93464840575737	8.97512489136395	4.80960772309801	3.84140895270733	5.3570558570939	1.94085739764272	0.956694121518123	0.000776002277202972	0.0283896764336033	up	no
ENSMUSG00000027944	Hax1	ENSMUST00000197767;ENSMUST00000198782;ENSMUST00000197786;ENSMUST00000199014;ENSMUST00000197725;ENSMUST00000079724;ENSMUST00000199163;ENSMUST00000197432;ENSMUST00000199740;ENSMUST00000199469;ENSMUST00000197481;ENSMUST00000198889	GO:0000932(P-body);GO:0005515(protein binding);GO:0005634(nucleus);GO:0005667(transcription factor complex);GO:0005737(cytoplasm);GO:0005739(mitochondrion);GO:0005741(mitochondrial outer membrane);GO:0005758(mitochondrial intermembrane space);GO:0005783(endoplasmic reticulum);GO:0005886(plasma membrane);GO:0005938(cell cortex);GO:0007166(cell surface receptor signaling pathway);GO:0014068(positiv…	NA	K16220	NA	HCLS1 associated X-1 [Source:MGI Symbol;Acc:MGI:1346319]	protein_coding;retained_intron;nonsense_mediated_decay	80.7271030551097	119.828191577314	82.661959600321	52.2619449336544	59.8095018582129	56.7447803397539	1.67766605761144	0.746455573361754	0.000785215089128186	0.0286410087889001	up	no
ENSMUSG00000026955	Sapcd2	ENSMUST00000028329;ENSMUST00000132539;ENSMUST00000100323;ENSMUST00000114293;ENSMUST00000155310;ENSMUST00000129214;ENSMUST00000137171	GO:0000132(establishment of mitotic spindle orientation);GO:0003674(molecular_function);GO:0005634(nucleus);GO:0005654(nucleoplasm);GO:0005730(nucleolus);GO:0005737(cytoplasm);GO:0005829(cytosol);GO:0005886(plasma membrane);GO:0005923(bicellular tight junction);GO:0005938(cell cortex);GO:0007049(cell cycle);GO:0008284(positive regulation of cell population proliferation);GO:0016020(membrane);GO:0…	NA	NA	NA	suppressor APC domain containing 2 [Source:MGI Symbol;Acc:MGI:1919330]	protein_coding;processed_transcript	4.5278987462132	5.56096655187196	6.51160905944556	7.37053490940269	10.5031736790512	10.0260784529866	0.595003622532082	-0.749029642948864	0.000787358559281322	0.0286410087889001	down	no
ENSMUSG00000030087	Klf15	ENSMUST00000032174;ENSMUST00000205136;ENSMUST00000203607;ENSMUST00000113530;ENSMUST00000203039	GO:0000976(transcription regulatory region sequence-specific DNA binding);GO:0000977(RNA polymerase II regulatory region sequence-specific DNA binding);GO:0000978(RNA polymerase II cis-regulatory region sequence-specific DNA binding);GO:0000981(DNA-binding transcription factor activity, RNA polymerase II-specific);GO:0001228(DNA-binding transcription activator activity, RNA polymerase II-specific…	NA	K09210	NA	Kruppel-like factor 15 [Source:MGI Symbol;Acc:MGI:1929988]	protein_coding	10.1248091515586	9.91329985560731	10.0841117495521	12.9589452594052	15.7451957911143	18.0717353271229	0.643969137286236	-0.634936547154671	0.000810385380469854	0.0293721449640977	down	no
ENSMUSG00000074221	Zfp568	ENSMUST00000074322;ENSMUST00000146074;ENSMUST00000148442;ENSMUST00000207940;ENSMUST00000177931;ENSMUST00000209185	GO:0000122(negative regulation of transcription by RNA polymerase II);GO:0000976(transcription regulatory region sequence-specific DNA binding);GO:0001222(transcription corepressor binding);GO:0001701(in utero embryonic development);GO:0003676(nucleic acid binding);GO:0003677(DNA binding);GO:0005515(protein binding);GO:0005634(nucleus);GO:0006355(regulation of transcription, DNA-templated);GO:000…	05168(Herpes simplex virus 1 infection);05168(Herpes simplex virus 1 infection)	K09228	NA	zinc finger protein 568 [Source:MGI Symbol;Acc:MGI:2142347]	protein_coding;retained_intron	0.928860687924939	0.977454149578461	1.05489330731575	1.41079946396519	2.66944977753603	1.68554253970628	0.513582220306783	-0.961332836195113	0.000812058832419054	0.0293721449640977	down	no
ENSMUSG00000062937	Mtap	ENSMUST00000058030;ENSMUST00000204571	GO:0003824(catalytic activity);GO:0004731(purine-nucleoside phosphorylase activity);GO:0005634(nucleus);GO:0005737(cytoplasm);GO:0005829(cytosol);GO:0006166(purine ribonucleoside salvage);GO:0009116(nucleoside metabolic process);GO:0016740(transferase activity);GO:0016757(transferase activity, transferring glycosyl groups);GO:0016763(transferase activity, transferring pentosyl groups);GO:0017061(…	00270(Cysteine and methionine metabolism);00270(Cysteine and methionine metabolism)	K00772	EC:2.4.2.28	methylthioadenosine phosphorylase [Source:MGI Symbol;Acc:MGI:1914152]	protein_coding;processed_transcript	69.0934061441414	74.1152410957843	75.8793050086795	82.0917674175449	117.268741266274	121.340174467452	0.683153992987486	-0.549717274969551	0.00082572148601855	0.0297571078665431	down	no
ENSMUSG00000078812	Eif5a	ENSMUST00000108609;ENSMUST00000108613;ENSMUST00000043419;ENSMUST00000108612;ENSMUST00000108610;ENSMUST00000108611;ENSMUST00000070996;ENSMUST00000153652;ENSMUST00000108608;ENSMUST00000071026;ENSMUST00000164359;ENSMUST00000152589;ENSMUST00000108607	GO:0003723(RNA binding);GO:0003746(translation elongation factor activity);GO:0005634(nucleus);GO:0005642(annulate lamellae);GO:0005643(nuclear pore);GO:0005737(cytoplasm);GO:0005783(endoplasmic reticulum);GO:0005789(endoplasmic reticulum membrane);GO:0006406(mRNA export from nucleus);GO:0006412(translation);GO:0006414(translational elongation);GO:0006611(protein export from nucleus);GO:0006915(a…	NA	K03263	NA	eukaryotic translation initiation factor 5A [Source:MGI Symbol;Acc:MGI:106248]	protein_coding	388.204647419436	487.252736316786	498.675372708877	545.601360354228	712.222150506942	745.16254940387	0.686042096699999	-0.543630989572426	0.000827363196477349	0.0297571078665431	down	no
ENSMUSG00000026131	Dst	ENSMUST00000183331;ENSMUST00000194192;ENSMUST00000182018;ENSMUST00000183034;ENSMUST00000185897;ENSMUST00000183100;ENSMUST00000185269;ENSMUST00000182507;ENSMUST00000183006;ENSMUST00000239001;ENSMUST00000097786;ENSMUST00000183302;ENSMUST00000182410;ENSMUST00000182314;ENSMUST00000097785;ENSMUST00000182335;ENSMUST00000185736;ENSMUST00000115104;ENSMUST00000187486;ENSMUST00000182697;ENSMUST00000189952	GO:0003779(actin binding);GO:0005198(structural molecule activity);GO:0005509(calcium ion binding);GO:0005515(protein binding);GO:0005634(nucleus);GO:0005635(nuclear envelope);GO:0005737(cytoplasm);GO:0005783(endoplasmic reticulum);GO:0005789(endoplasmic reticulum membrane);GO:0005856(cytoskeleton);GO:0005874(microtubule);GO:0005882(intermediate filament);GO:0005886(plasma membrane);GO:0005925(fo…	NA	K10382	NA	dystonin [Source:MGI Symbol;Acc:MGI:104627]	retained_intron;protein_coding	3.51718994281458	5.44883285737283	3.26454180806843	2.26168743891011	2.47742935476585	2.303185507869	1.73672814437015	0.79637194203682	0.000831736032765556	0.0298303529953669	up	no
ENSMUSG00000020592	Sdc1	ENSMUST00000020911;ENSMUST00000159821;ENSMUST00000171158;ENSMUST00000160348;ENSMUST00000161883	GO:0001657(ureteric bud development);GO:0005515(protein binding);GO:0005576(extracellular region);GO:0005796(Golgi lumen);GO:0006954(inflammatory response);GO:0008022(protein C-terminus binding);GO:0009636(response to toxic substance);GO:0009897(external side of plasma membrane);GO:0009986(cell surface);GO:0010033(response to organic substance);GO:0016020(membrane);GO:0016021(integral component o…	04512(ECM-receptor interaction);04514(Cell adhesion molecules (CAMs));05144(Malaria);05205(Proteoglycans in cancer);05418(Fluid shear stress and atherosclerosis);05418(Fluid shear stress and atherosclerosis)	NA	NA	syndecan 1 [Source:MGI Symbol;Acc:MGI:1349162]	protein_coding;retained_intron;processed_transcript	25.6382205253347	17.0138674279338	22.8263494245209	32.450502577842	33.8686981764243	31.7401874003675	0.667742667071651	-0.582635867138101	0.000835730784787271	0.0298896657147448	down	no
ENSMUSG00000118559	A930007A09Rik	ENSMUST00000239037	NA	NA	NA	NA	RIKEN cDNA A930007A09 gene [Source:NCBI gene;Acc:432999]	protein_coding	0.497051	0.595395	0.418236	0.224372	0.130379	0.102817	3.30154643681376	1.72314193784516	0.000839833058079838	0.0299524818032496	up	yes
ENSMUSG00000021485	Mxd3	ENSMUST00000021941;ENSMUST00000225561;ENSMUST00000146181;ENSMUST00000141644	GO:0000122(negative regulation of transcription by RNA polymerase II);GO:0000977(RNA polymerase II regulatory region sequence-specific DNA binding);GO:0001227(DNA-binding transcription repressor activity, RNA polymerase II-specific);GO:0003677(DNA binding);GO:0005515(protein binding);GO:0005634(nucleus);GO:0045892(negative regulation of transcription, DNA-templated);GO:0046983(protein dimerizatio…	NA	NA	NA	Max dimerization protein 3 [Source:MGI Symbol;Acc:MGI:104987]	protein_coding;retained_intron;processed_transcript	11.1215604993668	7.30729116547066	7.71810920726045	10.5612524520895	17.3915212714225	17.5495966863656	0.574628544327923	-0.799298435226971	0.000844405158561902	0.0300316575613325	down	no
ENSMUSG00000057230	Aak1	ENSMUST00000089519;ENSMUST00000003710;ENSMUST00000204139;ENSMUST00000204414;ENSMUST00000204613;ENSMUST00000156885;ENSMUST00000204793;ENSMUST00000113668;ENSMUST00000203647	GO:0000166(nucleotide binding);GO:0004672(protein kinase activity);GO:0004674(protein serine/threonine kinase activity);GO:0005112(Notch binding);GO:0005524(ATP binding);GO:0005737(cytoplasm);GO:0005886(plasma membrane);GO:0005905(clathrin-coated pit);GO:0006468(protein phosphorylation);GO:0006897(endocytosis);GO:0016020(membrane);GO:0016301(kinase activity);GO:0016310(phosphorylation);GO:0016740…	NA	K08853	EC:2.7.11.1	AP2 associated kinase 1 [Source:MGI Symbol;Acc:MGI:1098687]	protein_coding;processed_transcript;retained_intron	5.2619504352305	5.75899443490421	4.254348824267	1.14460559366988	3.71035368941407	0.982502820957442	2.61676965471456	1.38778693446353	0.00086869093856043	0.0306718214664266	up	yes
ENSMUSG00000073771	Btbd19	ENSMUST00000183310;ENSMUST00000153924;ENSMUST00000143213;ENSMUST00000097915;ENSMUST00000153303;ENSMUST00000153257;ENSMUST00000125896;ENSMUST00000123346;ENSMUST00000181979	GO:0003674(molecular_function);GO:0005515(protein binding);GO:0005575(cellular_component);GO:0008150(biological_process);GO:0008150(biological_process)	NA	NA	NA	BTB (POZ) domain containing 19 [Source:MGI Symbol;Acc:MGI:1925861]	protein_coding;processed_transcript;nonsense_mediated_decay;retained_intron	10.2329079848056	4.81415466907031	4.95157800437806	3.92259261318568	2.31637597604945	2.68402352845738	2.24124827126101	1.16430247030207	0.000868827887804898	0.0306718214664266	up	yes
ENSMUSG00000024925	Rnaseh2c	ENSMUST00000155639;ENSMUST00000127071;ENSMUST00000025864;ENSMUST00000136226;ENSMUST00000236461;ENSMUST00000133953	GO:0005634(nucleus);GO:0006401(RNA catabolic process);GO:0032299(ribonuclease H2 complex);GO:0032299(ribonuclease H2 complex)	03030(DNA replication);03030(DNA replication)	K10745	NA	ribonuclease H2, subunit C [Source:MGI Symbol;Acc:MGI:1915459]	protein_coding;retained_intron	21.4671440600583	17.1704002816327	21.3885580198251	27.215210845481	33.7648892058309	31.2534378029155	0.650805593691806	-0.619701443820457	0.000869611479546244	0.0306718214664266	down	no
ENSMUSG00000021613	Hapln1	ENSMUST00000022108;ENSMUST00000225678	GO:0001501(skeletal system development);GO:0005540(hyaluronic acid binding);GO:0005576(extracellular region);GO:0007155(cell adhesion);GO:0007417(central nervous system development);GO:0030021(extracellular matrix structural constituent conferring compression resistance);GO:0031012(extracellular matrix);GO:0045202(synapse);GO:0062023(collagen-containing extracellular matrix);GO:0062023(collagen-c…	NA	K06848	NA	hyaluronan and proteoglycan link protein 1 [Source:MGI Symbol;Acc:MGI:1337006]	protein_coding;retained_intron	0.384250876651982	0.576661378007455	0.477998660284649	0.573272368180278	1.51231478617418	1.55823020315147	0.394891064443738	-1.3404733718816	0.00088490294924698	0.0311251814214475	down	yes
ENSMUSG00000028693	Nasp	ENSMUST00000030457;ENSMUST00000155398;ENSMUST00000030456;ENSMUST00000154811;ENSMUST00000148436;ENSMUST00000081182;ENSMUST00000134038;ENSMUST00000130363	GO:0000082(G1/S transition of mitotic cell cycle);GO:0000790(nuclear chromatin);GO:0001824(blastocyst development);GO:0005515(protein binding);GO:0005634(nucleus);GO:0005654(nucleoplasm);GO:0005737(cytoplasm);GO:0006260(DNA replication);GO:0006334(nucleosome assembly);GO:0006335(DNA replication-dependent nucleosome assembly);GO:0006336(DNA replication-independent nucleosome assembly);GO:0007049(c…	NA	K11291	NA	nuclear autoantigenic sperm protein (histone-binding) [Source:MGI Symbol;Acc:MGI:1355328]	protein_coding;processed_transcript	6.14326064844373	9.96144175618516	8.02132748470338	10.1782244388135	15.2873185840649	13.4152457472732	0.620512871586946	-0.688466957727453	0.000888219571102443	0.031156009570978	down	no
ENSMUSG00000086841	2410006H16Rik	ENSMUST00000131787	NA	NA	NA	NA	RIKEN cDNA 2410006H16 gene [Source:MGI Symbol;Acc:MGI:1916471]	processed_transcript	409.075653	326.531921	338.131439	228.606552	207.085297	234.801102	1.60141730259592	0.679349299070934	0.000893570037198343	0.0312578143423245	up	no
ENSMUSG00000079334	Naa80	ENSMUST00000093785;ENSMUST00000139581;ENSMUST00000122985;ENSMUST00000139274;ENSMUST00000127380;ENSMUST00000149638;ENSMUST00000130053	GO:0004596(peptide alpha-N-acetyltransferase activity);GO:0005737(cytoplasm);GO:0005829(cytosol);GO:0006473(protein acetylation);GO:0008064(regulation of actin polymerization or depolymerization);GO:0008080(N-acetyltransferase activity);GO:0016740(transferase activity);GO:0016746(transferase activity, transferring acyl groups);GO:0017190(N-terminal peptidyl-aspartic acid acetylation);GO:0018002(N…	NA	NA	NA	N(alpha)-acetyltransferase 80, NatH catalytic subunit [Source:MGI Symbol;Acc:MGI:1888902]	protein_coding	21.8839689641725	14.6582293868104	13.6698665675333	9.02396028154724	9.25519585795815	9.73043944261256	1.79267368467729	0.842112902404826	0.000909533049327151	0.0316787411525751	up	no
ENSMUSG00000115263	Gm5089	ENSMUST00000228409	NA	NA	NA	NA	predicted gene 5089 [Source:MGI Symbol;Acc:MGI:3644731]	antisense	1.518335	0.98659	0.588815	0.332482	0.216573	0.276029	3.74960610071217	1.90673904723596	0.000910565319783449	0.0316787411525751	up	yes
ENSMUSG00000062929	Cfl2	ENSMUST00000223320;ENSMUST00000078124;ENSMUST00000221374;ENSMUST00000223450;ENSMUST00000221088;ENSMUST00000223095	GO:0003779(actin binding);GO:0005634(nucleus);GO:0005737(cytoplasm);GO:0005856(cytoskeleton);GO:0007015(actin filament organization);GO:0007519(skeletal muscle tissue development);GO:0015629(actin cytoskeleton);GO:0016363(nuclear matrix);GO:0030018(Z disc);GO:0030042(actin filament depolymerization);GO:0030043(actin filament fragmentation);GO:0030836(positive regulation of actin filament depolyme…	04360(Axon guidance);04666(Fc gamma R-mediated phagocytosis);04810(Regulation of actin cytoskeleton);05133(Pertussis);05170(Human immunodeficiency virus 1 infection);05170(Human immunodeficiency virus 1 infection)	K05765	NA	cofilin 2, muscle [Source:MGI Symbol;Acc:MGI:101763]	retained_intron;protein_coding;processed_transcript;nonsense_mediated_decay	15.869906206981	25.086828150643	23.1241819687691	13.5560642951623	9.07941871034905	12.613896609308	1.81793033031006	0.862296911280011	0.000915883081334696	0.0317771608219603	up	no
ENSMUSG00000027597	Ahcy	ENSMUST00000054607;ENSMUST00000137242;ENSMUST00000146367	GO:0002439(chronic inflammatory response to antigenic stimulus);GO:0004013(adenosylhomocysteinase activity);GO:0005507(copper ion binding);GO:0005515(protein binding);GO:0005634(nucleus);GO:0005737(cytoplasm);GO:0005829(cytosol);GO:0006730(one-carbon metabolic process);GO:0007584(response to nutrient);GO:0016787(hydrolase activity);GO:0019510(S-adenosylhomocysteine catabolic process);GO:0030554(a…	00270(Cysteine and methionine metabolism);00270(Cysteine and methionine metabolism)	K01251	EC:3.3.1.1	S-adenosylhomocysteine hydrolase [Source:MGI Symbol;Acc:MGI:87968]	protein_coding;retained_intron	90.4586856427808	93.0015920374332	112.33010548984	113.466853155437	165.444094258111	158.885430615686	0.675634605524997	-0.565684871039491	0.00092518804709326	0.0320130108002351	down	no
ENSMUSG00000097535	Gm26592	ENSMUST00000180870	NA	NA	NA	NA	predicted gene, 26592 [Source:MGI Symbol;Acc:MGI:5477086]	antisense	0.639344	0.74227	0.586416	0.212865	0.161525	0.206648	3.38709344311388	1.76004778844335	0.000933118019420921	0.0322001374918009	up	yes
ENSMUSG00000070737	Tmem35b	ENSMUST00000094712;ENSMUST00000106097	GO:0003674(molecular_function);GO:0005575(cellular_component);GO:0008150(biological_process);GO:0016020(membrane);GO:0016021(integral component of membrane);GO:0016021(integral component of membrane)	NA	NA	NA	transmembrane protein 35B [Source:MGI Symbol;Acc:MGI:3758095]	protein_coding	3.60198307434555	2.21019803141361	3.55565190994764	1.24704259685864	1.31144376963351	1.26536138010471	2.44984466864403	1.29269027866411	0.000943241480860892	0.032461744548873	up	yes
ENSMUSG00000020108	Ddit4	ENSMUST00000020308	GO:0001666(response to hypoxia);GO:0001764(neuron migration);GO:0005737(cytoplasm);GO:0005739(mitochondrion);GO:0005829(cytosol);GO:0006915(apoptotic process);GO:0007420(brain development);GO:0009968(negative regulation of signal transduction);GO:0010801(negative regulation of peptidyl-threonine phosphorylation);GO:0030182(neuron differentiation);GO:0032006(regulation of TOR signaling);GO:0032007…	04140(Autophagy - animal);04150(mTOR signaling pathway);04151(PI3K-Akt signaling pathway);05206(MicroRNAs in cancer)	K08270	NA	DNA-damage-inducible transcript 4 [Source:MGI Symbol;Acc:MGI:1921997]	protein_coding	124.920799	53.793526	57.838383	49.574261	13.563972	9.192065	3.27045117386354	1.70948967590552	0.000949441599843151	0.0325029287518304	up	yes
ENSMUSG00000029655	N4bp2l2	ENSMUST00000118316;ENSMUST00000144378;ENSMUST00000164332;ENSMUST00000201390;ENSMUST00000201384;ENSMUST00000156180;ENSMUST00000141857;ENSMUST00000145822	GO:0000122(negative regulation of transcription by RNA polymerase II);GO:0001701(in utero embryonic development);GO:0001824(blastocyst development);GO:0003714(transcription corepressor activity);GO:0005515(protein binding);GO:0005634(nucleus);GO:0017053(transcriptional repressor complex);GO:0019899(enzyme binding);GO:1902035(positive regulation of hematopoietic stem cell proliferation);GO:1902037…	NA	NA	NA	NEDD4 binding protein 2-like 2 [Source:MGI Symbol;Acc:MGI:2687207]	protein_coding;retained_intron;processed_transcript	1.38390534562106	1.52446420543789	0.87520634419004	0.508799339095592	0.801686588494562	0.350789888895249	2.27751217329674	1.18745876524924	0.000949529481863468	0.0325029287518304	up	yes
ENSMUSG00000110631	Gm42047	ENSMUST00000212899;ENSMUST00000212158	NA	NA	NA	NA	predicted gene, 42047 [Source:MGI Symbol;Acc:MGI:5624932]	lincRNA	37.2349250958031	28.0958170862405	27.5505998480609	22.5571374092438	15.9018110788029	17.1627510405525	1.6698760163261	0.739740990560616	0.000966440817750846	0.0329065278034351	up	no
ENSMUSG00000027122	Arl14ep	ENSMUST00000028536;ENSMUST00000146961;ENSMUST00000093883;ENSMUST00000124598	GO:0003674(molecular_function);GO:0005654(nucleoplasm);GO:0005730(nucleolus);GO:0005737(cytoplasm);GO:0005829(cytosol);GO:0005886(plasma membrane);GO:0005925(focal adhesion);GO:0008150(biological_process);GO:0043231(intracellular membrane-bounded organelle);GO:0043231(intracellular membrane-bounded organelle)	NA	NA	NA	ADP-ribosylation factor-like 14 effector protein [Source:MGI Symbol;Acc:MGI:1926020]	protein_coding;retained_intron	2.94817582891022	5.55788112572934	3.0404624850367	2.01273136231884	1.75058020271033	1.7588064475814	2.09095847160602	1.06416440893705	0.000966474618286981	0.0329065278034351	up	yes
ENSMUSG00000028179	Cth	ENSMUST00000118539;ENSMUST00000129805;ENSMUST00000198009;ENSMUST00000125028	GO:0003824(catalytic activity);GO:0004121(cystathionine beta-lyase activity);GO:0004123(cystathionine gamma-lyase activity);GO:0005515(protein binding);GO:0005516(calmodulin binding);GO:0005737(cytoplasm);GO:0005829(cytosol);GO:0006749(glutathione metabolic process);GO:0008285(negative regulation of cell population proliferation);GO:0008652(cellular amino acid biosynthetic process);GO:0016829(lya…	00260(Glycine, serine and threonine metabolism);00270(Cysteine and methionine metabolism);00450(Selenocompound metabolism);00450(Selenocompound metabolism)	K01758	EC:4.4.1.1	cystathionase (cystathionine gamma-lyase) [Source:MGI Symbol;Acc:MGI:1339968]	protein_coding;processed_transcript;retained_intron	5.4057270917234	13.1230085736295	8.26468403762092	4.08951886563956	4.29684020566105	4.25560925116446	2.11940253444246	1.08365762229786	0.000974630054228046	0.0330959482244247	up	yes
ENSMUSG00000032565	Nudt16	ENSMUST00000186933;ENSMUST00000035179;ENSMUST00000190375;ENSMUST00000185533;ENSMUST00000186925	GO:0000166(nucleotide binding);GO:0000287(magnesium ion binding);GO:0003723(RNA binding);GO:0003729(mRNA binding);GO:0005525(GTP binding);GO:0005634(nucleus);GO:0005654(nucleoplasm);GO:0005730(nucleolus);GO:0005737(cytoplasm);GO:0006382(adenosine to inosine editing);GO:0006402(mRNA catabolic process);GO:0006508(proteolysis);GO:0008235(metalloexopeptidase activity);GO:0008284(positive regulation o…	00230(Purine metabolism);03018(RNA degradation);03018(RNA degradation)	K16855	3.6.1.64;EC:3.6.1.62	nudix (nucleoside diphosphate linked moiety X)-type motif 16 [Source:MGI Symbol;Acc:MGI:1922936]	retained_intron;protein_coding	7.42310686188272	5.60133231983025	6.20625720138889	4.12641518634259	2.33465516666667	2.8386209525463	2.0678854546079	1.04815627334822	0.000995869999996141	0.0337275017505324	up	yes
ENSMUSG00000036181	H1f2	ENSMUST00000040914	GO:0000122(negative regulation of transcription by RNA polymerase II);GO:0000786(nucleosome);GO:0000790(nuclear chromatin);GO:0003677(DNA binding);GO:0003690(double-stranded DNA binding);GO:0005515(protein binding);GO:0005634(nucleus);GO:0005694(chromosome);GO:0005719(nuclear euchromatin);GO:0006334(nucleosome assembly);GO:0006355(regulation of transcription, DNA-templated);GO:0006357(regulation …	NA	K11275	NA	H1.2 linker histone, cluster member [Source:MGI Symbol;Acc:MGI:1931526]	protein_coding	26.51899	11.875821	21.086199	11.083574	8.550305	9.482335	2.04288270446151	1.03060637169244	0.00100344612452071	0.0338941802060327	up	yes
ENSMUSG00000051344	Plekhm3	ENSMUST00000139649;ENSMUST00000097713;ENSMUST00000123225;ENSMUST00000140857;ENSMUST00000134097;ENSMUST00000187188	GO:0005515(protein binding);GO:0005737(cytoplasm);GO:0005794(Golgi apparatus);GO:0005886(plasma membrane);GO:0016020(membrane);GO:0045445(myoblast differentiation);GO:0046872(metal ion binding);GO:0046872(metal ion binding)	NA	NA	NA	pleckstrin homology domain containing, family M, member 3 [Source:MGI Symbol;Acc:MGI:2443627]	nonsense_mediated_decay;protein_coding;retained_intron;processed_transcript	1.81413957806062	1.09882660379086	1.30847996209138	0.522035790495376	0.887829485486677	0.493792345755883	2.21754484406125	1.14896327956608	0.00101143658308858	0.0340739374482191	up	yes
ENSMUSG00000039745	Htatip2	ENSMUST00000208048;ENSMUST00000207895;ENSMUST00000085272	GO:0001525(angiogenesis);GO:0004674(protein serine/threonine kinase activity);GO:0005634(nucleus);GO:0005635(nuclear envelope);GO:0005737(cytoplasm);GO:0005829(cytosol);GO:0006915(apoptotic process);GO:0007275(multicellular organism development);GO:0016491(oxidoreductase activity);GO:0016620(oxidoreductase activity, acting on the aldehyde or oxo group of donors, NAD or NADP as acceptor);GO:003015…	NA	K17290	EC:1.1.1.-	HIV-1 Tat interactive protein 2 [Source:MGI Symbol;Acc:MGI:1859271]	retained_intron;protein_coding	12.5064585331028	15.0389517969368	15.9493065583004	7.85322609090909	8.24284629051383	8.30973364278656	1.7821462993353	0.833615774941725	0.00102416592824181	0.0343707471187253	up	no
ENSMUSG00000068699	Flnc	ENSMUST00000065090;ENSMUST00000101617;ENSMUST00000148404	GO:0003779(actin binding);GO:0005515(protein binding);GO:0005737(cytoplasm);GO:0005829(cytosol);GO:0005856(cytoskeleton);GO:0005886(plasma membrane);GO:0008092(cytoskeletal protein binding);GO:0015629(actin cytoskeleton);GO:0016020(membrane);GO:0016528(sarcoplasm);GO:0030018(Z disc);GO:0030029(actin filament-based process);GO:0030506(ankyrin binding);GO:0042383(sarcolemma);GO:0042802(identical pr…	04010(MAPK signaling pathway);04510(Focal adhesion);05132(Salmonella infection);05205(Proteoglycans in cancer);05205(Proteoglycans in cancer)	K04437	NA	filamin C, gamma [Source:MGI Symbol;Acc:MGI:95557]	protein_coding;retained_intron	0.174084838119549	0.0870818317379281	0.159739584556477	0.0575876904913848	0.0292624716017869	0.026235385662625	3.72201632097925	1.89608438160454	0.00102824232921039	0.0343707471187253	up	yes
ENSMUSG00000028469	Npr2	ENSMUST00000123883;ENSMUST00000030191;ENSMUST00000130093;ENSMUST00000151603;ENSMUST00000144418;ENSMUST00000145817;ENSMUST00000107874;ENSMUST00000143160;ENSMUST00000128549;ENSMUST00000123351	GO:0000166(nucleotide binding);GO:0001503(ossification);GO:0001653(peptide receptor activity);GO:0004383(guanylate cyclase activity);GO:0004672(protein kinase activity);GO:0005524(ATP binding);GO:0005525(GTP binding);GO:0005886(plasma membrane);GO:0005887(integral component of plasma membrane);GO:0006182(cGMP biosynthetic process);GO:0006468(protein phosphorylation);GO:0007165(signal transduction…	00230(Purine metabolism);04022(cGMP-PKG signaling pathway);04270(Vascular smooth muscle contraction);04921(Oxytocin signaling pathway);04921(Oxytocin signaling pathway)	K12324	EC:4.6.1.2	natriuretic peptide receptor 2 [Source:MGI Symbol;Acc:MGI:97372]	processed_transcript;protein_coding	9.24846811506321	7.37787507885151	7.83616048489394	5.00140055817442	3.57751207413756	5.1674567632312	1.77956105899059	0.831521434388399	0.00102832279130271	0.0343707471187253	up	no
ENSMUSG00000036745	Ttll7	ENSMUST00000037942;ENSMUST00000197547;ENSMUST00000124743;ENSMUST00000106134;ENSMUST00000038090;ENSMUST00000170055	GO:0005524(ATP binding);GO:0006464(cellular protein modification process);GO:0018095(protein polyglutamylation);GO:0043014(alpha-tubulin binding);GO:0048487(beta-tubulin binding);GO:0070740(tubulin-glutamic acid ligase activity);GO:0070740(tubulin-glutamic acid ligase activity)	NA	K16583	EC:6.-.-.-	tubulin tyrosine ligase-like family, member 7 [Source:MGI Symbol;Acc:MGI:1918142]	protein_coding;retained_intron	0.709862360996855	0.859929685942415	0.536362017541737	0.295868039922574	0.319275520929107	0.256553218243407	2.41615446447722	1.27271268893944	0.00105511203545027	0.0351740743306241	up	yes
ENSMUSG00000055799	Tcf7l1	ENSMUST00000069536;ENSMUST00000114053;ENSMUST00000182651;ENSMUST00000141743;ENSMUST00000149446	GO:0003677(DNA binding);GO:0005634(nucleus);GO:0005654(nucleoplasm);GO:0005829(cytosol);GO:0006357(regulation of transcription by RNA polymerase II);GO:0008013(beta-catenin binding);GO:0016055(Wnt signaling pathway);GO:0060070(canonical Wnt signaling pathway);GO:1990837(sequence-specific double-stranded DNA binding);GO:1990837(sequence-specific double-stranded DNA binding)	04310(Wnt signaling pathway);04390(Hippo signaling pathway);04520(Adherens junction);04916(Melanogenesis);04934(Cushing syndrome);05165(Human papillomavirus infection);05200(Pathways in cancer);05210(Colorectal cancer);05213(Endometrial cancer);05215(Prostate cancer);05216(Thyroid cancer);05217(Basal cell carcinoma);05221(Acute myeloid leukemia);05224(Breast cancer);05225(Hepatocellular carcinoma…	NA	NA	transcription factor 7 like 1 (T cell specific, HMG box) [Source:MGI Symbol;Acc:MGI:1202876]	protein_coding;processed_transcript	5.44843822833843	5.12271876350663	4.32338634097859	9.68315842201835	7.84056659429154	6.52400523470948	0.619374185311825	-0.691116840222728	0.00106130619864273	0.0352884311048708	down	no
ENSMUSG00000048600	Gm5763	ENSMUST00000155951	NA	NA	NA	NA	predicted pseudogene 5763 [Source:MGI Symbol;Acc:MGI:3647841]	processed_pseudogene	0.922172	0.863418	0.6222	5.446884	0.663405	2.865633	0.268249880068031	-1.89835056892065	0.00106839095580553	0.0354118185913387	down	yes
ENSMUSG00000040433	Zbtb38	ENSMUST00000093798;ENSMUST00000152594;ENSMUST00000130078;ENSMUST00000124186;ENSMUST00000140121;ENSMUST00000147314;ENSMUST00000126066;ENSMUST00000137858;ENSMUST00000143403;ENSMUST00000128269;ENSMUST00000132060;ENSMUST00000143906	GO:0003676(nucleic acid binding);GO:0003677(DNA binding);GO:0003700(DNA-binding transcription factor activity);GO:0005515(protein binding);GO:0005634(nucleus);GO:0005654(nucleoplasm);GO:0006275(regulation of DNA replication);GO:0006355(regulation of transcription, DNA-templated);GO:0006974(cellular response to DNA damage stimulus);GO:0008327(methyl-CpG binding);GO:0042803(protein homodimerization…	NA	K10510	NA	zinc finger and BTB domain containing 38 [Source:MGI Symbol;Acc:MGI:2442866]	protein_coding;retained_intron;processed_transcript;non_stop_decay	1.88838348461604	1.9274832936163	1.29543728756499	0.362962313304355	0.86569078539163	0.953256897127759	2.34258245096294	1.22809982675404	0.00107056406455645	0.0354118185913387	up	yes
ENSMUSG00000079108	Srp54c	ENSMUST00000218879;ENSMUST00000164243	GO:0000166(nucleotide binding);GO:0003723(RNA binding);GO:0003924(GTPase activity);GO:0005525(GTP binding);GO:0005737(cytoplasm);GO:0005786(signal recognition particle, endoplasmic reticulum targeting);GO:0005829(cytosol);GO:0006614(SRP-dependent cotranslational protein targeting to membrane);GO:0006616(SRP-dependent cotranslational protein targeting to membrane, translocation);GO:0008312(7S RNA …	03060(Protein export);03060(Protein export)	K03106	EC:3.6.5.4	signal recognition particle 54C [Source:MGI Symbol;Acc:MGI:3714359]	protein_coding	6.288135	10.755071858045	5.61922	3.556431	3.9108	3.979218	1.97986527158292	0.985402259278379	0.00109171656264219	0.0359322599963342	up	no
ENSMUSG00000006575	Rundc3a	ENSMUST00000146330;ENSMUST00000142157;ENSMUST00000006750;ENSMUST00000107103;ENSMUST00000150982;ENSMUST00000128331;ENSMUST00000107102;ENSMUST00000131219;ENSMUST00000107105;ENSMUST00000132876	GO:0005829(cytosol);GO:0005886(plasma membrane);GO:0010753(positive regulation of cGMP-mediated signaling);GO:0010753(positive regulation of cGMP-mediated signaling)	NA	NA	NA	RUN domain containing 3A [Source:MGI Symbol;Acc:MGI:1858752]	retained_intron;processed_transcript;protein_coding	4.86486893233594	4.2413130867052	4.82711753111187	2.52310937232234	2.52678699625978	1.30215967970078	2.19351017123337	1.13324139610135	0.00109192644725702	0.0359322599963342	up	yes
ENSMUSG00000032040	Dcps	ENSMUST00000034539;ENSMUST00000119847;ENSMUST00000155139	GO:0000290(deadenylation-dependent decapping of nuclear-transcribed mRNA);GO:0000340(RNA 7-methylguanosine cap binding);GO:0000932(P-body);GO:0005634(nucleus);GO:0005654(nucleoplasm);GO:0005737(cytoplasm);GO:0005739(mitochondrion);GO:0005829(cytosol);GO:0006397(mRNA processing);GO:0008380(RNA splicing);GO:0016787(hydrolase activity);GO:0036245(cellular response to menadione);GO:0042802(identical …	03018(RNA degradation);03018(RNA degradation)	K12584	EC:3.6.1.59	decapping enzyme, scavenger [Source:MGI Symbol;Acc:MGI:1916555]	protein_coding;nonsense_mediated_decay	45.6166571736733	40.9842052405238	58.0310108869745	67.090320287388	76.2466623018608	71.7044461295658	0.672576787472382	-0.572229106650828	0.00109906437068823	0.0360398837874542	down	no
ENSMUSG00000024940	Ltbp3	ENSMUST00000237280;ENSMUST00000237317;ENSMUST00000236130;ENSMUST00000235336;ENSMUST00000236258;ENSMUST00000236617;ENSMUST00000237327;ENSMUST00000237180;ENSMUST00000237128;ENSMUST00000081496;ENSMUST00000235898;ENSMUST00000236529	GO:0001501(skeletal system development);GO:0005509(calcium ion binding);GO:0005576(extracellular region);GO:0007179(transforming growth factor beta receptor signaling pathway);GO:0019838(growth factor binding);GO:0030502(negative regulation of bone mineralization);GO:0031012(extracellular matrix);GO:0032331(negative regulation of chondrocyte differentiation);GO:0036363(transforming growth factor …	NA	K08023	NA	latent transforming growth factor beta binding protein 3 [Source:MGI Symbol;Acc:MGI:1101355]	retained_intron;protein_coding;nonsense_mediated_decay	14.0630682017863	15.6003851633036	16.3515365556291	9.18160373128239	9.48894357602823	10.4006336341383	1.58283868871361	0.662514234090871	0.00110084231493634	0.0360398837874542	up	no
ENSMUSG00000079033	Mef2b	ENSMUST00000110140;ENSMUST00000110143;ENSMUST00000163756;ENSMUST00000110141;ENSMUST00000110146	GO:0000977(RNA polymerase II regulatory region sequence-specific DNA binding);GO:0000978(RNA polymerase II cis-regulatory region sequence-specific DNA binding);GO:0001228(DNA-binding transcription activator activity, RNA polymerase II-specific);GO:0003677(DNA binding);GO:0005634(nucleus);GO:0005654(nucleoplasm);GO:0005667(transcription factor complex);GO:0005829(cytosol);GO:0030054(cell junction)…	04022(cGMP-PKG signaling pathway);04371(Apelin signaling pathway);04371(Apelin signaling pathway)	K09261	NA	myocyte enhancer factor 2B [Source:MGI Symbol;Acc:MGI:104526]	protein_coding	1.11025361396011	1.20885268091168	0.542346742165242	0.357971474358974	0.0986800128205128	0.253856321937322	4.02733509796879	2.00982551799127	0.00111131708108395	0.0362195293345694	up	yes
ENSMUSG00000024097	Srsf7	ENSMUST00000235069;ENSMUST00000234503;ENSMUST00000063417;ENSMUST00000234696;ENSMUST00000235036;ENSMUST00000234889;ENSMUST00000234095;ENSMUST00000234577	GO:0000381(regulation of alternative mRNA splicing, via spliceosome);GO:0003676(nucleic acid binding);GO:0003723(RNA binding);GO:0005515(protein binding);GO:0005634(nucleus);GO:0005654(nucleoplasm);GO:0005737(cytoplasm);GO:0006397(mRNA processing);GO:0008270(zinc ion binding);GO:0008380(RNA splicing);GO:0016607(nuclear speck);GO:0019904(protein domain specific binding);GO:0045292(mRNA cis splicin…	03040(Spliceosome);05168(Herpes simplex virus 1 infection);05168(Herpes simplex virus 1 infection)	K12896	NA	serine and arginine-rich splicing factor 7 [Source:MGI Symbol;Acc:MGI:1926232]	protein_coding;nonsense_mediated_decay;retained_intron	39.5767933926761	39.9490488402817	39.6484711222535	47.8122094383099	63.4188414985916	59.1753099228169	0.699353667046019	-0.515905875827919	0.0011120030936052	0.0362195293345694	down	no
ENSMUSG00000019942	Cdk1	ENSMUST00000020099;ENSMUST00000129444;ENSMUST00000152448;ENSMUST00000124054;ENSMUST00000119827;ENSMUST00000149474;ENSMUST00000123458	GO:0000086(G2/M transition of mitotic cell cycle);GO:0000166(nucleotide binding);GO:0000278(mitotic cell cycle);GO:0000307(cyclin-dependent protein kinase holoenzyme complex);GO:0003682(chromatin binding);GO:0004672(protein kinase activity);GO:0004674(protein serine/threonine kinase activity);GO:0004693(cyclin-dependent protein serine/threonine kinase activity);GO:0005515(protein binding);GO:0005…	04110(Cell cycle);04114(Oocyte meiosis);04115(p53 signaling pathway);04218(Cellular senescence);04540(Gap junction);04914(Progesterone-mediated oocyte maturation);05170(Human immunodeficiency virus 1 infection);05203(Viral carcinogenesis);05203(Viral carcinogenesis)	K02087	2.7.11.23;EC:2.7.11.22	cyclin-dependent kinase 1 [Source:MGI Symbol;Acc:MGI:88351]	protein_coding;retained_intron	34.1858524304824	39.5729238107013	43.6733431706526	44.971488030604	59.7014904276449	68.6689526927442	0.677459392727918	-0.561793621728303	0.00111562297606239	0.0362449724131415	down	no
ENSMUSG00000035064	Eef2k	ENSMUST00000106489;ENSMUST00000047875;ENSMUST00000128813;ENSMUST00000125828;ENSMUST00000106488;ENSMUST00000146482;ENSMUST00000106487;ENSMUST00000143322;ENSMUST00000143279	GO:0000166(nucleotide binding);GO:0002931(response to ischemia);GO:0004674(protein serine/threonine kinase activity);GO:0004686(elongation factor-2 kinase activity);GO:0005509(calcium ion binding);GO:0005515(protein binding);GO:0005516(calmodulin binding);GO:0005524(ATP binding);GO:0006414(translational elongation);GO:0006468(protein phosphorylation);GO:0008135(translation factor activity, RNA bi…	04152(AMPK signaling pathway);04921(Oxytocin signaling pathway);04921(Oxytocin signaling pathway)	K08292	EC:2.7.11.20	eukaryotic elongation factor-2 kinase [Source:MGI Symbol;Acc:MGI:1195261]	protein_coding;retained_intron	16.0888960236231	18.4590213558315	15.7214600237581	12.6831128588013	8.87052567440605	8.61574248083153	1.66623827581416	0.736594724085878	0.001121056626531	0.0363290634709336	up	no
ENSMUSG00000029456	Acad10	ENSMUST00000133775;ENSMUST00000111770;ENSMUST00000137789;ENSMUST00000031412;ENSMUST00000143187;ENSMUST00000137231	GO:0005739(mitochondrion);GO:0016491(oxidoreductase activity);GO:0016627(oxidoreductase activity, acting on the CH-CH group of donors);GO:0016787(hydrolase activity);GO:0050660(flavin adenine dinucleotide binding);GO:0055114(oxidation-reduction process);GO:0055114(oxidation-reduction process)	NA	K11729	NA	acyl-Coenzyme A dehydrogenase family, member 10 [Source:MGI Symbol;Acc:MGI:1919235]	retained_intron;protein_coding;processed_transcript	3.10028754103494	2.24364865969018	2.18803870088991	1.56081194363876	1.03969296390903	1.07979832333553	2.04656367399576	1.03320355352855	0.00113047097242036	0.0364682356649365	up	yes
ENSMUSG00000024833	Pola2	ENSMUST00000025752;ENSMUST00000165143;ENSMUST00000235790;ENSMUST00000237136;ENSMUST00000235535;ENSMUST00000236176;ENSMUST00000235224;ENSMUST00000236013;ENSMUST00000235426;ENSMUST00000236089;ENSMUST00000237735;ENSMUST00000238075;ENSMUST00000238043	GO:0003677(DNA binding);GO:0003887(DNA-directed DNA polymerase activity);GO:0005515(protein binding);GO:0005634(nucleus);GO:0005654(nucleoplasm);GO:0005658(alpha DNA polymerase:primase complex);GO:0005829(cytosol);GO:0006260(DNA replication);GO:0006270(DNA replication initiation);GO:0006606(protein import into nucleus);GO:0071897(DNA biosynthetic process);GO:0071897(DNA biosynthetic process)	03030(DNA replication);03030(DNA replication)	K02321	NA	polymerase (DNA directed), alpha 2 [Source:MGI Symbol;Acc:MGI:99690]	protein_coding;retained_intron;processed_transcript	4.4009437359537	4.43636438726791	4.86378325669158	6.12785309440559	6.89513203412105	7.32233808512177	0.673427069014169	-0.570406382115594	0.00113106370013431	0.0364682356649365	down	no
ENSMUSG00000028480	Glipr2	ENSMUST00000030202;ENSMUST00000107855	GO:0000139(Golgi membrane);GO:0005576(extracellular region);GO:0005615(extracellular space);GO:0005794(Golgi apparatus);GO:0010634(positive regulation of epithelial cell migration);GO:0010718(positive regulation of epithelial to mesenchymal transition);GO:0016020(membrane);GO:0042803(protein homodimerization activity);GO:0070374(positive regulation of ERK1 and ERK2 cascade);GO:0070374(positive re…	NA	NA	NA	GLI pathogenesis-related 2 [Source:MGI Symbol;Acc:MGI:1917770]	protein_coding	4.230187	3.745194	3.80490519310345	2.509052	0.813532	0.740031	2.89968067195721	1.53589403184373	0.001146836899285	0.0368836612848134	up	yes
ENSMUSG00000000266	Mid2	ENSMUST00000112993;ENSMUST00000112990;ENSMUST00000128809;ENSMUST00000140144;ENSMUST00000112988	GO:0005515(protein binding);GO:0005737(cytoplasm);GO:0005856(cytoskeleton);GO:0005874(microtubule);GO:0008017(microtubule binding);GO:0008270(zinc ion binding);GO:0010508(positive regulation of autophagy);GO:0019899(enzyme binding);GO:0032897(negative regulation of viral transcription);GO:0035372(protein localization to microtubule);GO:0042803(protein homodimerization activity);GO:0043123(positiv…	NA	K10647	EC:2.3.2.27	midline 2 [Source:MGI Symbol;Acc:MGI:1344333]	protein_coding;retained_intron	0.9252946455509	1.52365249531674	0.794062286172048	0.524244753635691	0.450889377988662	0.404409856913976	2.35078363139095	1.23314175792572	0.00116216251642243	0.0372076926405082	up	yes
ENSMUSG00000026663	Atf6	ENSMUST00000027974;ENSMUST00000182787	GO:0000139(Golgi membrane);GO:0000976(transcription regulatory region sequence-specific DNA binding);GO:0000977(RNA polymerase II regulatory region sequence-specific DNA binding);GO:0000978(RNA polymerase II cis-regulatory region sequence-specific DNA binding);GO:0001228(DNA-binding transcription activator activity, RNA polymerase II-specific);GO:0001654(eye development);GO:0003677(DNA binding);G…	04141(Protein processing in endoplasmic reticulum);05010(Alzheimer disease);05010(Alzheimer disease)	K09054	NA	activating transcription factor 6 [Source:MGI Symbol;Acc:MGI:1926157]	protein_coding;retained_intron	9.92215295363449	14.0016034695049	10.4801155532445	7.83295661542628	6.31100402329109	6.59714397584227	1.65872901254417	0.730078211675351	0.0011678433762846	0.0372076926405082	up	no
ENSMUSG00000052727	Map1b	ENSMUST00000064762;ENSMUST00000224702;ENSMUST00000223693;ENSMUST00000223725;ENSMUST00000223820;ENSMUST00000224605	GO:0000226(microtubule cytoskeleton organization);GO:0001578(microtubule bundle formation);GO:0001750(photoreceptor outer segment);GO:0003779(actin binding);GO:0005515(protein binding);GO:0005519(cytoskeletal regulatory protein binding);GO:0005543(phospholipid binding);GO:0005737(cytoplasm);GO:0005829(cytosol);GO:0005856(cytoskeleton);GO:0005874(microtubule);GO:0005875(microtubule associated comp…	NA	K10429	NA	microtubule-associated protein 1B [Source:MGI Symbol;Acc:MGI:1306778]	protein_coding;processed_transcript;retained_intron	1.30802068944844	2.13325123223526	1.20120176025495	0.76863416464723	0.890453643948	0.71256630297867	1.95748345396697	0.96900011289017	0.00116838728802419	0.0372076926405082	up	no
ENSMUSG00000056917	Sipa1	ENSMUST00000164304;ENSMUST00000169854;ENSMUST00000236486;ENSMUST00000080824;ENSMUST00000236006;ENSMUST00000071857;ENSMUST00000236827;ENSMUST00000238020;ENSMUST00000237544;ENSMUST00000237874;ENSMUST00000236464;ENSMUST00000238092;ENSMUST00000236332	GO:0005096(GTPase activator activity);GO:0005515(protein binding);GO:0008022(protein C-terminus binding);GO:0030133(transport vesicle);GO:0032991(protein-containing complex);GO:0042631(cellular response to water deprivation);GO:0043547(positive regulation of GTPase activity);GO:0051056(regulation of small GTPase mediated signal transduction);GO:0051056(regulation of small GTPase mediated signal t…	04015(Rap1 signaling pathway);04670(Leukocyte transendothelial migration);04670(Leukocyte transendothelial migration)	K08013	NA	signal-induced proliferation associated gene 1 [Source:MGI Symbol;Acc:MGI:107576]	protein_coding;retained_intron;processed_transcript	3.50879488911518	3.78391588662593	4.08923651844309	4.94136255646074	7.3438062231274	6.47730995790903	0.606633454642492	-0.721103032935933	0.0011723240944746	0.0372076926405082	down	no
ENSMUSG00000043445	Pgp	ENSMUST00000053024;ENSMUST00000234216	GO:0000121(glycerol-1-phosphatase activity);GO:0000287(magnesium ion binding);GO:0004721(phosphoprotein phosphatase activity);GO:0004725(protein tyrosine phosphatase activity);GO:0005737(cytoplasm);GO:0005975(carbohydrate metabolic process);GO:0006114(glycerol biosynthetic process);GO:0006650(glycerophospholipid metabolic process);GO:0008967(phosphoglycolate phosphatase activity);GO:0016311(depho…	00630(Glyoxylate and dicarboxylate metabolism);00630(Glyoxylate and dicarboxylate metabolism)	K19269	3.1.3.48;EC:3.1.3.18	phosphoglycolate phosphatase [Source:MGI Symbol;Acc:MGI:1914328]	protein_coding;retained_intron	21.8268725064362	18.6425573420375	22.4409956119897	28.9223977304156	31.3533586763516	30.4542179610151	0.693380835813424	-0.528280132097715	0.00117348818843125	0.0372076926405082	down	no
ENSMUSG00000066979	Bub3	ENSMUST00000207231;ENSMUST00000084502;ENSMUST00000209131;ENSMUST00000207442;ENSMUST00000207736;ENSMUST00000208571;ENSMUST00000208848	GO:0000070(mitotic sister chromatid segregation);GO:0000775(chromosome, centromeric region);GO:0000776(kinetochore);GO:0000777(condensed chromosome kinetochore);GO:0005515(protein binding);GO:0005634(nucleus);GO:0005654(nucleoplasm);GO:0005694(chromosome);GO:0007049(cell cycle);GO:0007059(chromosome segregation);GO:0007094(mitotic spindle assembly checkpoint);GO:0008608(attachment of spindle micr…	04110(Cell cycle);05166(Human T-cell leukemia virus 1 infection);05166(Human T-cell leukemia virus 1 infection)	K02180	NA	BUB3 mitotic checkpoint protein [Source:MGI Symbol;Acc:MGI:1343463]	protein_coding;retained_intron;nonsense_mediated_decay	47.1518301638596	43.9490961149015	41.0713137369398	54.7985382340851	60.6307069578932	66.9446274022267	0.724732321223411	-0.46447985859019	0.00117439694032932	0.0372076926405082	down	no
ENSMUSG00000037820	Tgm2	ENSMUST00000103122;ENSMUST00000152690;ENSMUST00000140923;ENSMUST00000174718	GO:0001974(blood vessel remodeling);GO:0003810(protein-glutamine gamma-glutamyltransferase activity);GO:0005509(calcium ion binding);GO:0005525(GTP binding);GO:0005737(cytoplasm);GO:0005739(mitochondrion);GO:0005783(endoplasmic reticulum);GO:0005829(cytosol);GO:0005886(plasma membrane);GO:0007186(G protein-coupled receptor signaling pathway);GO:0007200(phospholipase C-activating G protein-coupled…	05016(Huntington disease);05016(Huntington disease)	K05625	EC:2.3.2.13	transglutaminase 2, C polypeptide [Source:MGI Symbol;Acc:MGI:98731]	protein_coding;processed_transcript;retained_intron;nonsense_mediated_decay	1.91049824392361	3.14522657118056	3.04500238541667	0.803035651909722	1.29869148524306	1.44152761979167	2.28623899668636	1.19297622652326	0.00117737249252319	0.0372096336250892	up	yes
ENSMUSG00000074892	B3galt5	ENSMUST00000113800;ENSMUST00000153586;ENSMUST00000099497;ENSMUST00000134058	GO:0000139(Golgi membrane);GO:0005794(Golgi apparatus);GO:0006486(protein glycosylation);GO:0008375(acetylglucosaminyltransferase activity);GO:0008376(acetylgalactosaminyltransferase activity);GO:0008532(N-acetyllactosaminide beta-1,3-N-acetylglucosaminyltransferase activity);GO:0009617(response to bacterium);GO:0016020(membrane);GO:0016021(integral component of membrane);GO:0016740(transferase a…	00601(Glycosphingolipid biosynthesis - lacto and neolacto series);00603(Glycosphingolipid biosynthesis - globo and isoglobo series);00603(Glycosphingolipid biosynthesis - globo and isoglobo series)	K03877	EC:2.4.1.-	UDP-Gal:betaGlcNAc beta 1,3-galactosyltransferase, polypeptide 5 [Source:MGI Symbol;Acc:MGI:2136878]	protein_coding;processed_transcript	2.78579172073389	2.22357086117876	3.41063375158305	0.798965319694756	1.53334565059263	1.53346366228284	2.17808774017887	1.12306207148886	0.00118337727526078	0.0373070643222955	up	yes
ENSMUSG00000049470	Aff4	ENSMUST00000060945;ENSMUST00000136470;ENSMUST00000153821;ENSMUST00000154499;ENSMUST00000139054;ENSMUST00000130152;ENSMUST00000129019;ENSMUST00000152616	GO:0001650(fibrillar center);GO:0005515(protein binding);GO:0005634(nucleus);GO:0005654(nucleoplasm);GO:0007286(spermatid development);GO:0008023(transcription elongation factor complex);GO:0010468(regulation of gene expression);GO:0032783(super elongation complex);GO:0035327(transcriptionally active chromatin);GO:0035327(transcriptionally active chromatin)	NA	K15185	NA	AF4/FMR2 family, member 4 [Source:MGI Symbol;Acc:MGI:2136171]	protein_coding;retained_intron;processed_transcript	4.94262887063197	6.84665930624535	3.45344084230483	3.17405225375465	2.52957214007435	2.5681924666171	1.8427304758244	0.881845072798912	0.00120977743066503	0.038045414371259	up	no
ENSMUSG00000073664	Nbeal1	ENSMUST00000160834;ENSMUST00000035569;ENSMUST00000188450;ENSMUST00000160980;ENSMUST00000187195;ENSMUST00000185984;ENSMUST00000185573;ENSMUST00000159344;ENSMUST00000162291;ENSMUST00000190958	GO:0005515(protein binding);GO:0005829(cytosol);GO:0008104(protein localization);GO:0016020(membrane);GO:0019901(protein kinase binding);GO:0019901(protein kinase binding)	NA	K23286	NA	neurobeachin like 1 [Source:MGI Symbol;Acc:MGI:2444343]	protein_coding;retained_intron;nonsense_mediated_decay	0.0778396250835062	0.134179850884287	0.0659351408178334	0.0302052115607749	0.0331749815055729	0.0301128035582434	2.97299933493111	1.57191914051038	0.00121504616630671	0.038117222239322	up	yes
ENSMUSG00000039158	Akna	ENSMUST00000035724;ENSMUST00000140586	GO:0000978(RNA polymerase II cis-regulatory region sequence-specific DNA binding);GO:0001228(DNA-binding transcription activator activity, RNA polymerase II-specific);GO:0001650(fibrillar center);GO:0001837(epithelial to mesenchymal transition);GO:0003677(DNA binding);GO:0005515(protein binding);GO:0005634(nucleus);GO:0005654(nucleoplasm);GO:0005737(cytoplasm);GO:0005813(centrosome);GO:0005814(ce…	NA	K21404	NA	AT-hook transcription factor [Source:MGI Symbol;Acc:MGI:2140340]	protein_coding;processed_transcript	5.28901733807459	7.74114890182134	4.78741521960104	3.82848997346054	2.96187071535126	2.85577251222897	1.84712164845231	0.885278883017494	0.00122221729025107	0.0382482116713863	up	no
ENSMUSG00000004748	Mtfp1	ENSMUST00000004868;ENSMUST00000123607	GO:0000266(mitochondrial fission);GO:0003674(molecular_function);GO:0005739(mitochondrion);GO:0005743(mitochondrial inner membrane);GO:0006915(apoptotic process);GO:0007006(mitochondrial membrane organization);GO:0014850(response to muscle activity);GO:0016020(membrane);GO:0016021(integral component of membrane);GO:0016021(integral component of membrane)	NA	K17981	NA	mitochondrial fission process 1 [Source:MGI Symbol;Acc:MGI:1916686]	protein_coding;processed_transcript	11.7294978504028	16.7218202652474	16.4041463613349	18.3802841375144	30.7080921127733	25.4808861018412	0.601527533760088	-0.733297319397889	0.00123709677990627	0.0386191972759003	down	no
ENSMUSG00000050714	Zbtb26	ENSMUST00000067043;ENSMUST00000203522;ENSMUST00000102789	GO:0000978(RNA polymerase II cis-regulatory region sequence-specific DNA binding);GO:0003676(nucleic acid binding);GO:0005515(protein binding);GO:0005654(nucleoplasm);GO:0006357(regulation of transcription by RNA polymerase II);GO:0042802(identical protein binding);GO:1990837(sequence-specific double-stranded DNA binding);GO:1990837(sequence-specific double-stranded DNA binding)	NA	K10505	NA	zinc finger and BTB domain containing 26 [Source:MGI Symbol;Acc:MGI:2444402]	protein_coding;processed_transcript	0.561332359258088	0.777785621667194	0.349362174517863	0.205104804826641	0.263732617030246	0.162266708083044	2.6754382919406	1.41977525406058	0.00124223567676654	0.0386850368803785	up	yes
ENSMUSG00000085396	Firre	ENSMUST00000203933;ENSMUST00000204974;ENSMUST00000124842;ENSMUST00000203672;ENSMUST00000204729;ENSMUST00000136518;ENSMUST00000205059;ENSMUST00000148530;ENSMUST00000204991;ENSMUST00000143999	NA	NA	NA	NA	functional intergenic repeating RNA element [Source:MGI Symbol;Acc:MGI:2147989]	processed_transcript	2.05056441675761	1.73698681338669	1.29986965175215	0.721400351279253	0.973639333818358	0.782729401843094	2.05322639172074	1.03789270986525	0.00125445756179459	0.0389705940364802	up	yes
ENSMUSG00000064367	mt-Nd5	ENSMUST00000082418	GO:0001666(response to hypoxia);GO:0003954(NADH dehydrogenase activity);GO:0005739(mitochondrion);GO:0005743(mitochondrial inner membrane);GO:0005747(mitochondrial respiratory chain complex I);GO:0008137(NADH dehydrogenase (ubiquinone) activity);GO:0010243(response to organonitrogen compound);GO:0015990(electron transport coupled proton transport);GO:0016020(membrane);GO:0016021(integral componen…	00190(Oxidative phosphorylation);04714(Thermogenesis);04723(Retrograde endocannabinoid signaling);05012(Parkinson disease)	K03883	EC:7.1.1.2	mitochondrially encoded NADH dehydrogenase 5 [Source:MGI Symbol;Acc:MGI:102496]	protein_coding	597.214722	687.698364	609.897583	498.988708	320.003937	358.022644	1.60984371801138	0.686920639772394	0.00126040117917065	0.0390601996496379	up	no
ENSMUSG00000022881	Rfc4	ENSMUST00000023598;ENSMUST00000133847;ENSMUST00000115338;ENSMUST00000147321;ENSMUST00000115337	GO:0000166(nucleotide binding);GO:0003677(DNA binding);GO:0003689(DNA clamp loader activity);GO:0005524(ATP binding);GO:0005634(nucleus);GO:0005654(nucleoplasm);GO:0005663(DNA replication factor C complex);GO:0006260(DNA replication);GO:0006261(DNA-dependent DNA replication);GO:0006281(DNA repair);GO:0016020(membrane);GO:0016021(integral component of membrane);GO:0017116(single-stranded DNA helic…	03030(DNA replication);03420(Nucleotide excision repair);03430(Mismatch repair);03430(Mismatch repair)	K10755	NA	replication factor C (activator 1) 4 [Source:MGI Symbol;Acc:MGI:2146571]	protein_coding;retained_intron;nonsense_mediated_decay	17.9888214637965	26.14893562818	19.7390362674494	29.300528791259	33.3275779308545	37.4786280228311	0.638086873197626	-0.648175239863833	0.00126963831409203	0.0392511912695569	down	no
ENSMUSG00000102101	Zbtb11os1	ENSMUST00000186480	NA	NA	NA	NA	zinc finger and BTB domain containing 11, opposite strand 1 [Source:MGI Symbol;Acc:MGI:1913641]	antisense	4.349221	4.566419	2.955809	1.93515	1.666523	0.94091	2.613369750206	1.38591125747476	0.00128084697392527	0.039434074501846	up	yes
ENSMUSG00000004099	Dnmt1	ENSMUST00000004202;ENSMUST00000178110;ENSMUST00000214964;ENSMUST00000216540;ENSMUST00000177754;ENSMUST00000216135;ENSMUST00000215545	GO:0000122(negative regulation of transcription by RNA polymerase II);GO:0000792(heterochromatin);GO:0003677(DNA binding);GO:0003682(chromatin binding);GO:0003723(RNA binding);GO:0003824(catalytic activity);GO:0003886(DNA (cytosine-5-)-methyltransferase activity);GO:0005515(protein binding);GO:0005634(nucleus);GO:0005654(nucleoplasm);GO:0005657(replication fork);GO:0005721(pericentric heterochrom…	00270(Cysteine and methionine metabolism);05206(MicroRNAs in cancer);05206(MicroRNAs in cancer)	K00558	EC:2.1.1.37	DNA methyltransferase (cytosine-5) 1 [Source:MGI Symbol;Acc:MGI:94912]	protein_coding;retained_intron;processed_transcript	44.1664094551986	46.10814549817	48.4418824184628	60.1263897076047	61.4938855647282	68.3191007547784	0.730319538124794	-0.453400267602857	0.00128173096164365	0.039434074501846	down	no
ENSMUSG00000023505	Cdca3	ENSMUST00000150120;ENSMUST00000134637;ENSMUST00000131847;ENSMUST00000024270;ENSMUST00000151674;ENSMUST00000136692	GO:0003674(molecular_function);GO:0005737(cytoplasm);GO:0005829(cytosol);GO:0005912(adherens junction);GO:0007049(cell cycle);GO:0016567(protein ubiquitination);GO:0051301(cell division);GO:0051301(cell division)	NA	NA	NA	cell division cycle associated 3 [Source:MGI Symbol;Acc:MGI:1315198]	protein_coding;retained_intron	40.5676187463364	48.0244906999302	48.5556941475925	57.3204128070482	68.9001948754361	69.850763102582	0.699478985864799	-0.515647379089955	0.00130227313902037	0.0399697678822406	down	no
ENSMUSG00000026142	Rhbdd1	ENSMUST00000027322;ENSMUST00000140020;ENSMUST00000187475	GO:0004175(endopeptidase activity);GO:0004252(serine-type endopeptidase activity);GO:0005515(protein binding);GO:0005739(mitochondrion);GO:0005783(endoplasmic reticulum);GO:0005789(endoplasmic reticulum membrane);GO:0006508(proteolysis);GO:0006915(apoptotic process);GO:0007283(spermatogenesis);GO:0008233(peptidase activity);GO:0008236(serine-type peptidase activity);GO:0010954(positive regulation…	NA	K09651	EC:3.4.21.-	rhomboid domain containing 1 [Source:MGI Symbol;Acc:MGI:1924117]	protein_coding;retained_intron	10.8768651599196	11.3658566393913	10.5595565452196	8.24019019523399	4.78196287051392	5.88936114369796	1.73451358686797	0.794531141650681	0.00130724962242847	0.040026290597522	up	no
ENSMUSG00000038375	Trp53inp2	ENSMUST00000043237;ENSMUST00000134218;ENSMUST00000174685;ENSMUST00000173406;ENSMUST00000151466	GO:0000045(autophagosome assembly);GO:0001649(osteoblast differentiation);GO:0001894(tissue homeostasis);GO:0005634(nucleus);GO:0005737(cytoplasm);GO:0005776(autophagosome);GO:0005829(cytosol);GO:0006511(ubiquitin-dependent protein catabolic process);GO:0006914(autophagy);GO:0010508(positive regulation of autophagy);GO:0016236(macroautophagy);GO:0016605(PML body);GO:0031410(cytoplasmic vesicle);G…	04140(Autophagy - animal);04140(Autophagy - animal)	K21247	NA	transformation related protein 53 inducible nuclear protein 2 [Source:MGI Symbol;Acc:MGI:1915978]	protein_coding;retained_intron	35.6748083772113	23.140131188891	29.5310584983831	20.8435178814913	11.8983864548221	17.0853412665018	1.77304599111724	0.826229958851498	0.00131200891862258	0.040075908787017	up	no
ENSMUSG00000028656	Cap1	ENSMUST00000069533;ENSMUST00000106257;ENSMUST00000106255;ENSMUST00000128485;ENSMUST00000140783;ENSMUST00000151041;ENSMUST00000150919	GO:0000902(cell morphogenesis);GO:0001667(ameboidal-type cell migration);GO:0003779(actin binding);GO:0005515(protein binding);GO:0005576(extracellular region);GO:0005737(cytoplasm);GO:0005829(cytosol);GO:0005886(plasma membrane);GO:0006898(receptor-mediated endocytosis);GO:0007010(cytoskeleton organization);GO:0007163(establishment or maintenance of cell polarity);GO:0008154(actin polymerization…	NA	K17261	NA	CAP, adenylate cyclase-associated protein 1 (yeast) [Source:MGI Symbol;Acc:MGI:88262]	protein_coding;processed_transcript	66.4161227026331	32.7948901823125	34.7021347902118	62.7915865374928	75.8280553723526	79.4545770538065	0.61407143087133	-0.703521610350757	0.00131820133422391	0.0401266423096766	down	no
ENSMUSG00000035476	Tab3	ENSMUST00000048250;ENSMUST00000152880;ENSMUST00000137438;ENSMUST00000146063	GO:0005515(protein binding);GO:0016301(kinase activity);GO:0016310(phosphorylation);GO:0043123(positive regulation of I-kappaB kinase/NF-kappaB signaling);GO:0046872(metal ion binding);GO:0046872(metal ion binding)	04064(NF-kappa B signaling pathway);04621(NOD-like receptor signaling pathway);04657(IL-17 signaling pathway);04668(TNF signaling pathway);04668(TNF signaling pathway)	NA	NA	TGF-beta activated kinase 1/MAP3K7 binding protein 3 [Source:MGI Symbol;Acc:MGI:1913974]	protein_coding;processed_transcript	0.543564086157554	1.30837996264498	0.644439594517247	0.419899384847116	0.238664857960536	0.202464156047598	2.89930465317841	1.53570693689598	0.0013199553391341	0.0401266423096766	up	yes
ENSMUSG00000018983	E2f2	ENSMUST00000061721;ENSMUST00000149750	GO:0000122(negative regulation of transcription by RNA polymerase II);GO:0000977(RNA polymerase II regulatory region sequence-specific DNA binding);GO:0000981(DNA-binding transcription factor activity, RNA polymerase II-specific);GO:0000987(cis-regulatory region sequence-specific DNA binding);GO:0001228(DNA-binding transcription activator activity, RNA polymerase II-specific);GO:0003677(DNA bindi…	01522(Endocrine resistance);04110(Cell cycle);04218(Cellular senescence);04934(Cushing syndrome);05160(Hepatitis C);05161(Hepatitis B);05163(Human cytomegalovirus infection);05166(Human T-cell leukemia virus 1 infection);05167(Kaposi sarcoma-associated herpesvirus infection);05169(Epstein-Barr virus infection);05200(Pathways in cancer);05206(MicroRNAs in cancer);05212(Pancreatic cancer);05214(Gli…	K09389	NA	E2F transcription factor 2 [Source:MGI Symbol;Acc:MGI:1096341]	protein_coding;processed_transcript	4.89087016140926	5.94358017042196	5.88660388918476	8.92706940905367	8.49543115485457	7.95877697460057	0.658794822114315	-0.602098878832438	0.00133314309487337	0.0404312851195802	down	no
ENSMUSG00000026207	Speg	ENSMUST00000087122;ENSMUST00000113589;ENSMUST00000148515;ENSMUST00000113590;ENSMUST00000122266;ENSMUST00000143679;ENSMUST00000187214;ENSMUST00000137868;ENSMUST00000132228;ENSMUST00000125118;ENSMUST00000125306;ENSMUST00000113588;ENSMUST00000146705;ENSMUST00000132222;ENSMUST00000113587	GO:0000166(nucleotide binding);GO:0001701(in utero embryonic development);GO:0004672(protein kinase activity);GO:0004674(protein serine/threonine kinase activity);GO:0005515(protein binding);GO:0005524(ATP binding);GO:0005634(nucleus);GO:0006468(protein phosphorylation);GO:0016301(kinase activity);GO:0016310(phosphorylation);GO:0016740(transferase activity);GO:0030154(cell differentiation);GO:004…	NA	K08809	EC:2.7.11.1	SPEG complex locus [Source:MGI Symbol;Acc:MGI:109282]	protein_coding;retained_intron;nonsense_mediated_decay;processed_transcript	8.42704362247861	5.93388327800016	5.95006684224158	3.88196162867907	3.66112870065144	4.6101442272977	1.67124181205266	0.740920492112221	0.00134280361823075	0.0406277644492185	up	no
ENSMUSG00000021306	Gpr137b	ENSMUST00000223093;ENSMUST00000220628;ENSMUST00000222958;ENSMUST00000222482;ENSMUST00000221498;ENSMUST00000221340;ENSMUST00000021738	GO:0005765(lysosomal membrane);GO:0010506(regulation of autophagy);GO:0016020(membrane);GO:0016021(integral component of membrane);GO:0043087(regulation of GTPase activity);GO:0150032(positive regulation of protein localization to lysosome);GO:1904263(positive regulation of TORC1 signaling);GO:1904263(positive regulation of TORC1 signaling)	NA	K22989	NA	G protein-coupled receptor 137B [Source:MGI Symbol;Acc:MGI:1891463]	nonsense_mediated_decay;protein_coding;retained_intron;processed_transcript	59.5595409116594	60.6259175901313	51.8084571068444	44.5759055380024	29.4399237869081	33.8349008426184	1.59474039110788	0.673321585780046	0.00135777731866031	0.0409836898455197	up	no
ENSMUSG00000022209	Dhrs2	ENSMUST00000165432;ENSMUST00000022820	GO:0003674(molecular_function);GO:0004090(carbonyl reductase (NADPH) activity);GO:0005575(cellular_component);GO:0005634(nucleus);GO:0005635(nuclear envelope);GO:0005654(nucleoplasm);GO:0005737(cytoplasm);GO:0005739(mitochondrion);GO:0008150(biological_process);GO:0009636(response to toxic substance);GO:0016491(oxidoreductase activity);GO:0034599(cellular response to oxidative stress);GO:0043011(…	NA	K11164	EC:1.1.-.-	dehydrogenase/reductase member 2 [Source:MGI Symbol;Acc:MGI:1918662]	protein_coding	3.55413677917981	3.72538769006309	3.57085624290221	6.90801377287066	8.68435567823344	5.46667141009464	0.515236224843313	-0.956694065944569	0.00136542375685859	0.041117288980119	down	no
ENSMUSG00000033577	Myo6	ENSMUST00000113266;ENSMUST00000035889;ENSMUST00000139981;ENSMUST00000138650;ENSMUST00000130496;ENSMUST00000127779;ENSMUST00000156199;ENSMUST00000076140;ENSMUST00000183377;ENSMUST00000143804;ENSMUST00000113268;ENSMUST00000184480	GO:0000166(nucleotide binding);GO:0001726(ruffle);GO:0003774(motor activity);GO:0003779(actin binding);GO:0005524(ATP binding);GO:0005634(nucleus);GO:0005654(nucleoplasm);GO:0005737(cytoplasm);GO:0005794(Golgi apparatus);GO:0005829(cytosol);GO:0005886(plasma membrane);GO:0005902(microvillus);GO:0005905(clathrin-coated pit);GO:0006897(endocytosis);GO:0007605(sensory perception of sound);GO:0015031…	NA	K10358	NA	myosin VI [Source:MGI Symbol;Acc:MGI:104785]	protein_coding;retained_intron;processed_transcript	2.89869541207153	4.22215419299553	2.28041048989899	2.01224938582547	1.58887806979632	1.36786114364961	1.8919866502299	0.919901909123888	0.00137087510036699	0.041184313603496	up	no
ENSMUSG00000021186	Fbln5	ENSMUST00000221373;ENSMUST00000222587;ENSMUST00000021603	GO:0000122(negative regulation of transcription by RNA polymerase II);GO:0001558(regulation of cell growth);GO:0005178(integrin binding);GO:0005509(calcium ion binding);GO:0005576(extracellular region);GO:0005615(extracellular space);GO:0007155(cell adhesion);GO:0008022(protein C-terminus binding);GO:0016525(negative regulation of angiogenesis);GO:0030023(extracellular matrix constituent conferri…	NA	K17340	NA	fibulin 5 [Source:MGI Symbol;Acc:MGI:1346091]	retained_intron;protein_coding	33.7272765401534	31.1172664725799	28.4399876308783	23.0972960303863	18.8613387694979	16.342114790913	1.60005713988859	0.678123426338856	0.00138767953443748	0.0415912964687741	up	no
ENSMUSG00000113165	Gm47863	ENSMUST00000223391	NA	NA	NA	NA	predicted gene, 47863 [Source:MGI Symbol;Acc:MGI:6097080]	bidirectional_promoter_lncRNA	2.229825	1.620404	1.504008	0.941594	0.404181	0.469805	2.94905044118133	1.56025049877124	0.00139339614699139	0.0416648290510212	up	yes
ENSMUSG00000007812	Zfp655	ENSMUST00000167316;ENSMUST00000199322;ENSMUST00000196069;ENSMUST00000200039;ENSMUST00000085661;ENSMUST00000199003	GO:0003674(molecular_function);GO:0003676(nucleic acid binding);GO:0005634(nucleus);GO:0005730(nucleolus);GO:0005737(cytoplasm);GO:0006355(regulation of transcription, DNA-templated);GO:2000134(negative regulation of G1/S transition of mitotic cell cycle);GO:2000134(negative regulation of G1/S transition of mitotic cell cycle)	NA	NA	NA	zinc finger protein 655 [Source:MGI Symbol;Acc:MGI:1919861]	protein_coding	3.69887156162915	3.5705655501965	2.83054137763487	2.12088309610575	1.67177198695963	1.46456437906395	1.92116356606687	0.941980353937253	0.00140579920442902	0.0419374865470789	up	no
ENSMUSG00000019877	Serinc1	ENSMUST00000020027;ENSMUST00000164400;ENSMUST00000166997;ENSMUST00000169122;ENSMUST00000170062	GO:0005783(endoplasmic reticulum);GO:0005789(endoplasmic reticulum membrane);GO:0005886(plasma membrane);GO:0006629(lipid metabolic process);GO:0006658(phosphatidylserine metabolic process);GO:0006665(sphingolipid metabolic process);GO:0008654(phospholipid biosynthetic process);GO:0016020(membrane);GO:0016021(integral component of membrane);GO:0019899(enzyme binding);GO:0030674(protein-macromolec…	NA	NA	NA	serine incorporator 1 [Source:MGI Symbol;Acc:MGI:1926228]	protein_coding;retained_intron;nonsense_mediated_decay	29.1560649365049	31.3796536772815	22.071804096699	19.1808806333981	14.5146250487379	16.7873931374757	1.63634665682855	0.710478412771693	0.00141345538979719	0.0419859352943108	up	no
ENSMUSG00000063511	Snrnp70	ENSMUST00000074575;ENSMUST00000211178;ENSMUST00000211121;ENSMUST00000211366;ENSMUST00000209858;ENSMUST00000210514;ENSMUST00000211378;ENSMUST00000209993;ENSMUST00000211211;ENSMUST00000210661;ENSMUST00000211290;ENSMUST00000210374;ENSMUST00000210808;ENSMUST00000209237;ENSMUST00000210495;ENSMUST00000210970;ENSMUST00000210583	GO:0000398(mRNA splicing, via spliceosome);GO:0003676(nucleic acid binding);GO:0003723(RNA binding);GO:0003729(mRNA binding);GO:0005634(nucleus);GO:0005654(nucleoplasm);GO:0005681(spliceosomal complex);GO:0005685(U1 snRNP);GO:0005737(cytoplasm);GO:0016607(nuclear speck);GO:0017069(snRNA binding);GO:0019013(viral nucleocapsid);GO:0030619(U1 snRNA binding);GO:0043484(regulation of RNA splicing);GO:…	03040(Spliceosome);03040(Spliceosome)	K11093	NA	small nuclear ribonucleoprotein 70 (U1) [Source:MGI Symbol;Acc:MGI:98341]	protein_coding;retained_intron;nonsense_mediated_decay;processed_transcript	26.5100168314518	18.9893130388553	20.5534948864531	39.1859821068522	31.124257825151	26.4200429901549	0.682855696906366	-0.550347358763206	0.00141400001382782	0.0419859352943108	down	no
ENSMUSG00000096617	Gm5559	ENSMUST00000180755	NA	NA	NA	NA	predicted gene 5559 [Source:MGI Symbol;Acc:MGI:3779498]	processed_pseudogene	1276.595093	1137.296875	1385.286133	1655.055176	1501.440918	2524.424316	0.668761015259497	-0.580437345451639	0.00142896721113254	0.0423319103288637	down	no
ENSMUSG00000034664	Itga2b	ENSMUST00000103086;ENSMUST00000134735;ENSMUST00000130433;ENSMUST00000151625;ENSMUST00000128752;ENSMUST00000130757;ENSMUST00000131247;ENSMUST00000124767;ENSMUST00000145925;ENSMUST00000149519	GO:0002687(positive regulation of leukocyte migration);GO:0005886(plasma membrane);GO:0005925(focal adhesion);GO:0007155(cell adhesion);GO:0007160(cell-matrix adhesion);GO:0007229(integrin-mediated signaling pathway);GO:0008305(integrin complex);GO:0009897(external side of plasma membrane);GO:0009986(cell surface);GO:0016020(membrane);GO:0016021(integral component of membrane);GO:0042802(identica…	04015(Rap1 signaling pathway);04151(PI3K-Akt signaling pathway);04510(Focal adhesion);04512(ECM-receptor interaction);04611(Platelet activation);04640(Hematopoietic cell lineage);04810(Regulation of actin cytoskeleton);05165(Human papillomavirus infection);05200(Pathways in cancer);05222(Small cell lung cancer);05410(Hypertrophic cardiomyopathy (HCM));05412(Arrhythmogenic right ventricular cardio…	K06476	NA	integrin alpha 2b [Source:MGI Symbol;Acc:MGI:96601]	protein_coding;processed_transcript	0.28730367363403	0.307661296663	0.354991977631096	0.160217138063806	0.0544584215254859	0.0506323903557022	3.58058229361419	1.84019422542174	0.0014337714581397	0.0423759119850178	up	yes
ENSMUSG00000043157	Arl11	ENSMUST00000224727;ENSMUST00000055159	GO:0000166(nucleotide binding);GO:0002244(hematopoietic progenitor cell differentiation);GO:0005525(GTP binding);GO:0005737(cytoplasm);GO:0005886(plasma membrane);GO:0006886(intracellular protein transport);GO:0016192(vesicle-mediated transport);GO:0016192(vesicle-mediated transport)	NA	K07959	NA	ADP-ribosylation factor-like 11 [Source:MGI Symbol;Acc:MGI:2444054]	protein_coding	11.1000130068681	8.46721618772894	9.66606622069597	6.50369895100733	3.17676987912088	4.77016651510989	2.02297647936471	1.01647954614377	0.00144059306628932	0.0424791969292888	up	yes
ENSMUSG00000037572	Wdhd1	ENSMUST00000187531;ENSMUST00000111792;ENSMUST00000227041;ENSMUST00000139124;ENSMUST00000111790;ENSMUST00000228810	GO:0000278(mitotic cell cycle);GO:0000775(chromosome, centromeric region);GO:0003677(DNA binding);GO:0003682(chromatin binding);GO:0003723(RNA binding);GO:0005515(protein binding);GO:0005634(nucleus);GO:0005654(nucleoplasm);GO:0006261(DNA-dependent DNA replication);GO:0006281(DNA repair);GO:0006396(RNA processing);GO:0006974(cellular response to DNA damage stimulus);GO:0031298(replication fork pr…	NA	K11274	NA	WD repeat and HMG-box DNA binding protein 1 [Source:MGI Symbol;Acc:MGI:2443514]	protein_coding;retained_intron	3.51015569764594	4.21435994965301	3.92614405170772	5.33751099387672	6.26181887767043	5.84752819295142	0.667779817772107	-0.582555603223512	0.00144962867252194	0.0426471403012906	down	no
ENSMUSG00000031010	Usp9x	ENSMUST00000169594;ENSMUST00000089302;ENSMUST00000133997;ENSMUST00000174762;ENSMUST00000124097;ENSMUST00000139764;ENSMUST00000149021	GO:0001764(neuron migration);GO:0005737(cytoplasm);GO:0005829(cytosol);GO:0006508(proteolysis);GO:0006511(ubiquitin-dependent protein catabolic process);GO:0007179(transforming growth factor beta receptor signaling pathway);GO:0008233(peptidase activity);GO:0008234(cysteine-type peptidase activity);GO:0016579(protein deubiquitination);GO:0016787(hydrolase activity);GO:0030426(growth cone);GO:0030…	NA	K11840	EC:3.4.19.12	ubiquitin specific peptidase 9, X chromosome [Source:MGI Symbol;Acc:MGI:894681]	protein_coding;retained_intron	1.4075024044914	2.83928695887316	1.2466467059996	0.955481137200186	0.734514928376852	0.927220654773769	2.09896109353444	1.06967542499828	0.00146403930304621	0.042897265931244	up	yes
ENSMUSG00000020883	Fbxl20	ENSMUST00000103143;ENSMUST00000149327;ENSMUST00000146399;ENSMUST00000135969;ENSMUST00000150378;ENSMUST00000148473;ENSMUST00000147971	GO:0001662(behavioral fear response);GO:0005515(protein binding);GO:0005737(cytoplasm);GO:0006511(ubiquitin-dependent protein catabolic process);GO:0019005(SCF ubiquitin ligase complex);GO:0031146(SCF-dependent proteasomal ubiquitin-dependent protein catabolic process);GO:0098685(Schaffer collateral - CA1 synapse);GO:0098978(glutamatergic synapse);GO:2000300(regulation of synaptic vesicle exocyto…	NA	K10268	NA	F-box and leucine-rich repeat protein 20 [Source:MGI Symbol;Acc:MGI:1919444]	protein_coding;processed_transcript;retained_intron	3.18080048000991	2.42039711812324	2.14941960531968	1.81012082711052	1.03289764150008	1.21775829919048	1.90865384793112	0.932555480345255	0.001464850246399	0.042897265931244	up	no
ENSMUSG00000073147	5031425E22Rik	ENSMUST00000189045;ENSMUST00000188328;ENSMUST00000185943;ENSMUST00000101522;ENSMUST00000191186	NA	NA	NA	NA	RIKEN cDNA 5031425E22 gene [Source:MGI Symbol;Acc:MGI:1923227]	lincRNA	1.71800891618047	1.3016982092571	1.33870667405679	0.775264174834695	0.609999093348891	0.564318613380008	2.23556334858777	1.16063842774078	0.0014810644233296	0.0432728388033692	up	yes
ENSMUSG00000090610	Gm3571	ENSMUST00000170703	NA	NA	NA	NA	predicted gene 3571 [Source:MGI Symbol;Acc:MGI:3781748]	processed_pseudogene	20.181559	9.758719	14.652126	39.776505	19.258753	26.074707	0.523938695075248	-0.932530079851848	0.00148783139349221	0.0433050951971101	down	no
ENSMUSG00000041313	Slc7a1	ENSMUST00000048116;ENSMUST00000201348;ENSMUST00000202457;ENSMUST00000138596;ENSMUST00000138257;ENSMUST00000201860	GO:0000064(L-ornithine transmembrane transporter activity);GO:0005290(L-histidine transmembrane transporter activity);GO:0005886(plasma membrane);GO:0006865(amino acid transport);GO:0015171(amino acid transmembrane transporter activity);GO:0015174(basic amino acid transmembrane transporter activity);GO:0015181(arginine transmembrane transporter activity);GO:0015189(L-lysine transmembrane transpor…	05206(MicroRNAs in cancer);05206(MicroRNAs in cancer)	K13863	NA	solute carrier family 7 (cationic amino acid transporter, y+ system), member 1 [Source:MGI Symbol;Acc:MGI:88117]	protein_coding;retained_intron	28.8997680840416	30.9304363215091	26.7984130147441	21.2655091084996	18.0417393033825	17.4728094996531	1.52568737346595	0.60945937176838	0.00149054445061928	0.0433050951971101	up	no
ENSMUSG00000015882	Lcorl	ENSMUST00000238522;ENSMUST00000087164;ENSMUST00000016026;ENSMUST00000189859;ENSMUST00000156295;ENSMUST00000200142;ENSMUST00000045586;ENSMUST00000190036;ENSMUST00000186633;ENSMUST00000067997;ENSMUST00000187615;ENSMUST00000121573	GO:0003677(DNA binding);GO:0005634(nucleus);GO:0006357(regulation of transcription by RNA polymerase II);GO:0006366(transcription by RNA polymerase II);GO:1990226(histone methyltransferase binding);GO:1990226(histone methyltransferase binding)	NA	NA	NA	ligand dependent nuclear receptor corepressor-like [Source:MGI Symbol;Acc:MGI:2651932]	protein_coding;retained_intron;processed_transcript;nonsense_mediated_decay	0.150242327672328	0.214970391976445	0.122690543666859	0.0663804127451496	0.0430519445817341	0.0636176416741154	2.81943522757729	1.49540619951223	0.00149234350616608	0.0433050951971101	up	yes
ENSMUSG00000023015	Racgap1	ENSMUST00000023756;ENSMUST00000171017;ENSMUST00000169810;ENSMUST00000171702;ENSMUST00000109581;ENSMUST00000168976;ENSMUST00000169700;ENSMUST00000168834;ENSMUST00000168065;ENSMUST00000164983;ENSMUST00000171908;ENSMUST00000165745;ENSMUST00000170369;ENSMUST00000165730	GO:0000281(mitotic cytokinesis);GO:0000915(actomyosin contractile ring assembly);GO:0001669(acrosomal vesicle);GO:0005096(GTPase activator activity);GO:0005547(phosphatidylinositol-3,4,5-trisphosphate binding);GO:0005634(nucleus);GO:0005654(nucleoplasm);GO:0005737(cytoplasm);GO:0005819(spindle);GO:0005856(cytoskeleton);GO:0005886(plasma membrane);GO:0006811(ion transport);GO:0007049(cell cycle);G…	NA	NA	NA	Rac GTPase-activating protein 1 [Source:MGI Symbol;Acc:MGI:1349423]	protein_coding;retained_intron;processed_transcript;nonsense_mediated_decay	20.54709546532	27.2186048821867	27.4039074168668	29.7438852746151	39.866359613646	39.2241613407261	0.690678714286518	-0.533913332315671	0.00150172080958745	0.0434185103031602	down	no
ENSMUSG00000032366	Tpm1	ENSMUST00000113695;ENSMUST00000113689;ENSMUST00000113697;ENSMUST00000131279;ENSMUST00000113696;ENSMUST00000113684;ENSMUST00000113701;ENSMUST00000050905;ENSMUST00000113690;ENSMUST00000030185;ENSMUST00000113707;ENSMUST00000113685;ENSMUST00000113705;ENSMUST00000156899;ENSMUST00000129466;ENSMUST00000129733;ENSMUST00000113686;ENSMUST00000034928;ENSMUST00000139046;ENSMUST00000113687;ENSMUST00000113693	GO:0001701(in utero embryonic development);GO:0001725(stress fiber);GO:0003065(positive regulation of heart rate by epinephrine);GO:0003779(actin binding);GO:0005200(structural constituent of cytoskeleton);GO:0005515(protein binding);GO:0005737(cytoplasm);GO:0005829(cytosol);GO:0005856(cytoskeleton);GO:0005862(muscle thin filament tropomyosin);GO:0005884(actin filament);GO:0006936(muscle contract…	04260(Cardiac muscle contraction);04261(Adrenergic signaling in cardiomyocytes);05206(MicroRNAs in cancer);05410(Hypertrophic cardiomyopathy (HCM));05414(Dilated cardiomyopathy (DCM));05414(Dilated cardiomyopathy (DCM))	K10373	NA	tropomyosin 1, alpha [Source:MGI Symbol;Acc:MGI:98809]	protein_coding;processed_transcript;retained_intron;nonsense_mediated_decay	71.072982597687	60.3639598535081	65.8178127090208	83.4156908504241	89.9842758127988	95.3578681691596	0.73394978525273	-0.446246733515106	0.00150305306657243	0.0434185103031602	down	no
ENSMUSG00000027496	Aurka	ENSMUST00000109140;ENSMUST00000028997;ENSMUST00000109139;ENSMUST00000128004;ENSMUST00000126107	GO:0000166(nucleotide binding);GO:0000212(meiotic spindle organization);GO:0000226(microtubule cytoskeleton organization);GO:0000278(mitotic cell cycle);GO:0000780(condensed nuclear chromosome, centromeric region);GO:0000922(spindle pole);GO:0004672(protein kinase activity);GO:0004674(protein serine/threonine kinase activity);GO:0005515(protein binding);GO:0005524(ATP binding);GO:0005634(nucleus)…	04114(Oocyte meiosis);04914(Progesterone-mediated oocyte maturation);04914(Progesterone-mediated oocyte maturation)	K11481	EC:2.7.11.1	aurora kinase A [Source:MGI Symbol;Acc:MGI:894678]	protein_coding;retained_intron	34.9438746297906	40.6773848964836	52.0997883346503	48.5676942896089	71.6206324069538	80.7383003073884	0.635660140049098	-0.653672469813756	0.00150879979801292	0.04348613052151	down	no
ENSMUSG00000027533	Fabp5	ENSMUST00000029046;ENSMUST00000123744	GO:0001972(retinoic acid binding);GO:0005324(long-chain fatty acid transporter activity);GO:0005504(fatty acid binding);GO:0005576(extracellular region);GO:0005615(extracellular space);GO:0005634(nucleus);GO:0005737(cytoplasm);GO:0006006(glucose metabolic process);GO:0006629(lipid metabolic process);GO:0006656(phosphatidylcholine biosynthetic process);GO:0008289(lipid binding);GO:0010829(negative…	03320(PPAR signaling pathway);03320(PPAR signaling pathway)	K08754	NA	fatty acid binding protein 5, epidermal [Source:MGI Symbol;Acc:MGI:101790]	protein_coding;retained_intron	131.668588747407	104.103319189515	129.966052343426	189.700154194001	159.892146721054	158.918526421362	0.719233378364991	-0.475468119524103	0.00154355139281113	0.0443875319446229	down	no
ENSMUSG00000027254	Map1a	ENSMUST00000094639;ENSMUST00000110639;ENSMUST00000133283;ENSMUST00000131901	GO:0000226(microtubule cytoskeleton organization);GO:0001750(photoreceptor outer segment);GO:0003779(actin binding);GO:0005515(protein binding);GO:0005518(collagen binding);GO:0005737(cytoplasm);GO:0005829(cytosol);GO:0005856(cytoskeleton);GO:0005874(microtubule);GO:0005875(microtubule associated complex);GO:0007026(negative regulation of microtubule depolymerization);GO:0007409(axonogenesis);GO:…	NA	K10429	NA	microtubule-associated protein 1 A [Source:MGI Symbol;Acc:MGI:1306776]	protein_coding;processed_transcript	3.34780253707052	7.22847796038139	5.62560914310373	2.66277899169818	3.26551595101101	2.68307021634062	1.8814542574041	0.911848214508921	0.00155150438293566	0.0445159729467922	up	no
ENSMUSG00000021000	Mia2	ENSMUST00000176322;ENSMUST00000176892;ENSMUST00000175912;ENSMUST00000170992;ENSMUST00000176464;ENSMUST00000069430;ENSMUST00000176752;ENSMUST00000176727;ENSMUST00000177225;ENSMUST00000175877;ENSMUST00000175685;ENSMUST00000176223;ENSMUST00000176617;ENSMUST00000175803;ENSMUST00000221093;ENSMUST00000177162;ENSMUST00000177222;ENSMUST00000177460;ENSMUST00000219140;ENSMUST00000175659;ENSMUST00000177370;…	GO:0005515(protein binding);GO:0016020(membrane);GO:0016021(integral component of membrane);GO:0016021(integral component of membrane)	NA	NA	NA	MIA SH3 domain ER export factor 2 [Source:MGI Symbol;Acc:MGI:2159614]	protein_coding;nonsense_mediated_decay;retained_intron	4.97931149817599	8.67200780425305	5.24157046872498	3.13731750689563	4.04944513666696	3.28022250502714	1.80499823998504	0.851997430372229	0.00156853554827821	0.0449037261892741	up	no
ENSMUSG00000019817	Plagl1	ENSMUST00000121766;ENSMUST00000121646;ENSMUST00000135826;ENSMUST00000123135;ENSMUST00000193426;ENSMUST00000126880;ENSMUST00000135095;ENSMUST00000130800;ENSMUST00000130449;ENSMUST00000130638;ENSMUST00000141068;ENSMUST00000144437;ENSMUST00000141944;ENSMUST00000124252;ENSMUST00000149881;ENSMUST00000135261;ENSMUST00000143582;ENSMUST00000130313;ENSMUST00000138433;ENSMUST00000145103;ENSMUST00000121325;…	GO:0000977(RNA polymerase II regulatory region sequence-specific DNA binding);GO:0001228(DNA-binding transcription activator activity, RNA polymerase II-specific);GO:0003676(nucleic acid binding);GO:0003677(DNA binding);GO:0005515(protein binding);GO:0005794(Golgi apparatus);GO:0006357(regulation of transcription by RNA polymerase II);GO:0010468(regulation of gene expression);GO:0016604(nuclear b…	NA	K19485	NA	pleiomorphic adenoma gene-like 1 [Source:MGI Symbol;Acc:MGI:1100874]	protein_coding;processed_transcript;retained_intron	10.1910602185701	10.2782790352986	7.03380564765315	6.51477982158844	3.8575452075713	5.08850196789871	1.7788922226964	0.83097910504485	0.00157390777731786	0.0449567214782872	up	no
ENSMUSG00000036599	Chst12	ENSMUST00000043050;ENSMUST00000124142	GO:0000139(Golgi membrane);GO:0005794(Golgi apparatus);GO:0005975(carbohydrate metabolic process);GO:0008146(sulfotransferase activity);GO:0016020(membrane);GO:0016021(integral component of membrane);GO:0016051(carbohydrate biosynthetic process);GO:0016740(transferase activity);GO:0030166(proteoglycan biosynthetic process);GO:0030206(chondroitin sulfate biosynthetic process);GO:0030208(dermatan s…	00532(Glycosaminoglycan biosynthesis - chondroitin sulfate / dermatan sulfate);00532(Glycosaminoglycan biosynthesis - chondroitin sulfate / dermatan sulfate)	K04742	EC:2.8.2.5	carbohydrate sulfotransferase 12 [Source:MGI Symbol;Acc:MGI:1929064]	protein_coding	7.24254430694327	4.83532001481795	5.66175087383573	8.5080977599492	9.4827547188823	11.4099733022862	0.603371324590141	-0.728881961304043	0.00158195145842799	0.0450605911507412	down	no
ENSMUSG00000022814	Umps	ENSMUST00000023510;ENSMUST00000131990	GO:0003824(catalytic activity);GO:0004588(orotate phosphoribosyltransferase activity);GO:0004590(orotidine-5'-phosphate decarboxylase activity);GO:0005634(nucleus);GO:0005737(cytoplasm);GO:0006207('de novo' pyrimidine nucleobase biosynthetic process);GO:0006221(pyrimidine nucleotide biosynthetic process);GO:0006222(UMP biosynthetic process);GO:0007565(female pregnancy);GO:0007595(lactation);GO:00…	00240(Pyrimidine metabolism);00983(Drug metabolism - other enzymes);00983(Drug metabolism - other enzymes)	K13421	4.1.1.23;EC:2.4.2.10	uridine monophosphate synthetase [Source:MGI Symbol;Acc:MGI:1298388]	protein_coding;nonsense_mediated_decay	19.7708430961538	23.2577207692308	24.202959	26.8022574230769	35.4484836538462	36.0732390192308	0.683775441145048	-0.548405487814387	0.00158460255534796	0.0450605911507412	down	no
ENSMUSG00000043079	Synpo	ENSMUST00000097566;ENSMUST00000128528;ENSMUST00000130360;ENSMUST00000143275;ENSMUST00000155195;ENSMUST00000160395;ENSMUST00000130044;ENSMUST00000123288;ENSMUST00000139236;ENSMUST00000115318;ENSMUST00000137894;ENSMUST00000154857	GO:0001725(stress fiber);GO:0003779(actin binding);GO:0005634(nucleus);GO:0005737(cytoplasm);GO:0005829(cytosol);GO:0005856(cytoskeleton);GO:0005923(bicellular tight junction);GO:0008542(visual learning);GO:0014069(postsynaptic density);GO:0015629(actin cytoskeleton);GO:0030018(Z disc);GO:0030054(cell junction);GO:0030425(dendrite);GO:0030865(cortical cytoskeleton organization);GO:0032233(positiv…	04530(Tight junction);04530(Tight junction)	K21112	NA	synaptopodin [Source:MGI Symbol;Acc:MGI:1099446]	protein_coding;processed_transcript	7.65420781946921	5.61948412073849	7.72578477677541	4.93831958229309	3.76562690968216	3.58663397849575	1.70858298901633	0.772800323819019	0.00159412310409239	0.0452305862067815	up	no
ENSMUSG00000031229	Atrx	ENSMUST00000113573;ENSMUST00000200471;ENSMUST00000199233;ENSMUST00000154866;ENSMUST00000196998;ENSMUST00000101305;ENSMUST00000150914;ENSMUST00000123174;ENSMUST00000134507;ENSMUST00000137453;ENSMUST00000143361;ENSMUST00000142235;ENSMUST00000155445;ENSMUST00000197302;ENSMUST00000146193;ENSMUST00000127221;ENSMUST00000198209;ENSMUST00000198448;ENSMUST00000138765;ENSMUST00000133543;ENSMUST00000126345;…	GO:0000166(nucleotide binding);GO:0000212(meiotic spindle organization);GO:0000228(nuclear chromosome);GO:0000780(condensed nuclear chromosome, centromeric region);GO:0000781(chromosome, telomeric region);GO:0000784(nuclear chromosome, telomeric region);GO:0000792(heterochromatin);GO:0003677(DNA binding);GO:0003678(DNA helicase activity);GO:0003682(chromatin binding);GO:0004386(helicase activity)…	NA	NA	NA	ATRX, chromatin remodeler [Source:MGI Symbol;Acc:MGI:103067]	protein_coding;retained_intron;nonsense_mediated_decay;processed_transcript	0.724442521855035	1.04438843190697	0.557947541526865	0.478557420600267	0.264681947924806	0.344837886932941	2.13843133253386	1.09655288137678	0.00160326064658206	0.0453164569439352	up	yes
ENSMUSG00000042675	Ypel3	ENSMUST00000150760;ENSMUST00000038614;ENSMUST00000106357;ENSMUST00000106359;ENSMUST00000132643;ENSMUST00000145762;ENSMUST00000106356;ENSMUST00000170882;ENSMUST00000143078;ENSMUST00000156891;ENSMUST00000206143	GO:0003674(molecular_function);GO:0005575(cellular_component);GO:0005634(nucleus);GO:0005730(nucleolus);GO:0006915(apoptotic process);GO:0046872(metal ion binding);GO:2000774(positive regulation of cellular senescence);GO:2000774(positive regulation of cellular senescence)	NA	NA	NA	yippee like 3 [Source:MGI Symbol;Acc:MGI:1913340]	processed_transcript;protein_coding;retained_intron	7.16961879383117	4.10621121428571	6.99239335443723	2.80562338690476	3.1728895232684	2.37836714069264	2.18601000030645	1.12830000089981	0.00160711364730202	0.0453164569439352	up	yes
ENSMUSG00000104346	Pcdhga3	ENSMUST00000073447	GO:0005509(calcium ion binding);GO:0005515(protein binding);GO:0005886(plasma membrane);GO:0005887(integral component of plasma membrane);GO:0007155(cell adhesion);GO:0007156(homophilic cell adhesion via plasma membrane adhesion molecules);GO:0008333(endosome to lysosome transport);GO:0016020(membrane);GO:0016021(integral component of membrane);GO:0060989(lipid tube assembly involved in organelle…	NA	K16495	NA	protocadherin gamma subfamily A, 3 [Source:MGI Symbol;Acc:MGI:1935215]	protein_coding	0.267395	1.162117	0.588255	21.038992	0.319327	0.463696	0.0924647426005344	-3.43495282816562	0.0016086016761621	0.0453164569439352	down	yes
ENSMUSG00000037894	H2az1	ENSMUST00000041045;ENSMUST00000138010;ENSMUST00000173790;ENSMUST00000125821;ENSMUST00000174561;ENSMUST00000173666;ENSMUST00000172696	GO:0000786(nucleosome);GO:0000790(nuclear chromatin);GO:0000978(RNA polymerase II cis-regulatory region sequence-specific DNA binding);GO:0000979(RNA polymerase II core promoter sequence-specific DNA binding);GO:0003677(DNA binding);GO:0005634(nucleus);GO:0005694(chromosome);GO:0005719(nuclear euchromatin);GO:0005720(nuclear heterochromatin);GO:0006325(chromatin organization);GO:0006342(chromatin…	04217(Necroptosis);05034(Alcoholism);05322(Systemic lupus erythematosus);05322(Systemic lupus erythematosus)	K11251	NA	H2A.Z variant histone 1 [Source:MGI Symbol;Acc:MGI:1888388]	protein_coding;retained_intron;processed_transcript;nonsense_mediated_decay	169.105628363739	250.803641810248	193.031894925676	255.860897126689	281.661306322635	361.55984138964	0.68174108093711	-0.552704174073147	0.00161441150833901	0.0453164569439352	down	no
ENSMUSG00000021094	Dhrs7	ENSMUST00000021512;ENSMUST00000220821;ENSMUST00000221750;ENSMUST00000221674	GO:0008150(biological_process);GO:0016491(oxidoreductase activity);GO:0055114(oxidation-reduction process);GO:0055114(oxidation-reduction process)	NA	K11165	EC:1.1.-.-	dehydrogenase/reductase (SDR family) member 7 [Source:MGI Symbol;Acc:MGI:1913625]	protein_coding;nonsense_mediated_decay;retained_intron	9.05285618186953	7.90840097147698	7.5675284583451	5.45249687094041	2.81456974018639	4.61901947472465	1.9035093703606	0.928661671838446	0.00161489566960295	0.0453164569439352	up	no
ENSMUSG00000024493	Lars	ENSMUST00000097590;ENSMUST00000237882;ENSMUST00000235845;ENSMUST00000236304;ENSMUST00000236102;ENSMUST00000235432;ENSMUST00000236226;ENSMUST00000237587;ENSMUST00000237520;ENSMUST00000236826	GO:0000166(nucleotide binding);GO:0002161(aminoacyl-tRNA editing activity);GO:0004812(aminoacyl-tRNA ligase activity);GO:0004819(glutamine-tRNA ligase activity);GO:0004823(leucine-tRNA ligase activity);GO:0005096(GTPase activator activity);GO:0005524(ATP binding);GO:0005737(cytoplasm);GO:0005764(lysosome);GO:0005783(endoplasmic reticulum);GO:0005829(cytosol);GO:0006412(translation);GO:0006418(tRN…	00970(Aminoacyl-tRNA biosynthesis);00970(Aminoacyl-tRNA biosynthesis)	K01869	EC:6.1.1.4	leucyl-tRNA synthetase [Source:MGI Symbol;Acc:MGI:1913808]	protein_coding;retained_intron;nonsense_mediated_decay;processed_transcript	14.3971775774963	32.3169543306632	20.0927463150149	12.3448606719449	12.0062360756334	11.9693949821162	1.83937152394209	0.879212910752492	0.00162342041026818	0.045455771487509	up	no
ENSMUSG00000106755	Tpi-rs11	ENSMUST00000202145	NA	NA	NA	NA	triosephosphate isomerase related sequence 11 [Source:MGI Symbol;Acc:MGI:98799]	processed_pseudogene	39.31263	34.275501	44.151108	81.849312	58.283096	57.952305	0.594388316073639	-0.750522337874063	0.0016285358124593	0.0454992237494099	down	no
ENSMUSG00000005718	Tfap4	ENSMUST00000005862;ENSMUST00000230875;ENSMUST00000229956	GO:0000976(transcription regulatory region sequence-specific DNA binding);GO:0000978(RNA polymerase II cis-regulatory region sequence-specific DNA binding);GO:0000981(DNA-binding transcription factor activity, RNA polymerase II-specific);GO:0001228(DNA-binding transcription activator activity, RNA polymerase II-specific);GO:0003677(DNA binding);GO:0003700(DNA-binding transcription factor activity…	05205(Proteoglycans in cancer);05205(Proteoglycans in cancer)	K09108	NA	transcription factor AP4 [Source:MGI Symbol;Acc:MGI:103239]	protein_coding	3.37716786068477	3.72718631129477	4.13650680991736	5.62750525934671	7.5093882231405	6.12840735852027	0.583477054143374	-0.7772521733583	0.00164528313391582	0.0458667577594698	down	no
ENSMUSG00000035354	Uvrag	ENSMUST00000209123;ENSMUST00000037968;ENSMUST00000208609;ENSMUST00000207032;ENSMUST00000208502;ENSMUST00000207919;ENSMUST00000208992;ENSMUST00000208012	GO:0000149(SNARE binding);GO:0000323(lytic vacuole);GO:0000421(autophagosome membrane);GO:0000775(chromosome, centromeric region);GO:0005515(protein binding);GO:0005694(chromosome);GO:0005764(lysosome);GO:0005768(endosome);GO:0005769(early endosome);GO:0005770(late endosome);GO:0005776(autophagosome);GO:0005783(endoplasmic reticulum);GO:0005813(centrosome);GO:0006281(DNA repair);GO:0006890(retrog…	04140(Autophagy - animal);04140(Autophagy - animal)	K21249	NA	UV radiation resistance associated gene [Source:MGI Symbol;Acc:MGI:1925860]	nonsense_mediated_decay;protein_coding;retained_intron;processed_transcript	5.83052795683453	5.44437553436635	4.31586735672385	11.8076807164361	11.4261257527393	4.7228378871057	0.557676760101643	-0.842498943659042	0.00165036428201279	0.0458807715974935	down	no
ENSMUSG00000032705	Exd2	ENSMUST00000038185;ENSMUST00000218565;ENSMUST00000220239;ENSMUST00000219757;ENSMUST00000219039;ENSMUST00000219272;ENSMUST00000219477	GO:0000175(3'-5'-exoribonuclease activity);GO:0000287(magnesium ion binding);GO:0000724(double-strand break repair via homologous recombination);GO:0000729(DNA double-strand break processing);GO:0003676(nucleic acid binding);GO:0004518(nuclease activity);GO:0004527(exonuclease activity);GO:0005634(nucleus);GO:0005694(chromosome);GO:0005737(cytoplasm);GO:0005739(mitochondrion);GO:0005741(mitochond…	NA	K20777	EC:3.1.11.1	exonuclease 3'-5' domain containing 2 [Source:MGI Symbol;Acc:MGI:1922485]	protein_coding;retained_intron;nonsense_mediated_decay;processed_transcript	1.70929373119827	1.47289341297829	2.07721532637639	2.75178763200192	2.7349480820439	3.02320334700732	0.618030567883065	-0.694249899083455	0.00165297266093727	0.0458807715974935	down	no
ENSMUSG00000037851	Iars	ENSMUST00000165316;ENSMUST00000047363;ENSMUST00000164260;ENSMUST00000165656;ENSMUST00000165270;ENSMUST00000165063;ENSMUST00000172254;ENSMUST00000164275;ENSMUST00000171510	GO:0000049(tRNA binding);GO:0000166(nucleotide binding);GO:0002161(aminoacyl-tRNA editing activity);GO:0004812(aminoacyl-tRNA ligase activity);GO:0004822(isoleucine-tRNA ligase activity);GO:0005524(ATP binding);GO:0005737(cytoplasm);GO:0005829(cytosol);GO:0006412(translation);GO:0006418(tRNA aminoacylation for protein translation);GO:0006428(isoleucyl-tRNA aminoacylation);GO:0016874(ligase activi…	00970(Aminoacyl-tRNA biosynthesis);00970(Aminoacyl-tRNA biosynthesis)	K01870	EC:6.1.1.5	isoleucine-tRNA synthetase [Source:MGI Symbol;Acc:MGI:2145219]	protein_coding;retained_intron;nonsense_mediated_decay	58.5794964290592	66.6302802435508	64.5946641585736	43.0356791765933	43.8495284182473	38.5537984448027	1.51312137128381	0.597527714406203	0.00166164217603045	0.045911133061155	up	no
ENSMUSG00000030268	Bcat1	ENSMUST00000032402;ENSMUST00000111742;ENSMUST00000123930;ENSMUST00000136819;ENSMUST00000155693;ENSMUST00000145911;ENSMUST00000048252;ENSMUST00000154611;ENSMUST00000204138;ENSMUST00000149769	GO:0003824(catalytic activity);GO:0004084(branched-chain-amino-acid transaminase activity);GO:0005737(cytoplasm);GO:0005739(mitochondrion);GO:0005829(cytosol);GO:0008483(transaminase activity);GO:0008652(cellular amino acid biosynthetic process);GO:0009081(branched-chain amino acid metabolic process);GO:0009082(branched-chain amino acid biosynthetic process);GO:0009083(branched-chain amino acid c…	00270(Cysteine and methionine metabolism);00280(Valine, leucine and isoleucine degradation);00290(Valine, leucine and isoleucine biosynthesis);00770(Pantothenate and CoA biosynthesis);00770(Pantothenate and CoA biosynthesis)	K00826	EC:2.6.1.42	branched chain aminotransferase 1, cytosolic [Source:MGI Symbol;Acc:MGI:104861]	protein_coding;processed_transcript	14.7278612955374	20.6250705418365	16.9740205333619	12.5891147443682	9.67191596417078	9.83660531591933	1.63024318460284	0.705087188414398	0.00166334906707261	0.045911133061155	up	no
ENSMUSG00000029366	Dck	ENSMUST00000031311;ENSMUST00000196967	GO:0000166(nucleotide binding);GO:0000287(magnesium ion binding);GO:0004136(deoxyadenosine kinase activity);GO:0004137(deoxycytidine kinase activity);GO:0004138(deoxyguanosine kinase activity);GO:0005524(ATP binding);GO:0005634(nucleus);GO:0005654(nucleoplasm);GO:0005737(cytoplasm);GO:0005739(mitochondrion);GO:0005829(cytosol);GO:0006139(nucleobase-containing compound metabolic process);GO:000617…	00230(Purine metabolism);00240(Pyrimidine metabolism);00240(Pyrimidine metabolism)	K00893	EC:2.7.1.74	deoxycytidine kinase [Source:MGI Symbol;Acc:MGI:102726]	protein_coding;retained_intron	6.50667609997355	6.34795264268712	5.0517618764877	8.81889791060566	9.02987732927797	9.25776964268712	0.660592882520487	-0.598166669326465	0.00166485390094884	0.045911133061155	down	no
ENSMUSG00000117819	Gm50253	ENSMUST00000133257	GO:0003677(DNA binding);GO:0005634(nucleus);GO:0006357(regulation of transcription by RNA polymerase II);GO:0042802(identical protein binding);GO:0046872(metal ion binding)	NA	NA	NA	predicted gene, 50253 [Source:MGI Symbol;Acc:MGI:6303071]	nonsense_mediated_decay	0.173179	0.308314	0.359254	0.744869	0.810907	0.560689	0.397241154472198	-1.33191300002389	0.00170479519202597	0.0468340246476321	down	yes
ENSMUSG00000007080	Pole	ENSMUST00000007296;ENSMUST00000131887;ENSMUST00000112481;ENSMUST00000112482;ENSMUST00000182442;ENSMUST00000141506;ENSMUST00000152495	GO:0000082(G1/S transition of mitotic cell cycle);GO:0000166(nucleotide binding);GO:0000278(mitotic cell cycle);GO:0000731(DNA synthesis involved in DNA repair);GO:0003676(nucleic acid binding);GO:0003677(DNA binding);GO:0003682(chromatin binding);GO:0003887(DNA-directed DNA polymerase activity);GO:0005634(nucleus);GO:0005654(nucleoplasm);GO:0005886(plasma membrane);GO:0006260(DNA replication);GO…	03030(DNA replication);03410(Base excision repair);03420(Nucleotide excision repair);03420(Nucleotide excision repair)	K02324	EC:2.7.7.7	polymerase (DNA directed), epsilon [Source:MGI Symbol;Acc:MGI:1196391]	protein_coding;retained_intron	4.20152014014337	5.25033024543011	4.2110353155914	6.45031474578853	6.60149180797491	6.68110244829749	0.692390853256248	-0.530341428601372	0.00170896903641083	0.0468340246476321	down	no
ENSMUSG00000078671	Chd2	ENSMUST00000169922;ENSMUST00000199809;ENSMUST00000026895;ENSMUST00000200423;ENSMUST00000199601;ENSMUST00000206665;ENSMUST00000200492;ENSMUST00000208458;ENSMUST00000198225;ENSMUST00000197800;ENSMUST00000172704;ENSMUST00000199831;ENSMUST00000200218;ENSMUST00000038366;ENSMUST00000181971;ENSMUST00000197642;ENSMUST00000173785;ENSMUST00000199641	GO:0000166(nucleotide binding);GO:0000978(RNA polymerase II cis-regulatory region sequence-specific DNA binding);GO:0003677(DNA binding);GO:0003678(DNA helicase activity);GO:0004386(helicase activity);GO:0005515(protein binding);GO:0005524(ATP binding);GO:0005634(nucleus);GO:0005654(nucleoplasm);GO:0005730(nucleolus);GO:0006325(chromatin organization);GO:0006974(cellular response to DNA damage st…	NA	K20091	EC:3.6.4.12	chromodomain helicase DNA binding protein 2 [Source:MGI Symbol;Acc:MGI:2448567]	protein_coding;nonsense_mediated_decay;retained_intron;processed_transcript	1.85869723461538	2.21847073678322	1.36594198881119	1.22170792104895	0.75041647027972	0.872125145454546	1.91372447804486	0.936383137676134	0.00170991612305447	0.0468340246476321	up	no
ENSMUSG00000063488	Zkscan7	ENSMUST00000215872;ENSMUST00000063980;ENSMUST00000216429	GO:0003674(molecular_function);GO:0003676(nucleic acid binding);GO:0003700(DNA-binding transcription factor activity);GO:0005575(cellular_component);GO:0005634(nucleus);GO:0006355(regulation of transcription, DNA-templated);GO:0008150(biological_process);GO:0008150(biological_process)	NA	K09230	NA	zinc finger with KRAB and SCAN domains 7 [Source:MGI Symbol;Acc:MGI:3040678]	protein_coding;processed_transcript	0.15212303047015	0.135995021370467	0.140656439404384	0.0534491597959465	0.0508026783399972	0.0130112477595478	3.65651720633668	1.87047015087805	0.00171299259950221	0.0468340246476321	up	yes
ENSMUSG00000046947	Adck2	ENSMUST00000140364;ENSMUST00000051249;ENSMUST00000134913;ENSMUST00000127427;ENSMUST00000145788;ENSMUST00000149304	NA	NA	K08869	NA	aarF domain containing kinase 2 [Source:MGI Symbol;Acc:MGI:1889336]	protein_coding;retained_intron;nonsense_mediated_decay	12.990795001519	9.06512270810126	10.2285049924051	7.23530260025316	5.96254726835443	5.65292348683544	1.71263120580162	0.776214518121823	0.001722707555147	0.0469989958634977	up	no
ENSMUSG00000007950	Abhd8	ENSMUST00000008094;ENSMUST00000212503;ENSMUST00000212321	GO:0003824(catalytic activity);GO:0006654(phosphatidic acid biosynthetic process);GO:0016787(hydrolase activity);GO:0042171(lysophosphatidic acid acyltransferase activity);GO:0052689(carboxylic ester hydrolase activity);GO:0055088(lipid homeostasis);GO:0055088(lipid homeostasis)	NA	K13701	NA	abhydrolase domain containing 8 [Source:MGI Symbol;Acc:MGI:1918946]	protein_coding;retained_intron	21.3842342059328	18.253893663643	22.2193152963962	26.0185026442756	32.055369491542	30.1081672846286	0.701474399690846	-0.511537641238904	0.00173088014784533	0.0470737683273928	down	no
ENSMUSG00000021188	Trip11	ENSMUST00000021605;ENSMUST00000085086;ENSMUST00000177183;ENSMUST00000177536;ENSMUST00000176728;ENSMUST00000177480	GO:0002079(inner acrosomal membrane);GO:0002080(acrosomal membrane);GO:0002081(outer acrosomal membrane);GO:0003281(ventricular septum development);GO:0003413(chondrocyte differentiation involved in endochondral bone morphogenesis);GO:0005515(protein binding);GO:0005654(nucleoplasm);GO:0005793(endoplasmic reticulum-Golgi intermediate compartment);GO:0005794(Golgi apparatus);GO:0005801(cis-Golgi n…	NA	NA	NA	thyroid hormone receptor interactor 11 [Source:MGI Symbol;Acc:MGI:1924393]	protein_coding;processed_transcript;nonsense_mediated_decay	1.06261591300493	1.30190455586207	0.759908733103448	0.526589829753695	0.525250408965517	0.393362692315271	2.16193112737044	1.11232056387562	0.00173282198573579	0.0470737683273928	up	yes
ENSMUSG00000021481	Zfp346	ENSMUST00000159278;ENSMUST00000021937;ENSMUST00000160310;ENSMUST00000161077;ENSMUST00000162428;ENSMUST00000162288;ENSMUST00000162653;ENSMUST00000160660;ENSMUST00000162476;ENSMUST00000161551;ENSMUST00000159147;ENSMUST00000161018;ENSMUST00000161315	GO:0003676(nucleic acid binding);GO:0003723(RNA binding);GO:0003725(double-stranded RNA binding);GO:0005515(protein binding);GO:0005634(nucleus);GO:0005730(nucleolus);GO:0005737(cytoplasm);GO:0008270(zinc ion binding);GO:0019899(enzyme binding);GO:0035198(miRNA binding);GO:0043065(positive regulation of apoptotic process);GO:0046872(metal ion binding);GO:0046872(metal ion binding)	NA	NA	NA	zinc finger protein 346 [Source:MGI Symbol;Acc:MGI:1349417]	protein_coding;retained_intron;nonsense_mediated_decay;processed_transcript	27.6947008278257	20.9690020076628	22.7136033481801	15.0571780282567	15.0145113287835	15.0044693103448	1.58348245045366	0.663100878238359	0.0017487274605419	0.0474049940895944	up	no
ENSMUSG00000006395	Hyi	ENSMUST00000106393;ENSMUST00000132882;ENSMUST00000194248;ENSMUST00000179719;ENSMUST00000006562	GO:0008903(hydroxypyruvate isomerase activity);GO:0016853(isomerase activity);GO:0016853(isomerase activity)	NA	NA	NA	hydroxypyruvate isomerase (putative) [Source:MGI Symbol;Acc:MGI:1915430]	nonsense_mediated_decay;retained_intron;polymorphic_pseudogene;protein_coding	3.73942029289271	3.78590649615211	3.47722795518334	1.69290697374378	1.82935743639656	1.72766033997284	2.09575475229259	1.06746990086747	0.00175862465286189	0.0475722872197895	up	yes
ENSMUSG00000046186	Cd109	ENSMUST00000093812;ENSMUST00000163608	GO:0001933(negative regulation of protein phosphorylation);GO:0001942(hair follicle development);GO:0004866(endopeptidase inhibitor activity);GO:0004867(serine-type endopeptidase inhibitor activity);GO:0005576(extracellular region);GO:0005615(extracellular space);GO:0005829(cytosol);GO:0005886(plasma membrane);GO:0010466(negative regulation of peptidase activity);GO:0010839(negative regulation of…	NA	K06530	NA	CD109 antigen [Source:MGI Symbol;Acc:MGI:2445221]	protein_coding;retained_intron	9.98103853768116	13.5939181955072	11.6883467437681	5.63562539913043	7.21599747536232	8.15733142753623	1.67848922749815	0.747163277884509	0.00178595805792712	0.0480866616682057	up	no
ENSMUSG00000051113	Fam71e1	ENSMUST00000206195;ENSMUST00000205422;ENSMUST00000205359;ENSMUST00000206398;ENSMUST00000206965;ENSMUST00000205819;ENSMUST00000206033;ENSMUST00000107927;ENSMUST00000205397	GO:0003674(molecular_function);GO:0008150(biological_process);GO:0008150(biological_process)	NA	NA	NA	family with sequence similarity 71, member E1 [Source:MGI Symbol;Acc:MGI:1922788]	retained_intron;protein_coding;nonsense_mediated_decay;processed_transcript	0.781819879294336	0.26541774001857	0.389953336118849	0.15929760538533	0.0739135125348189	0.150797812441968	3.7425977413507	1.90403999407143	0.001790219728938	0.0480866616682057	up	yes
ENSMUSG00000058656	Samd12	ENSMUST00000078673;ENSMUST00000132362;ENSMUST00000154119;ENSMUST00000132059	GO:0003674(molecular_function);GO:0005515(protein binding);GO:0005575(cellular_component);GO:0008150(biological_process);GO:0008150(biological_process)	NA	NA	NA	sterile alpha motif domain containing 12 [Source:MGI Symbol;Acc:MGI:2444518]	protein_coding;processed_transcript;nonsense_mediated_decay	0.942098827641926	0.672922991812992	0.490914336421415	0.383370474523322	0.214436007971561	0.256858995691048	2.46404729058004	1.30102994484393	0.00179203771439171	0.0480866616682057	up	yes
ENSMUSG00000063018	2010204K13Rik	ENSMUST00000128571;ENSMUST00000147870;ENSMUST00000150671;ENSMUST00000154346	NA	NA	NA	NA	RIKEN cDNA 2010204K13 gene [Source:MGI Symbol;Acc:MGI:1922859]	processed_transcript	1.26674560707517	2.00666181427669	1.65789020720152	3.37942534175616	3.62592406569804	3.22910789639924	0.481832839997942	-1.05339536904121	0.00179434951493482	0.0480866616682057	down	yes
[truncated: 54,925 more rows]
